# Supplementary material for: Sexually Dimorphic Gene Expression Associated with Growth and Reproduction of Tongue Sole (Cynoglossus semilaevis) Revealed by Brain Transcriptome Analysis
Source: Int J Mol Sci. 2016 Aug 26;17(9):1402. doi: 10.3390/ijms17091402 (PMC5037682; doi:10.3390/ijms17091402)
Supplement: Supplementary file 1 [file ijms-17-01402-s001.zip]

Archive with 6 entries (5 files):
- ijms-126499-Supplementary Materials/
- ijms-126499-Supplementary Materials/ijms-126499-Supplementary.pdf
- ijms-126499-Supplementary Materials/Table S1.xlsx
- ijms-126499-Supplementary Materials/Table S2.xlsx
- ijms-126499-Supplementary Materials/Table S3.xlsx
- ijms-126499-Supplementary Materials/Table S4.xlsx
