# Supplementary material for: Sexually Dimorphic Gene Expression Associated with Growth and Reproduction of Tongue Sole (Cynoglossus semilaevis) Revealed by Brain Transcriptome Analysis
Source: Int J Mol Sci. 2016 Aug 26;17(9):1402. doi: 10.3390/ijms17091402 (PMC5037682; doi:10.3390/ijms17091402)
Supplement: Supplementary file 1 [file ijms-17-01402-s001.zip › ijms-126499-Supplementary Materials/Table S1.xlsx]

## Sheet: Table S1(A)
Table S1(A). KEGG classification of the unigenes. Unigenes were annotated in six KEGG pathway categories: Metabolism, Genetic Information Processing, Environmental Information Processing, Cellular Processes, Organismal Systems, Human Diseases.
KEGG categories	No. of Genes
Metabolism	1929
Global and overview maps	224
Carbohydrate metabolism	401
Energy metabolism	244
Lipid metabolism	408
Nucleotide metabolism	275
Amino acid metabolism	332
Metabolism of other amino acids	121
Glycan biosynthesis and metabolism	326
Metabolism of cofactors and vitamins	195
Metabolism of terpenoids and polyketides	37
Biosynthesis of other secondary metabolites	44
Xenobiotics biodegradation and metabolism	102
Genetic Information Processing	1394
Transcription	216
Translation	491
Folding, sorting and degradation	574
Replication and repair	174
Environmental Information Processing	2774
Membrane transport	53
Signal transduction	2179
Signaling molecules and interaction	989
Cellular Processes	1883
Transport and catabolism	716
Cell motility	296
Cell growth and death	419
Cellular community	853
Organismal Systems	2944
Immune system	947
Endocrine system	960
Circulatory system	395
Digestive system	530
Excretory system	220
Nervous system	744
Sensory system	310
Development	374
Environmental adaptation	242
Human Diseases	2695
Cancers: Overview	1054
Cancers: Specific types	526
Immune diseases	251
Neurodegenerative diseases	457
Substance dependence	354
Cardiovascular diseases	271
Endocrine and metabolic diseases	305
Infectious diseases: Bacterial	553
Infectious diseases: Viral	838
Infectious diseases: Parasitic	346
Total	7879

## Sheet: Table S1(B)
Table S1(B). The KEGG pathway enrichment analysis of differential expressed genes. The fisher’s exact test p-value ≤ 0.05 was labeled as yellow, and p-value≤ 0.01 was labeled as red.
	KEGG category	Total No. of genes	M1 vs F1		M2 vs F2
			M1	F1	M2	F2
Metabolism	Global and overview maps	224	0	0	33	27
	Energy metabolism	244	2	4	20	65
	Lipid metabolism	408	4	2	53	36
	Nucleotide metabolism	275	2	2	48	27
Genetic Information Processing	Transcription	216	1	1	81	4
	Translation	491	1	4	110	43
	Folding, sorting and degradation	574	5	4	137	40
	Replication and repair	174	0	1	35	4
Environmental Information Processing	Signaling molecules and interaction	989	16	19	49	148
Cellular Processes	Cell growth and death	419	0	6	87	44
Organismal Systems	Immune system	947	5	15	87	156
	Endocrine system	960	10	12	109	142
	Circulatory system	395	1	7	29	81
	Excretory system	220	1	4	20	59
	Nervous system	744	4	9	44	175
	Development	374	0	2	25	68
	Environmental adaptation	242	1	4	18	63
Human Diseases	Immune diseases	251	3	6	40	43
	Neurodegenerative diseases	457	7	9	53	91
	Substance dependence	354	3	9	41	98
	Endocrine and metabolic diseases	305	2	2	21	57
	Infectious diseases: Bacterial	553	2	8	62	108
	Infectious diseases: Viral	838	3	12	125	91
All DEGs annotated by KEGG		7879	53	79	1000	938
