# Supplementary material for: Sexually Dimorphic Gene Expression Associated with Growth and Reproduction of Tongue Sole (Cynoglossus semilaevis) Revealed by Brain Transcriptome Analysis
Source: Int J Mol Sci. 2016 Aug 26;17(9):1402. doi: 10.3390/ijms17091402 (PMC5037682; doi:10.3390/ijms17091402)
Supplement: Supplementary file 1 [file ijms-17-01402-s001.zip › ijms-126499-Supplementary Materials/Table S2.xlsx]

## Sheet: F2 vs M2
Table S2(a). Transcriptome profiling and differentially expressed genes between F2 and M2.
locus ID	Gene symbol	location	product	RPKM normalized		log2(Fold_change)	log2(Fold_change) normalized	z-score	p-value	q-value(Benjamini et al. 1995)	q-value(Storey et al. 2003)	Signature(p-value < 0.001)	GO term	KEGG term
				F2(FPKM)	M2(FPKM)
XLOC000016	ATP6,ATP8	NC_012825.1:8990-9828		79515.3	31122.8	1.35326	1.44663	160.665	0	0	0	TRUE
XLOC014803	smarcd1	NC_024317.1:18180491-18194081	SWI/SNF-related matrix-associated actin-dependent regulator of chromatin subfamily D member 1	719.146	19805.6	-4.78348	-4.69011	-141.421	0	0	0	TRUE
XLOC002387	LOC103397691	NC_024308.1:9692250-9715029	yjeF N-terminal domain-containing protein 3-like	126.606	18244.6	-7.17098	-7.07761	-135.335	0	0	0	TRUE	GO:0016525 GO:0031580 GO:0010874 GO:0002040
XLOC006775	mt1x	NC_024312.1:2004161-2005307	metallothionein-1X	7729.2	61.437	6.97507	7.06843	90.9873	0	0	0	TRUE
XLOC000018	ND3	NC_012825.1:10613-11034		21318.2	7441.67	1.51839	1.61175	89.0265	0	0	0	TRUE
XLOC026129	rpl37a	NC_024326.1:5943022-5944613	60S ribosomal protein L37a	15543	4481.54	1.7942	1.88756	84.759	0	0	0	TRUE		K02921
XLOC017871	s100b	NC_024320.1:10056288-10058735	protein S100-B isoform X1	6220.21	82.3225	6.23953	6.3329	83.0717	0	0	0	TRUE
XLOC014717	LOC103386546	NC_024317.1:15478547-15480627	60S acidic ribosomal protein P2-like	7130.08	952.808	2.90366	2.99703	75.0738	0	0	0	TRUE		K02943
XLOC008345	LOC103381247	NC_024313.1:12912950-12913921		589.537	6478.97	-3.45811	-3.36474	-72.9696	0	0	0	TRUE
XLOC000014	COX2	NC_012825.1:8223-8914		27316.4	14879.4	0.876451	0.969816	67.9328	0	0	0	TRUE
XLOC022350	rpl27	NC_024323.1:937127-941615	60S ribosomal protein L27	9989.42	2963.66	1.75302	1.84639	66.8833	0	0	0	TRUE		K02901
XLOC008328	fabp7,smpdl3a	NC_024313.1:12611285-12643399	fatty acid-binding protein%2C brain;acid sphingomyelinase-like phosphodiesterase 3a;	4793.82	12.899	8.53777	8.63114	66.7321	0	0	0	TRUE		K08756
XLOC028038	LOC103397660	NC_024328.1:6909083-6911147	isotocin-neurophysin IT 1-like	4681.46	14.3874	8.34601	8.43937	66.6592	0	0	0	TRUE		K05242
XLOC000017	COX3	NC_012825.1:9828-10613		21475.1	10873	0.981915	1.07528	65.4743	0	0	0	TRUE
XLOC025139	LOC103395547	NC_024325.1:15420664-15431296	ependymin-1-like isoform X1	3892.64	26.0813	7.22159	7.31495	64.0209	0	0	0	TRUE
XLOC010203	LOC103382313	NC_024314.1:13619272-13620443	hemoglobin subunit alpha-like	6757.64	1531.4	2.14167	2.23503	62.21	0	0	0	TRUE	GO:0046872 GO:0015671 GO:0005344 GO:0005833
XLOC008411	LOC103380616	NC_024313.1:345416-370713	LOW QUALITY PROTEIN: centromere-associated protein E-like	0	11105.1	-14.4389	-14.3456	-60.7121	0	0	0	TRUE	GO:0003777 GO:0008017 GO:0005874 GO:0000940 GO:0005524 GO:0007018 GO:0005871 GO:0000778 GO:0045860 GO:0005737 GO:0045298
XLOC023965	LOC103394567	NC_024324.1:12673346-12675239	40S ribosomal protein S27	8287.46	2670.65	1.63374	1.7271	58.1611	0	0	0	TRUE		K02978
XLOC029024	rps12	NW_007585122.1:152827-195028	40S ribosomal protein S12	8611.06	2947.03	1.54693	1.64029	57.1651	0	0	0	TRUE		K02951
XLOC001002	LOC103385454	NC_024307.1:2899244-2901902	interferon alpha-inducible protein 27-like protein 2 isoform X1	4751.6	828.993	2.51898	2.61235	57.0911	0	0	0	TRUE
XLOC025195	LOC103395618	NC_024325.1:16542881-16547820	nuclear pore complex protein Nup98-Nup96-like	1.32781	6035.11	-12.1501	-12.0568	-55.927	0	0	0	TRUE
XLOC028268	LOC103398126	NC_024328.1:15700436-15704485	saxitoxin and tetrodotoxin-binding protein 2-like	3123.23	11.5506	8.07893	8.17229	55.2199	0	0	0	TRUE
XLOC002793	uba52	NC_024308.1:4615483-4617403	ubiquitin-60S ribosomal protein L40	16837.1	8920.62	0.916428	1.00979	55.0133	0	0	0	TRUE	GO:0043065 GO:0048011 GO:0006006 GO:0051436 GO:0003735 GO:0005978 GO:0002479 GO:0006281 GO:0034138 GO:0097190 GO:0030512 GO:0032481 GO:0034142 GO:0019082 GO:0006414 GO:0006977 GO:0034162 GO:0005654 GO:0007220 GO:0031145 GO:0034166 GO:0006413 GO:0019221 GO:0043123 GO:0061418 GO:0007254 GO:0075733 GO:0045944 GO:0044281 GO:0038124 GO:0006415 GO:0034146 GO:0007219 GO:0002755 GO:0022625 GO:0005886 GO:…	K02927
XLOC003184	LOC103376792	NC_024308.1:18958925-18959310	peptidyl-prolyl cis-trans isomerase	62.0106	2858.49	-5.52659	-5.43323	-54.6625	0	0	0	TRUE	GO:0006457 GO:0000413 GO:0003755	K09565
XLOC025465	LOC103395804	NC_024326.1:163284-176966		46.9408	2753.38	-5.87422	-5.78085	-53.7425	0	0	0	TRUE
XLOC017278	LOC103388795	NC_024319.1:17011182-17063250	myelin basic protein-like isoform X4	3509.41	4.36207	9.652	9.74537	53.146	0	0	0	TRUE
XLOC000020	ND4,ND4L	NC_012825.1:11104-12766		13572.6	6760.48	1.0055	1.09886	52.8827	0	0	0	TRUE
XLOC018598	tmsb4x	NC_024320.1:9926678-9929499	thymosin beta-4	2436.15	95.2564	4.67664	4.77001	51.3343	0	0	0	TRUE		K05764
XLOC000025	CYTB	NC_012825.1:15426-16563		7096.64	2473.56	1.52055	1.61391	51.2813	0	0	0	TRUE
XLOC003953	LOC103377085	NC_024309.1:7704088-7704915		1204.6	5294.31	-2.13589	-2.04252	-50.3608	0	0	0	TRUE
XLOC030685	LOC103399713	NW_007594059.1:95-453	WD repeat domain phosphoinositide-interacting protein 1-like	95.0814	2466.85	-4.69736	-4.604	-49.6802	0	0	0	TRUE
XLOC020292	LOC103391408	NC_024321.1:18975223-18977727	60S ribosomal protein L26	7989.65	3178.48	1.3298	1.42316	49.6067	0	0	0	TRUE		K02898
XLOC014772	rpl22	NC_024317.1:17516349-17518771	60S ribosomal protein L22	4980.35	1382.09	1.8494	1.94276	48.8252	0	0	0	TRUE		K02891
XLOC004388	rps25	NC_024310.1:1704398-1717483	40S ribosomal protein S25	8123.1	3440.47	1.23942	1.33279	47.586	0	0	0	TRUE		K02975
XLOC018749	LOC103389817	NC_024320.1:16282348-16285586	CD59 glycoprotein-like	2699.64	2.95632	9.83475	9.92811	46.0063	0	0	0	TRUE		K04008
XLOC000499	ckb	NC_024307.1:17773957-17779097	creatine kinase B-type	1863.14	28.667	6.0222	6.11557	45.5826	0	0	0	TRUE	GO:0005524 GO:0016310 GO:0004111 GO:0006525 GO:0006560	K00933
XLOC023157	LOC103393965	NC_024324.1:2318819-2330612	myelin basic protein-like isoform X1	2431.77	3.12879	9.60219	9.69555	44.3949	0	0	0	TRUE
XLOC020812	LOC103392030,LOC103392044	NC_024322.1:9952710-9959507	toll-like receptor 8;	1879.86	102.363	4.19886	4.29222	44.0791	0	0	0	TRUE		K10170
XLOC003571	rps20	NC_024309.1:7145095-7146372	40S ribosomal protein S20	5704.64	2144.91	1.41122	1.50458	43.6735	0	0	0	TRUE	GO:0003735 GO:0003723 GO:0022627 GO:0006412 GO:0042254	K02969
XLOC011341	rps15a	NC_024315.1:14709164-14712370	40S ribosomal protein S15a	11714	6498.6	0.850033	0.943398	43.3182	0	0	0	TRUE	GO:0009615 GO:0006412 GO:0045787 GO:0005739 GO:0070062 GO:0007420 GO:0003735 GO:0022627 GO:0044822 GO:0008284 GO:0009790 GO:0042254	K02957
XLOC020109	LOC103391007,cd74	NC_024321.1:10735241-10744028	kinesin-like protein KIF13B;HLA class II histocompatibility antigen gamma chain;	2094.9	205.793	3.34762	3.44098	43.2357	0	0	0	TRUE		K06505
XLOC008459	calm1	NC_024313.1:2737912-2747437	calmodulin	1823.01	138.206	3.72143	3.8148	41.9075	0	0	0	TRUE	GO:0060316 GO:0002027 GO:0034704 GO:0010880 GO:0031996 GO:0031997 GO:0055117 GO:0072542 GO:0005509 GO:0032465 GO:0043274 GO:0032516 GO:0019904 GO:0035307 GO:0005813 GO:0031432 GO:0005513 GO:0005876 GO:0044325 GO:0030801 GO:0000922 GO:0051343 GO:0030017	K02183
XLOC017377	LOC103389012	NC_024319.1:21821453-21823297	apolipoprotein Eb-like	1601.23	55.6818	4.84583	4.9392	41.8468	0	0	0	TRUE		K04524
XLOC026719	LOC103397205,LOC103397220	NC_024327.1:11849242-11914160	ras-related protein Rab-3C-like;cAMP-specific 3'%2C5'-cyclic phosphodiesterase 4D-like;	3.14358	2201.12	-9.45161	-9.35825	-41.8453	0	0	0	TRUE		K13293
XLOC028033	LOC103397666	NC_024328.1:6870113-6871987	vasotocin-neurophysin VT 1-like	2380.81	1.92643	10.2713	10.3647	41.8175	0	0	0	TRUE		K05242
XLOC011280	LOC103383945	NC_024315.1:12777035-12783863	tubulin beta-4B chain-like	1755.58	119.084	3.8819	3.97526	41.6792	0	0	0	TRUE	GO:0005874 GO:0051258 GO:0006184 GO:0007017 GO:0003924 GO:0005200 GO:0005737 GO:0005525	K07375
XLOC023757	rplp1	NC_024324.1:5509147-5511109	60S acidic ribosomal protein P1	9521.51	5024.81	0.922121	1.01549	41.4937	0	0	0	TRUE		K02942
XLOC023874	rpl30	NC_024324.1:10204647-10206797	60S ribosomal protein L30	4083.82	1285.01	1.66814	1.76151	41.3626	0	0	0	TRUE		K02908
XLOC026820	LOC103396994	NC_024327.1:4331938-4341945		477.32	2825.28	-2.56537	-2.472	-41.3139	0	0	0	TRUE
XLOC025080	LOC103395435	NC_024325.1:13910103-13918042	myelin proteolipid protein-like isoform X2	2189.49	2.1112	10.0183	10.1117	40.8766	0	0	0	TRUE
XLOC000012	COX1	NC_012825.1:6528-8073		8195.59	4159.45	0.978455	1.07182	40.2238	0	0	0	TRUE
XLOC012817	rpl32	NC_024316.1:19522432-19525174	60S ribosomal protein L32	5984.37	2582.33	1.21253	1.30589	40.1897	0	0	0	TRUE		K02912
XLOC028247	LOC103398108	NC_024328.1:14913911-14915456	LOW QUALITY PROTEIN: cytochrome c oxidase subunit 6A1%2C mitochondrial	3448.55	998.97	1.78748	1.88084	39.7486	0	0	0	TRUE		K02266
XLOC019860	rpl39	NC_024321.1:1123488-1125770	60S ribosomal protein L39	5602.47	2357.01	1.24911	1.34247	39.7192	0	0	0	TRUE		K02924
XLOC030246	LOC103399503	NW_007589399.1:18-548	C-Myc-binding protein-like	69.686	1601.53	-4.52244	-4.42907	-39.6919	0	0	0	TRUE
XLOC015617	tspan14	NC_024318.1:1871892-1880048	tetraspanin-14 isoform X3	187.665	1934.88	-3.36601	-3.27265	-39.3925	0	0	0	TRUE
XLOC005209	LOC103378379	NC_024310.1:15131571-15136412	somatostatin-1-like	1839.95	2.4393	9.55898	9.65235	38.7332	0	0	0	TRUE		K05237
XLOC014781	rps23	NC_024317.1:17692426-17694107	40S ribosomal protein S23	8072.15	4279.34	0.915565	1.00893	37.9896	0	0	0	TRUE		K02973
XLOC016891	tubb	NC_024319.1:1760558-1767642	tubulin beta chain	1286.98	50.8771	4.66083	4.75419	37.2871	2.6537e-304	5.5321e-302	2.6707e-302	TRUE		K07375
XLOC020069	c15h11orf31	NC_024321.1:9791396-9792291	LOW QUALITY PROTEIN: selenoprotein H	748.506	3048.91	-2.02621	-1.93284	-36.8475	3.2104e-297	6.4835e-295	3.13e-295	TRUE
XLOC009318	LOC103382312	NC_024314.1:13622385-13623278	hemoglobin subunit beta-1-like	2143.06	430.342	2.31612	2.40948	36.6175	1.508e-293	2.9756e-291	1.4365e-291	TRUE	GO:0015671 GO:0005344 GO:0005833 GO:0005506 GO:0020037 GO:0019825
XLOC001601	LOC103387892	NC_024307.1:26508521-26510287		3143.69	996.668	1.65727	1.75064	36.1289	7.9666e-286	1.5368e-283	7.4193e-284	TRUE
XLOC000831	pfn1	NC_024307.1:28976899-28979642	profilin-1	1283.36	86.5786	3.88977	3.98314	35.6561	1.896e-278	3.5515e-276	1.7145e-276	TRUE	GO:0044699	K05759
XLOC019719	LOC103391255,sncb	NC_024321.1:16443856-16580137	beta-synuclein;	1155.13	39.9477	4.8538	4.94716	35.55	8.3023e-277	1.544e-274	7.4539e-275	TRUE
XLOC008213	rps29	NC_024313.1:7243800-7244848	40S ribosomal protein S29	3733.62	1403.73	1.41131	1.50468	35.3205	2.8467e-273	5.2561e-271	2.5375e-271	TRUE	GO:0001525 GO:0000184 GO:0006415 GO:0006413 GO:0008270 GO:0072332 GO:0060218 GO:0048821 GO:0006414 GO:0051726 GO:0009790 GO:0070062 GO:0003735 GO:0003723 GO:0019083 GO:0006614 GO:0001570 GO:0022627 GO:0042254	K02980
XLOC013270	LOC103385219	NC_024316.1:14650994-14653587	tubulin alpha-1C chain-like	1105.31	24.7431	5.48128	5.57465	35.1478	1.256e-270	2.3027e-268	1.1117e-268	TRUE		K07374
XLOC024437	aldoc	NC_024325.1:8091885-8100210	fructose-bisphosphate aldolase C	1110.71	32.607	5.09016	5.18352	35.0592	2.8202e-269	5.0981e-267	2.4612e-267	TRUE		K01623
XLOC020304	LOC103391393	NC_024321.1:19221803-19241274	thymosin beta-12-like	1331.06	2.97679	8.8046	8.89797	34.6107	1.7467e-262	3.114e-260	1.5033e-260	TRUE
XLOC013095	LOC103384861	NC_024316.1:7918514-7920821	60S ribosomal protein L22	2641.71	776.924	1.76563	1.85899	34.5111	5.4595e-261	9.5356e-259	4.6035e-259	TRUE	GO:0003735 GO:0022625 GO:0006412 GO:0042254	K02891
XLOC000837	LOC103390006	NC_024307.1:29044155-29046070	HLA class II histocompatibility antigen%2C DP alpha 1 chain-like	1637.05	261.408	2.64672	2.74009	34.3654	8.2923e-259	1.429e-256	6.8989e-257	TRUE		K06752
XLOC028813	snap25	NW_007585113.1:327408-338919	synaptosomal-associated protein 25	1295.27	2.90416	8.80092	8.89428	34.1498	1.3454e-255	2.3032e-253	1.1119e-253	TRUE		K18211
XLOC030784	LOC103399752	NW_007595595.1:172-277	transcription initiation factor IIA subunit 2	5203.95	9736.3	-0.903767	-0.810401	-33.5939	2.0611e-247	3.5052e-245	1.6922e-245	TRUE		K03123
XLOC026379	mpz	NC_024326.1:14406878-14423329	myelin protein P0	1088.43	6.21755	7.45169	7.54505	33.5508	8.777e-247	1.4829e-244	7.159e-245	TRUE		K06770
XLOC025858	rps8	NC_024326.1:13103548-13106109	40S ribosomal protein S8	3468.4	1362.81	1.34769	1.44105	32.9637	2.6939e-238	4.4927e-236	2.1689e-236	TRUE		K02995
XLOC007383	LOC103379709	NC_024312.1:4564299-4567266	40S ribosomal protein S17	4120.33	1815.11	1.1827	1.27607	32.7433	3.7774e-235	6.2195e-233	3.0026e-233	TRUE	GO:0006364 GO:0003735 GO:0034101 GO:0006414 GO:0022627 GO:0044822 GO:0000028	K02962
XLOC019835	LOC103391426	NC_024321.1:20038735-20058535		1.48142	1415.97	-9.90059	-9.80723	-32.5394	2.9567e-232	4.807e-230	2.3207e-230	TRUE
XLOC016490	gapdhs	NC_024319.1:5848172-5856789	glyceraldehyde-3-phosphate dehydrogenase%2C testis-specific	1820.06	410.619	2.14811	2.24148	32.3188	3.804e-229	6.1459e-227	2.967e-227	TRUE		K10705
XLOC015414	LOC103387550	NC_024318.1:12345684-12347604	cystatin-like	1245.98	154.372	3.0128	3.10616	31.8953	3.1002e-223	4.8569e-221	2.3448e-221	TRUE		K13899
XLOC003551	LOC103377036	NC_024309.1:6294410-6296207	transcription factor 7-like	1.39005	1358.89	-9.93308	-9.83971	-31.8028	5.9129e-222	9.2077e-220	4.4452e-220	TRUE		K04490
XLOC029588	rpl18	NW_007585569.1:957-1559	60S ribosomal protein L18	3843.37	1691.74	1.18386	1.27723	31.6443	9.0762e-220	1.4049e-217	6.7824e-218	TRUE		K02883
XLOC022690	actb	NC_024323.1:11978792-11994183	actin%2C cytoplasmic 1 isoform X1	4785.11	2396.38	0.997695	1.09106	31.1594	3.7887e-213	5.8297e-211	2.8144e-211	TRUE		K05692
XLOC024025	LOC103394709	NC_024324.1:14828598-14831507	stathmin-like	1022.21	84.8692	3.59031	3.68367	30.9968	5.9506e-211	9.102e-209	4.3941e-209	TRUE		K04381
XLOC030805	LOC103399760	NW_007595832.1:6-434	tubulin alpha-1C chain-like	2.72783	1078.91	-8.62761	-8.53424	-30.8175	1.5294e-208	2.2985e-206	1.1096e-206	TRUE		K07374
XLOC012062	hmgb2	NC_024315.1:18460817-18463777	high mobility group protein B2	108.914	1161.98	-3.41532	-3.32196	-30.7211	2.9769e-207	4.3973e-205	2.1229e-205	TRUE
XLOC000010	ND2	NC_012825.1:5096-6140		2333.48	761.057	1.61641	1.70977	30.6123	8.3956e-206	1.2331e-203	5.953e-204	TRUE
XLOC018660	ppia	NC_024320.1:12693612-12697819	peptidyl-prolyl cis-trans isomerase A	1214.68	174.558	2.7988	2.89216	30.4305	2.1707e-203	3.1525e-201	1.5219e-201	TRUE		K09565
XLOC005928	LOC103379253	NC_024311.1:15389495-15389733	histone H4-like	39.1095	905.103	-4.53249	-4.43913	-29.8533	7.9635e-196	1.1373e-193	5.4906e-194	TRUE	GO:0000786 GO:0003677 GO:0006334 GO:0005634 GO:0046982	K11254
XLOC015593	LOC103386906	NC_024318.1:905521-908493	uncharacterized protein LOC103386906	989.03	104.709	3.23963	3.33299	29.3157	6.5448e-189	8.9516e-187	4.3215e-187	TRUE
XLOC004070	LOC103377360	NC_024309.1:12077167-12088501	carbonic anhydrase 1-like	84.2489	981.679	-3.54252	-3.44916	-28.6787	7.0422e-181	9.4322e-179	4.5535e-179	TRUE	GO:0005737 GO:0015670 GO:0071466 GO:0006730 GO:0042539 GO:0097369 GO:0004089 GO:0006885 GO:0008270 GO:0006807	K18245
XLOC004008	gtf3a,rpl21	NC_024309.1:10133088-10142481	transcription factor IIIA;60S ribosomal protein L21;	5428.2	3132.7	0.793067	0.886433	27.9425	8.1227e-172	1.0768e-169	5.1983e-170	TRUE	GO:0006351 GO:0003676 GO:0005840 GO:0003735 GO:0006412 GO:0042254	K02889
XLOC024488	hmgb1	NC_024325.1:10531989-10535666	high mobility group protein B1	1154.5	209.644	2.46125	2.55462	27.7834	6.8848e-170	9.0341e-168	4.3614e-168	TRUE		K10802
XLOC023546	LOC103393758,LOC103393811	NC_024324.1:298312-303391	dentin sialophosphoprotein-like;	752.093	42.8685	4.13292	4.22629	27.7658	1.1244e-169	1.468e-167	7.0872e-168	TRUE
XLOC003192	LOC103376805	NC_024308.1:19110002-19110961		1.9265	876.76	-8.83006	-8.73669	-27.4593	5.3845e-166	6.823e-164	3.2939e-164	TRUE
XLOC025960	rps28	NC_024326.1:706236-708435	40S ribosomal protein S28	2866.48	1262.56	1.18293	1.27629	27.3074	3.4691e-164	4.3744e-162	2.1118e-162	TRUE		K02979
XLOC017660	lyz	NC_024320.1:2250666-2251720	lysozyme C	1009.6	154.315	2.70983	2.8032	27.3068	3.5254e-164	4.4239e-162	2.1357e-162	TRUE		K13915
XLOC008601	fau,prpf39	NC_024313.1:7513933-7531310	ubiquitin-like protein fubi and ribosomal protein S30;pre-mRNA-processing factor 39;	5253.54	3047.77	0.785536	0.878901	27.2903	5.5255e-164	6.9002e-162	3.3312e-162	TRUE	GO:0005840 GO:0003735 GO:0006412 GO:0042254 GO:0006397 GO:0005634 GO:0008380	K02983
XLOC008089	vsnl1	NC_024313.1:3007803-3041719	visinin-like protein 1	666.774	9.36975	6.15304	6.24641	27.2265	3.1549e-163	3.9209e-161	1.8929e-161	TRUE	GO:0005509
XLOC017028	LOC103388254	NC_024319.1:4909456-4913330	40S ribosomal protein S27-like	300.948	1433.74	-2.2522	-2.15883	-27.1313	4.2042e-162	5.1751e-160	2.4984e-160	TRUE		K02978
XLOC023858	fabp3	NC_024324.1:9806909-9820118	fatty acid-binding protein%2C heart	808.359	74.7832	3.43421	3.52758	27.1197	5.7627e-162	7.0267e-160	3.3923e-160	TRUE		K08752
XLOC019965	LOC103390735	NC_024321.1:7476720-7483725	cofilin-2-like	1285.17	294.518	2.12553	2.2189	26.9874	2.0754e-160	2.5187e-158	1.216e-158	TRUE		K05765
XLOC006171	LOC103378861	NC_024311.1:7298698-7301231	MORN repeat-containing protein 3-like	0	1112.41	-10.8164	-10.7231	-26.9068	1.8294e-159	2.1996e-157	1.0619e-157	TRUE
XLOC016572	LOC103388544	NC_024319.1:9942230-9944580	stathmin-like	20.7382	700.867	-5.07878	-4.98541	-26.8376	1.1784e-158	1.3973e-156	6.7458e-157	TRUE		K04381
XLOC013459	LOC103385601	NC_024316.1:20886222-20901897	proteasomal ubiquitin receptor ADRM1-like	36.6217	745.149	-4.34676	-4.25339	-26.8026	3.0125e-158	3.5558e-156	1.7166e-156	TRUE
XLOC006839	mdk	NC_024312.1:4441302-4459872	midkine	667.765	5.30291	6.97641	7.06978	26.7376	1.7214e-157	2.0226e-155	9.7645e-156	TRUE	GO:0008083 GO:0045666 GO:0007420 GO:0005576 GO:0014029 GO:0007165 GO:0008283 GO:0040007
XLOC000586	pcp4l1	NC_024307.1:20469784-20560155	Purkinje cell protein 4-like protein 1	806.205	1.64841	8.93393	9.02729	26.7217	2.6335e-157	3.0804e-155	1.4871e-155	TRUE
XLOC001348	LOC103382429	NC_024307.1:16776589-16817594	neurofilament light polypeptide-like	678.273	4.41415	7.26359	7.35695	26.6804	7.9484e-157	9.2552e-155	4.4681e-155	TRUE	GO:0005882 GO:0005198	K04572
XLOC024465	LOC103395178	NC_024325.1:9110920-9119323	14-3-3 protein gamma-1	681.599	36.1975	4.23496	4.32833	26.596	7.5422e-156	8.7429e-154	4.2208e-154	TRUE		K16198
XLOC026687	LOC103397138	NC_024327.1:9470801-9473008	dynein light chain 2%2C cytoplasmic-like	35.8439	720.607	-4.32941	-4.23605	-26.329	8.9232e-153	1.0161e-150	4.9056e-151	TRUE		K10418
XLOC002617	LOC103376761	NC_024308.1:18327134-18333988		6.79527	669.254	-6.62188	-6.52851	-26.2843	2.8973e-152	3.2705e-150	1.5789e-150	TRUE
XLOC006893	LOC103379836,rpl27a	NC_024312.1:5722377-5732407	A-kinase-interacting protein 1-like;60S ribosomal protein L27a;	2257.48	900.849	1.32536	1.41872	26.2773	3.4841e-152	3.9158e-150	1.8904e-150	TRUE	GO:0005840 GO:0003735 GO:0006412 GO:0042254	K02900
XLOC026902	LOC103397139	NC_024327.1:9474444-9478465	60S ribosomal protein L6-like	7.20569	643.643	-6.48098	-6.38761	-25.8435	2.8755e-147	3.1231e-145	1.5078e-145	TRUE		K02934
XLOC026098	glul	NC_024326.1:4713368-4717759	glutamine synthetase	629.28	29.9196	4.39454	4.4879	25.7743	1.7242e-146	1.8649e-144	9.0031e-145	TRUE		K01915
XLOC023932	LOC103394486	NC_024324.1:11766915-11773915	cholecystokinin-like isoform X1	864.031	0	9.97767	10.071	25.7556	2.7885e-146	3.0034e-144	1.4499e-144	TRUE		K05226
XLOC001582	LOC103387509	NC_024307.1:25856045-25858341	fatty acid-binding protein%2C intestinal-like	806.052	1.11394	9.49906	9.59242	25.7432	3.8404e-146	4.1192e-144	1.9886e-144	TRUE	GO:0006810 GO:0008289 GO:0005215	K08751
XLOC016797	LOC103388963	NC_024319.1:20782280-20785041	LOW QUALITY PROTEIN: 40S ribosomal protein S19-like	4190.22	2333.18	0.844728	0.938094	25.7416	4.0042e-146	4.2772e-144	2.0649e-144	TRUE		K02966
XLOC029573	LOC103399087	NW_007585540.1:521-867	replication protein A 14 kDa subunit-like	183.681	1092.6	-2.57249	-2.47913	-25.7285	5.6152e-146	5.9734e-144	2.8838e-144	TRUE		K10740
XLOC031126	LOC103399805	NW_007603277.1:3-288	histone H1-like	13.2655	624.604	-5.55719	-5.46383	-25.5573	4.5534e-144	4.8043e-142	2.3193e-142	TRUE
XLOC005196	apoa1	NC_024310.1:14695053-14696956	apolipoprotein A-I	719.617	1.67948	8.74307	8.83644	25.5432	6.5372e-144	6.8693e-142	3.3163e-142	TRUE	GO:0006810	K08757
XLOC001120	rtn1	NC_024307.1:6745136-6767371	reticulon-1 isoform X1	581.485	10.7246	5.76075	5.85411	25.505	1.7342e-143	1.815e-141	8.762e-142	TRUE	GO:0016020
XLOC024034	rpl14	NC_024324.1:15054184-15057458	60S ribosomal protein L14	8689.16	6096.67	0.511195	0.604561	25.343	1.0743e-141	1.1108e-139	5.3627e-140	TRUE		K02875
XLOC007651	myrf,tmem258	NC_024312.1:12936871-12959077	myelin regulatory factor isoform X3;transmembrane protein 258;	1093.69	240.673	2.18406	2.27742	25.294	3.7221e-141	3.8181e-139	1.8432e-139	TRUE	GO:0016021
XLOC000290	LOC103378409	NC_024307.1:10173643-10179847	pituitary tumor-transforming gene 1 protein-interacting protein-like	3.49426	643.458	-7.52472	-7.43135	-25.0881	6.7145e-139	6.8066e-137	3.286e-137	TRUE	GO:0016020 GO:0030097 GO:0004872 GO:0007165
XLOC024439	LOC103395122	NC_024325.1:8112203-8114274	dynein light chain 2%2C cytoplasmic-like	574.079	20.4138	4.81363	4.907	25.031	2.8109e-138	2.8273e-136	1.3649e-136	TRUE		K10418
XLOC000763	ccnb1ip1	NC_024307.1:27161724-27186211	E3 ubiquitin-protein ligase CCNB1IP1	2.74106	661.424	-7.9147	-7.82133	-25.0213	3.5839e-138	3.5909e-136	1.7336e-136	TRUE	GO:0048856 GO:0044763 GO:0032501 GO:0008270 GO:0044767 GO:0048610
XLOC010585	csrp2	NC_024314.1:29136972-29144002	cysteine and glycine-rich protein 2	559.731	13.144	5.41226	5.50562	24.9988	6.3033e-138	6.2912e-136	3.0372e-136	TRUE	GO:0046872
XLOC009396	LOC103382188	NC_024314.1:15103340-15106217	nucleoside diphosphate kinase-like isoform X1	1431.78	434.122	1.72164	1.815	24.9907	7.7103e-138	7.6658e-136	3.7008e-136	TRUE	GO:0030027 GO:0043066 GO:0004550 GO:0006241 GO:0046872 GO:0006165 GO:0001726 GO:0045618 GO:0006183 GO:0006228 GO:0050679 GO:0005886 GO:0005524 GO:0005739 GO:0006144 GO:0006206	K00940
XLOC021426	LOC103392296	NC_024322.1:14854632-14860625	translationally-controlled tumor protein homolog	1410.83	424.101	1.73406	1.82743	24.9232	4.1673e-137	4.096e-135	1.9774e-135	TRUE
XLOC029467	LOC103399026	NW_007585324.1:68-420	actin-1	28.1048	623.225	-4.47086	-4.3775	-24.6902	1.3636e-134	1.3103e-132	6.3258e-133	TRUE		K05692
XLOC010315	cd9	NC_024314.1:17312358-17321378	CD9 antigen isoform X1	762.874	104.34	2.87015	2.96352	24.4059	1.4795e-131	1.4112e-129	6.8129e-130	TRUE	GO:0016021	K06460
XLOC023626	LOC103393908,LOC103393909	NC_024324.1:1835531-1848018	elongation factor 1-alpha;elongation factor 1-alpha;	1821.86	697.432	1.38529	1.47865	24.347	6.2372e-131	5.9059e-129	2.8512e-129	TRUE		K03231
XLOC004993	LOC103377820	NC_024310.1:6350942-6357169	dehydrogenase/reductase SDR family member 12-like	745.437	0	9.74711	9.84048	24.328	9.9181e-131	9.3571e-129	4.5173e-129	TRUE	GO:0016491 GO:0055114
XLOC000439	LOC103381628,erh	NC_024307.1:15825519-15842569	glioma tumor suppressor candidate region gene 1 protein-like;enhancer of rudimentary homolog;	487.217	1628.83	-1.7412	-1.64783	-24.1188	1.586e-128	1.4909e-126	7.1974e-127	TRUE	GO:0030496 GO:0044822 GO:0007049
XLOC026661	LOC103397102	NC_024327.1:7800859-8099040	nipped-B-like protein A	0	857.207	-10.7435	-10.6501	-23.7572	9.2495e-125	8.4487e-123	4.0788e-123	TRUE		K06672
XLOC002964	LOC103398252	NC_024308.1:10161403-10163554	cyclin-dependent kinases regulatory subunit 1-like	6.00995	540.166	-6.48991	-6.39654	-23.6715	7.0845e-124	6.381e-122	3.0805e-122	TRUE	GO:0000079 GO:0051301 GO:0005515 GO:0016301 GO:0000082 GO:0005654 GO:0008283 GO:0016538 GO:0000074	K02219
XLOC015574	calm2	NC_024318.1:652130-656215	calmodulin	968.173	219.661	2.13999	2.23335	23.5163	2.7771e-122	2.4754e-120	1.195e-120	TRUE		K02183
XLOC000006	ND1	NC_012825.1:2846-3815	NADH dehydrogenase subunit 1	2592.9	1277.78	1.02093	1.11429	23.3199	2.7828e-120	2.4468e-118	1.1812e-118	TRUE
XLOC025483	LOC103395836	NC_024326.1:567595-568010		12.3772	521.115	-5.39584	-5.30248	-23.2972	4.7378e-120	4.1376e-118	1.9975e-118	TRUE
XLOC022276	rpl23	NC_024323.1:15042803-15045803	60S ribosomal protein L23	11073.1	8465.21	0.387441	0.480807	23.2633	1.0446e-119	9.0916e-118	4.3891e-118	TRUE		K02894
XLOC020293	LOC103391404,adam19	NC_024321.1:19007846-19025965	tubulin alpha-1C chain-like;LOW QUALITY PROTEIN: disintegrin and metalloproteinase domain-containing protein 19;	6.43836	517.637	-6.3291	-6.23574	-23.2284	2.3505e-119	2.0389e-117	9.8433e-118	TRUE		K07374
XLOC029104	LOC103398799	NW_007585127.1:142447-163994	LOW QUALITY PROTEIN: E1A-binding protein p400-like	5.4242	520.001	-6.58296	-6.48959	-23.1864	6.2419e-119	5.3964e-117	2.6052e-117	TRUE
XLOC010258	LOC103382177,LOC103382386	NC_024314.1:15195094-15210903	radial spoke head 1 homolog;radial spoke head 1 homolog;	5.74198	516.731	-6.49172	-6.39836	-23.1516	1.4002e-118	1.2065e-116	5.8246e-117	TRUE	GO:0043226 GO:0044763 GO:0032501 GO:0000003 GO:0044767 GO:0042995 GO:0044424 GO:0044699 GO:0044464
XLOC013046	LOC103384706,LOC103384707	NC_024316.1:5333206-5343212	zinc finger protein 229-like;axonemal dynein light intermediate polypeptide 1-like;	16.9533	519.197	-4.93664	-4.84328	-22.9997	4.6904e-117	4.0148e-115	1.9382e-115	TRUE		K10410
XLOC009072	LOC103381742	NC_024314.1:5454560-5471166	cytochrome c oxidase subunit 6B1	486.641	21.118	4.52631	4.61968	22.8042	4.1659e-115	3.5308e-113	1.7045e-113	TRUE	GO:1902600 GO:0005739 GO:0004129 GO:0006123 GO:0045277	K02267
XLOC026183	LOC103396358,LOC103396359	NC_024326.1:8252332-8259356	guanine nucleotide-binding protein G(I)/G(S)/G(O) subunit gamma-5-like;afadin- and alpha-actinin-binding protein-like;	164.322	902.455	-2.45733	-2.36396	-22.7456	1.5875e-114	1.3411e-112	6.4743e-113	TRUE		K04542 K06085
XLOC012886	LOC103384382	NC_024316.1:293854-304879	uncharacterized protein LOC103384382	474.742	17.3625	4.7731	4.86646	22.7335	2.0879e-114	1.7523e-112	8.4596e-113	TRUE
XLOC002905	ptma	NC_024308.1:8260345-8268650	prothymosin alpha	561.983	51.0859	3.45953	3.55289	22.6744	8.0224e-114	6.7113e-112	3.24e-112	TRUE
XLOC027576	LOC103397769	NC_024328.1:9129577-9133409	60S ribosomal protein L6-like	1492.79	555.733	1.42555	1.51891	22.4799	6.5232e-112	5.3702e-110	2.5926e-110	TRUE		K02934
XLOC010540	ldhb	NC_024314.1:27983963-27990491	LOW QUALITY PROTEIN: L-lactate dehydrogenase B chain	470.874	3.82119	6.94518	7.03854	22.4744	7.3882e-112	6.063e-110	2.927e-110	TRUE	GO:0005737 GO:0006096 GO:0044262 GO:0004459 GO:0055114 GO:0006094 GO:0006534	K00016
XLOC008291	clu	NC_024313.1:11227171-11233191	clusterin	470.656	3.82705	6.9423	7.03566	22.4712	7.9376e-112	6.4933e-110	3.1347e-110	TRUE
XLOC012673	LOC103385218	NC_024316.1:14660469-14662986		614.417	75.2038	3.03034	3.12371	22.4543	1.1627e-111	9.4813e-110	4.5772e-110	TRUE
XLOC009450	LOC103382528	NC_024314.1:16824152-16824857	histone H4-like	8.40306	480.632	-5.83787	-5.74451	-22.4516	1.2334e-111	1.0026e-109	4.8403e-110	TRUE	GO:0000786 GO:0003677 GO:0006334 GO:0005634 GO:0046982	K11254
XLOC006437	LOC103379421	NC_024311.1:18935158-18974888		10.8233	482.305	-5.47773	-5.38437	-22.4382	1.6669e-111	1.3508e-109	6.5212e-110	TRUE
XLOC022196	nupr1	NC_024323.1:13413971-13415512	nuclear protein 1	38.3184	559.015	-3.86678	-3.77341	-22.3813	5.9848e-111	4.8196e-109	2.3267e-109	TRUE		K15626
XLOC003632	rpl22l1	NC_024309.1:9867881-9869567	60S ribosomal protein L22-like 1	1091.37	318.153	1.77835	1.87171	22.2789	5.9159e-110	4.7493e-108	2.2928e-108	TRUE	GO:0060216 GO:0005840 GO:0003735 GO:0003723 GO:0006412 GO:0042254	K02891
XLOC016423	acbd7	NC_024319.1:4108533-4114164	acyl-CoA-binding domain-containing protein 7	1137.62	346.957	1.71319	1.80656	22.2038	3.1547e-109	2.517e-107	1.2151e-107	TRUE
XLOC022687	LOC103393306,atp5j2	NC_024323.1:11899488-11922926	ATP synthase subunit f%2C mitochondrial;	1697.52	701.218	1.27549	1.36886	22.1741	6.1095e-109	4.8594e-107	2.346e-107	TRUE		K02130
XLOC022221	LOC103393495,LOC103393500,LOC103393501	NC_024323.1:13756456-13784460	tubulin beta-4 chain-like;tetraspanin-4-like isoform X1;	4.78522	474.951	-6.63305	-6.53968	-22.1373	1.3823e-108	1.0961e-106	5.2915e-107	TRUE		K07375
XLOC000032	ND6	NC_012825.1:12982-15354		2754.12	1467.09	0.908634	1.002	22.0379	1.2474e-107	9.801e-106	4.7316e-106	TRUE
XLOC024950	atp5l	NC_024325.1:9419193-9420217	ATP synthase subunit g%2C mitochondrial	1614.4	651.124	1.30999	1.40336	22.0368	1.2781e-107	1.0012e-105	4.8332e-106	TRUE		K02140
XLOC004158	LOC103377500,sh2d1b	NC_024309.1:16019655-16027618	tetraspanin-7-like;SH2 domain-containing protein 1B;	0	717.285	-10.5835	-10.4901	-22.0073	2.4512e-107	1.9143e-105	9.2418e-106	TRUE	GO:0016020	K06571 K07989
XLOC014137	rps10	NC_024317.1:16399429-16402711	40S ribosomal protein S10	2177.67	1044.62	1.05981	1.15317	21.9663	6.0436e-107	4.6915e-105	2.2649e-105	TRUE		K02947
XLOC029701	LOC103399168	NW_007586002.1:549-1168	beta-soluble NSF attachment protein-like	659.601	0	10.3654	10.4588	21.851	7.6003e-106	5.8823e-104	2.8398e-104	TRUE
XLOC001623	txn	NC_024307.1:26966193-26969368	thioredoxin	750.142	147.199	2.3494	2.44276	21.8329	1.1298e-105	8.7183e-104	4.2089e-104	TRUE	GO:0009314 GO:0006662 GO:0043388 GO:0033158 GO:0055114 GO:0045454 GO:0044424 GO:0015035 GO:0006351 GO:0006118
XLOC008690	scg5	NC_024313.1:11176013-11179242	neuroendocrine protein 7B2 isoform X2	431.644	5.09512	6.40458	6.49795	21.8161	1.6329e-105	1.2562e-103	6.0647e-104	TRUE
XLOC013176	LOC103385014,LOC103385015	NC_024316.1:11576171-11582146	transcription factor 7-like 2 isoform X2;lymphoid enhancer-binding factor 1-like;	0	781.429	-11.2224	-11.1291	-21.8151	1.667e-105	1.2787e-103	6.1733e-104	TRUE		K04492 K04490
XLOC030830	LOC103399768	NW_007596230.1:6-414	intraflagellar transport protein 122 homolog	3.11615	470.397	-7.23797	-7.1446	-21.6735	3.6528e-104	2.769e-102	1.3368e-102	TRUE
XLOC006887	rps13	NC_024312.1:5374301-5376519	40S ribosomal protein S13	3621.67	2173.89	0.736376	0.829742	21.5665	3.7086e-103	2.8032e-101	1.3533e-101	TRUE	GO:0000184 GO:0006415 GO:0006413 GO:0005515 GO:0006414 GO:0005730 GO:0033119 GO:0070062 GO:0003735 GO:0019083 GO:0006614 GO:0003729 GO:0022627 GO:0042254	K02953
XLOC023145	LOC103393915	NC_024324.1:1862007-1863797	C-Myc-binding protein-like isoform X1	37.2417	523.192	-3.81235	-3.71898	-21.5422	6.2678e-103	4.7237e-101	2.2804e-101	TRUE
XLOC022637	LOC103393222	NC_024323.1:10532519-10538060	V-type proton ATPase 16 kDa proteolipid subunit	506.952	46.1364	3.45787	3.55124	21.5316	7.8716e-103	5.9151e-101	2.8556e-101	TRUE		K02155
XLOC019670	LOC103391155	NC_024321.1:14449058-14452886	regulator of cell cycle RGCC-like	428.283	16.8225	4.6701	4.76347	21.5161	1.1e-102	8.242e-101	3.979e-101	TRUE
XLOC016294	mboat7,rps9	NC_024319.1:451625-462513	lysophospholipid acyltransferase 7;40S ribosomal protein S9;	4306.21	2737.82	0.653391	0.746757	21.4752	2.6536e-102	1.9825e-100	9.5711e-101	TRUE		K13516 K02997
XLOC014442	rps26	NC_024317.1:4219210-4220858	40S ribosomal protein S26	15847.1	13151.5	0.268991	0.362357	21.4403	5.6198e-102	4.1625e-100	2.0095e-100	TRUE		K02976
XLOC026216	LOC103396423	NC_024326.1:9385008-9400319	heterogeneous nuclear ribonucleoprotein A0-like	0	671.236	-10.5279	-10.4346	-21.3812	1.9972e-101	1.4751e-99	7.1212e-100	TRUE
XLOC011941	LOC103384035	NC_024315.1:14236205-14239207		0	680.837	-10.6569	-10.5636	-21.3179	7.744e-101	5.687e-99	2.7455e-99	TRUE
XLOC011497	LOC103383146	NC_024315.1:173694-179299		0	646.408	-10.3363	-10.2429	-21.2922	1.3414e-100	9.795e-99	4.7287e-99	TRUE
XLOC031272	LOC103399809	NW_007609274.1:25-228	probable low affinity copper uptake protein 2	8.69008	432.672	-5.63776	-5.5444	-21.2854	1.5497e-100	1.12842e-98	5.4477e-99	TRUE
XLOC004431	gap43	NC_024310.1:3133758-3146420	neuromodulin	442.385	2.3003	7.58734	7.6807	21.2679	2.2492e-100	1.62862e-98	7.8624e-99	TRUE	GO:0040008 GO:0042246
XLOC021139	rpl24	NC_024322.1:2917778-2920249	60S ribosomal protein L24	2311.64	1182.63	0.966918	1.06028	21.1475	2.9077e-99	2.09957e-97	1.0136e-97	TRUE		K02896
XLOC013195	eno1	NC_024316.1:12279676-12298968	alpha-enolase isoform X1	562.239	75.9177	2.88868	2.98204	21.0151	4.77291e-98	3.38956e-96	1.63636e-96	TRUE		K01689
XLOC022723	LOC103393357,LOC103393359,LOC103393362	NC_024323.1:12463199-12564357	homeodomain-interacting protein kinase 2-like;ankyrin repeat and fibronectin type-III domain-containing protein 1-like;homeodomain-interacting protein kinase 1-like;	0	530.143	-9.1183	-9.02493	-20.982	9.57366e-98	6.76173e-96	3.26434e-96	TRUE
XLOC027562	pcna	NC_024328.1:8862895-8865821	proliferating cell nuclear antigen	82.22	626.329	-2.92936	-2.83599	-20.9462	2.03311e-97	1.43204e-95	6.91342e-96	TRUE		K04802
XLOC022241	LOC103393545,LOC103393547	NC_024323.1:14064311-14076830	stress response protein NST1-like;TANK-binding kinase 1-binding protein 1-like;	9.91083	419.045	-5.40196	-5.30859	-20.8932	6.1763e-97	4.33851e-95	2.09449e-95	TRUE		K12652
XLOC027375	LOC103397356	NC_024328.1:733392-787265	elongation factor 1-delta-like	1.62145	471.581	-8.18408	-8.09071	-20.8583	1.28068e-96	8.97169e-95	4.33123e-95	TRUE		K15410
XLOC016527	LOC103388386,upp1	NC_024319.1:8356776-8364841	stathmin-2-like;uridine phosphorylase 1 isoform X1;	467.845	41.5005	3.49483	3.5882	20.7662	8.74568e-96	6.07731e-94	2.93392e-94	TRUE		K00757
XLOC007144	LOC103380362	NC_024312.1:15387400-15420112		0	601.168	-10.2316	-10.1383	-20.6958	3.78253e-95	2.59359e-93	1.2521e-93	TRUE
XLOC013445	LOC103385571	NC_024316.1:20616695-20618824	gametocyte-specific factor 1-like	4.03201	406.516	-6.65567	-6.5623	-20.4708	3.91805e-93	2.65831e-91	1.28334e-91	TRUE
XLOC000295	LOC103378371	NC_024307.1:10213947-10215649	fatty acid-binding protein%2C brain-like	602.358	103.115	2.54637	2.63973	20.432	8.68176e-93	5.87496e-91	2.83623e-91	TRUE	GO:0005504 GO:0006810 GO:0005215	K08756
XLOC011348	cpe	NC_024315.1:14952102-14964198	carboxypeptidase E isoform X1	382.984	3.76126	6.66992	6.76329	20.4275	9.52124e-93	6.42622e-91	3.10236e-91	TRUE	GO:0004181 GO:0030658 GO:0005576 GO:0006508 GO:0008270	K01294
XLOC008354	LOC103381310,LOC103381313	NC_024313.1:13093680-13100037	cell cycle control protein 50A-like;cytochrome c oxidase subunit 7A2%2C mitochondrial;	738.818	1833.07	-1.31097	-1.21761	-20.3712	3.01506e-92	2.01915e-90	9.7478e-91	TRUE		K02270
XLOC030935	LOC103399783	NW_007598077.1:54-278		2199.97	3979.83	-0.855223	-0.761857	-20.3359	6.18375e-92	4.10925e-90	1.98381e-90	TRUE
XLOC025971	LOC103395889	NC_024326.1:1040197-1046358	E3 ubiquitin-protein ligase MARCH2-like	24.7239	439.402	-4.15156	-4.0582	-20.3126	9.94476e-92	6.59159e-90	3.1822e-90	TRUE
XLOC000286	LOC103378551	NC_024307.1:9735549-9891834		0	526.807	-9.57311	-9.47974	-20.3049	1.16386e-91	7.69455e-90	3.71467e-90	TRUE
XLOC022788	LOC103393554	NC_024323.1:14135469-14139117	tubulin beta chain-like	0	569.933	-10.1565	-10.0631	-20.2637	2.68745e-91	1.77221e-89	8.55562e-90	TRUE		K07375
XLOC011453	glra3,gpm6a	NC_024315.1:18336725-18393575	glycine receptor subunit alpha-3 isoform X3;neuronal membrane glycoprotein M6-a;	371.107	3.82941	6.59857	6.69193	20.1437	3.05808e-90	2.0013e-88	9.66162e-89	TRUE	GO:0030054 GO:0016594 GO:1902476 GO:0016934 GO:0022824 GO:0045211 GO:0016935 GO:0031175 GO:0051489 GO:0016021	K05195
XLOC004740	LOC103378354	NC_024310.1:15435207-15436993	homeobox protein aristaless-like 4 isoform X1	0	536.963	-9.8588	-9.76544	-20.0975	7.76457e-90	5.05577e-88	2.44076e-88	TRUE	GO:0009880 GO:0060061 GO:0014028 GO:0048320 GO:0045743 GO:0001947 GO:0043565 GO:0003140 GO:2000223
XLOC021301	gpm6b	NC_024322.1:9978921-10025722	neuronal membrane glycoprotein M6-b isoform X2	360.827	6.7231	5.74604	5.8394	20.0917	8.72583e-90	5.6674e-88	2.73603e-88	TRUE
XLOC026058	LOC103396065,cdc20	NC_024326.1:3934789-3943447	uncharacterized protein LOC103396065 isoform X2;cell division cycle protein 20 homolog;	27.1741	436.965	-4.00721	-3.91385	-20.0306	2.98276e-89	1.92761e-87	9.30586e-88	TRUE		K03363
XLOC024704	cryab	NC_024325.1:17021489-17024246	alpha-crystallin B chain	466.393	0	9.16244	9.2558	20.0297	3.0341e-89	1.9559e-87	9.44241e-88	TRUE		K09542
XLOC028099	LOC103397768	NC_024328.1:9134043-9136816	dynein light chain 2%2C cytoplasmic	890.138	264.895	1.74861	1.84197	19.9024	3.87946e-88	2.49463e-86	1.20432e-86	TRUE		K10418
XLOC024684	rnasek	NC_024325.1:16762139-16763787	ribonuclease kappa	471.406	54.8554	3.10326	3.19663	19.8743	6.79401e-88	4.34716e-86	2.09866e-86	TRUE
XLOC024369	LOC103394976,LOC103394977	NC_024325.1:5791585-5799040	histone H3.3-like;histone H3.3;	93.3126	610.061	-2.70881	-2.61544	-19.8075	2.56455e-87	1.63688e-85	7.90231e-86	TRUE		K11253
XLOC017886	sumo1	NC_024320.1:10349948-10366502	small ubiquitin-related modifier 1 isoform X1	86.7606	592.516	-2.77174	-2.67838	-19.7734	5.0439e-87	3.21145e-85	1.55038e-85	TRUE		K12160
XLOC020897	LOC103392216	NC_024322.1:13402079-13405091	tubulin alpha chain	691.358	159.276	2.1179	2.21127	19.7503	7.97545e-87	5.06549e-85	2.44545e-85	TRUE		K07374
XLOC014533	cda	NC_024317.1:6838297-6854236	cytidine deaminase	731.506	182.485	2.00309	2.09646	19.6481	6.00324e-86	3.79422e-84	1.83172e-84	TRUE		K01489
XLOC020699	LOC103391819,cdc16	NC_024322.1:5358904-5370524	uncharacterized protein LOC103391819 isoform X1;cell division cycle protein 16 homolog;	11.1247	375.013	-5.0751	-4.98174	-19.629	8.74941e-86	5.50297e-84	2.65665e-84	TRUE		K03353
XLOC017858	LOC103389479,LOC103389495	NC_024320.1:9444608-9468471	neurofilament medium polypeptide-like;neurofilament medium polypeptide-like;	350.738	3.37063	6.70123	6.7946	19.5329	5.77111e-85	3.61218e-83	1.74384e-83	TRUE		K04573
XLOC023615	ndufs5	NC_024324.1:1690780-1692066	NADH dehydrogenase [ubiquinone] iron-sulfur protein 5	2003.91	3635.46	-0.85932	-0.765955	-19.5253	6.69079e-85	4.1777e-83	2.01686e-83	TRUE		K03938
XLOC003064	eef1d,pycrl	NC_024308.1:13567367-13579406	elongation factor 1-delta;pyrroline-5-carboxylate reductase 3 isoform X3;	30.0861	427.58	-3.82903	-3.73566	-19.5053	9.89912e-85	6.16608e-83	2.97678e-83	TRUE	GO:0004735 GO:0055129 GO:0055114 GO:0006525	K15410 K00286
XLOC013298	LOC103385273	NC_024316.1:16012293-16019604	uncharacterized protein LOC103385273 isoform X1	394.925	30.1591	3.71091	3.80428	19.4847	1.47967e-84	9.19458e-83	4.43884e-83	TRUE
XLOC008757	rps7	NC_024313.1:13337829-13345429	40S ribosomal protein S7	4172.83	2782.02	0.584893	0.678259	19.43	4.30081e-84	2.66609e-82	1.2871e-82	TRUE		K02993
XLOC030992	LOC103399792	NW_007599356.1:3-340	signal recognition particle 19 kDa protein-like	4.54915	360.294	-6.30743	-6.21407	-19.3844	1.04515e-83	6.44798e-82	3.11287e-82	TRUE		K03105
XLOC014025	ndrg3	NC_024317.1:11523773-11557776	protein NDRG3 isoform X1	407.418	36.0881	3.49691	3.59028	19.3829	1.07517e-83	6.61743e-82	3.19467e-82	TRUE
XLOC024788	ubc	NC_024325.1:2794469-2992088	polyubiquitin-C	0	485.388	-9.67629	-9.58293	-19.3533	1.91129e-83	1.17356e-81	5.66554e-82	TRUE		K08770
XLOC012982	rpl10a	NC_024316.1:3349960-3352484	60S ribosomal protein L10a	1638.52	777.262	1.07592	1.16929	19.2642	1.07343e-82	6.57541e-81	3.17439e-81	TRUE	GO:0003735 GO:0003723 GO:0022625 GO:0006412 GO:0005739 GO:0042254	K02865
XLOC002267	LOC103394560,LOC103394580	NC_024308.1:4657716-4670747	interferon-induced protein 44-like isoform X1;uncharacterized protein LOC103394580;	19.1487	384.169	-4.32642	-4.23306	-19.2201	2.51392e-82	1.53628e-80	7.41666e-81	TRUE	GO:0044763 GO:0048513 GO:0009790 GO:0050794	K04490
XLOC011940	LOC103384033	NC_024315.1:14213869-14215687		0	544.675	-10.5898	-10.4965	-19.1679	6.86744e-82	4.16722e-80	2.01179e-80	TRUE
XLOC008106	chga	NC_024313.1:3774029-3781770	chromogranin-A	328.862	4.72683	6.12047	6.21383	19.1287	1.45748e-81	8.82337e-80	4.25963e-80	TRUE
XLOC018997	atp6v1g1	NC_024320.1:27057790-27059633	V-type proton ATPase subunit G 1	686.179	169.367	2.01843	2.1118	19.1178	1.7942e-81	1.08365e-79	5.23148e-80	TRUE		K02152
XLOC019001	LOC103390389	NC_024320.1:27152593-27159996	coiled-coil domain-containing protein 11-like	3.30706	354.405	-6.74371	-6.65034	-19.0769	3.92796e-81	2.36134e-79	1.13998e-79	TRUE
XLOC023411	LOC103394505	NC_024324.1:11799368-11825520	replication protein A 14 kDa subunit-like	68.3074	519.585	-2.92725	-2.83388	-19.0705	4.44086e-81	2.66349e-79	1.28584e-79	TRUE		K10740
XLOC029257	LOC103398908	NW_007585150.1:30712-32994	cytochrome c oxidase subunit 7C%2C mitochondrial	62.2531	502.354	-3.01249	-2.91912	-19.0324	9.20146e-81	5.49325e-79	2.65196e-79	TRUE		K02272
XLOC030459	LOC103399619	NW_007591427.1:70-577	serine/threonine-protein phosphatase 2A catalytic subunit beta isoform-like	2.80102	352.964	-6.97742	-6.88406	-18.9249	7.10652e-80	4.22307e-78	2.03876e-78	TRUE		K04382
XLOC003743	LOC103377409	NC_024309.1:13474964-13481644	poly(U)-binding-splicing factor PUF60-like isoform X5	114.474	624.275	-2.44716	-2.3538	-18.869	2.05048e-79	1.21016e-77	5.84223e-78	TRUE	GO:0003676 GO:0000166	K12838
XLOC014877	LOC103386856	NC_024317.1:20522179-20528088	uncharacterized protein LOC103386856	0	485.295	-10.0536	-9.96026	-18.8404	3.52575e-79	2.062e-77	9.95467e-78	TRUE
XLOC023352	stmn2	NC_024324.1:10293563-10303803	stathmin-2	375.35	1.12369	8.38385	8.47721	18.8344	3.94908e-79	2.30437e-77	1.11247e-77	TRUE
XLOC023232	LOC103394115	NC_024324.1:4591751-4600339	MARCKS-related protein-like	438.956	56.4901	2.95801	3.05137	18.7732	1.25081e-78	7.28232e-77	3.51566e-77	TRUE		K13536
XLOC030218	LOC103399486	NW_007589142.1:118-699	bromodomain testis-specific protein-like	1.25018	384.705	-8.26547	-8.17211	-18.7623	1.53588e-78	8.92193e-77	4.30721e-77	TRUE
XLOC020083	ran	NC_024321.1:10354638-10357994	GTP-binding nuclear protein Ran	320.389	1024.24	-1.67666	-1.58329	-18.5815	4.53359e-77	2.61592e-75	1.26288e-75	TRUE		K07936
XLOC008973	LOC103381528	NC_024314.1:2538683-2556372	synuclein-like isoform X1	434.773	0	9.74612	9.83949	18.5807	4.60789e-77	2.65287e-75	1.28072e-75	TRUE	GO:0071542 GO:0008345	K04528
XLOC011057	trmt1	NC_024315.1:4090134-4100273	tRNA (guanine(26)-N(2))-dimethyltransferase	0	453.397	-9.824	-9.73063	-18.513	1.62188e-76	9.2347e-75	4.4582e-75	TRUE	GO:0030488 GO:0046872 GO:0004809 GO:0003723
XLOC011867	LOC103383895,mdh1	NC_024315.1:11000716-11015031	UTP--glucose-1-phosphate uridylyltransferase-like isoform X1;malate dehydrogenase%2C cytoplasmic;	530.579	103.392	2.35944	2.45281	18.4047	1.20487e-75	6.81531e-74	3.2902e-74	TRUE	GO:0016779 GO:0008152 GO:0006108 GO:0044262 GO:0030060 GO:0006090 GO:0019643 GO:0046487	K00963 K00025
XLOC013082	LOC103384885	NC_024316.1:7601828-7608643	probable glutamate receptor	390.113	0	9.12283	9.21619	18.3659	2.46382e-75	1.38456e-73	6.6842e-74	TRUE	GO:0045211 GO:0030054 GO:0034220 GO:0005234 GO:0004970 GO:0016021 GO:0035235 GO:0007268
XLOC019765	itm2a	NC_024321.1:18361048-18365101	integral membrane protein 2A	405.932	48.4069	3.06795	3.16132	18.3506	3.26218e-75	1.82923e-73	8.8309e-74	TRUE
XLOC011642	LOC103383426	NC_024315.1:4130140-4139478		0	489.516	-10.4841	-10.3907	-18.321	5.62502e-75	3.14053e-73	1.51615e-73	TRUE
XLOC019799	LOC103391467,LOC103391468	NC_024321.1:19498579-19509568	uncharacterized protein LOC103391468;	1.13088	364.068	-8.33062	-8.23725	-18.1911	6.0708e-74	3.37484e-72	1.62926e-72	TRUE
XLOC004711	LOC103378273,tagln	NC_024310.1:14660052-14669306	transgelin isoform X1;	30.2267	383.452	-3.66515	-3.57179	-18.1698	8.95828e-74	4.96934e-72	2.39903e-72	TRUE
XLOC009325	LOC103382302	NC_024314.1:13681215-13688640	actin%2C alpha skeletal muscle B-like	34.7013	395.596	-3.51097	-3.4176	-18.1368	1.63281e-73	9.01883e-72	4.35399e-72	TRUE	GO:0009615 GO:0071944 GO:0048741 GO:0005884 GO:0019901 GO:0005615 GO:0005865 GO:0005829 GO:0030240 GO:0072144 GO:0001725 GO:0030485 GO:0005524 GO:0008217 GO:0005200 GO:0014829	K12314
XLOC025225	LOC103395677	NC_024325.1:16936215-16936615	histone H4	15.3219	336.682	-4.45772	-4.36435	-18.1337	1.72682e-73	9.51778e-72	4.59487e-72	TRUE		K11254
XLOC021377	LOC103392196	NC_024322.1:12738609-12742787	pituitary tumor-transforming gene 1 protein-interacting protein-like	295.45	7.67502	5.2666	5.35997	18.1336	1.73141e-73	9.52277e-72	4.59728e-72	TRUE
XLOC011917	LOC103383985	NC_024315.1:13275781-13277480	essential MCU regulator%2C mitochondrial-like	855.855	291.39	1.55442	1.64778	18.0555	7.14402e-73	3.89605e-71	1.88088e-71	TRUE
XLOC001140	id2	NC_024307.1:7668611-7671872	DNA-binding protein inhibitor ID-2	312.298	16.2264	4.26651	4.35987	18.0346	1.04332e-72	5.67788e-71	2.74109e-71	TRUE	GO:0045664 GO:0003677 GO:0031573 GO:0046983 GO:0005737 GO:0045892 GO:0005634	K17693
XLOC014099	LOC103386482,LOC103386483,vprbp	NC_024317.1:14368640-14389836	uncharacterized protein LOC103386482;lisH domain-containing protein C1711.05-like;protein VPRBP;	2.58678	319.91	-6.95036	-6.857	-18.0305	1.12175e-72	6.09188e-71	2.94096e-71	TRUE
XLOC016911	ncapd2,vamp1	NC_024319.1:2099620-2277206	LOW QUALITY PROTEIN: condensin complex subunit 1;vesicle-associated membrane protein 1 isoform X3;	339.735	1.05054	8.33713	8.4305	17.9646	3.68742e-72	1.99832e-70	9.64722e-71	TRUE		K06677 K08510
XLOC000316	LOC103379387	NC_024307.1:11319827-11321603	Ig lambda-2 chain C region-like	303.143	2.26497	7.06436	7.15773	17.9631	3.79305e-72	2.05126e-70	9.90281e-71	TRUE
XLOC008940	LOC103381452	NC_024314.1:1268790-1269867		22.5437	353.299	-3.97009	-3.87673	-17.9553	4.36015e-72	2.35303e-70	1.13596e-70	TRUE
XLOC008782	LOC103381374	NC_024313.1:13804751-13812241		13.2175	324.179	-4.61627	-4.5229	-17.9405	5.69722e-72	3.06819e-70	1.48122e-70	TRUE
XLOC018207	rad23b	NC_024320.1:23976087-23982028	UV excision repair protein RAD23 homolog B isoform X1	21.8807	350.22	-4.00053	-3.90717	-17.9225	7.87358e-72	4.23144e-70	2.0428e-70	TRUE		K10839
XLOC006266	fam103a1	NC_024311.1:11396317-11421886	RNMT-activating mini protein	86.3101	523.425	-2.60038	-2.50702	-17.92	8.22861e-72	4.41306e-70	2.13048e-70	TRUE	GO:0006370 GO:0044424
XLOC022388	rps11	NC_024323.1:2184903-2187015	40S ribosomal protein S11	2791.14	1736.98	0.684273	0.777639	17.9016	1.14663e-71	6.12406e-70	2.95649e-70	TRUE		K02949
XLOC028744	LOC103398432,LOC103398433,csnk1g1	NW_007585111.1:32590-63219	40S ribosomal protein S17-likecasein kinase I isoform gamma-1 isoform X2;	355.313	1051.51	-1.5653	-1.47193	-17.8443	3.19839e-71	1.69423e-69	8.17918e-70	TRUE		K02962 K08958
XLOC024825	LOC103394928,pgk1	NC_024325.1:4271751-4282456	cytochrome c oxidase subunit 7B%2C mitochondrial-like;phosphoglycerate kinase 1;	1413.87	672.877	1.07123	1.1646	17.8368	3.65839e-71	1.93393e-69	9.33638e-70	TRUE		K02271 K00927
XLOC013444	LOC103385575	NC_024316.1:20498849-20549143		0	408.701	-9.6749	-9.58154	-17.7605	1.42962e-70	7.46582e-69	3.60425e-69	TRUE
XLOC000631	LOC103385749,tbc1d14	NC_024307.1:22651917-22687452	eotaxin-like;TBC1 domain family member 14 isoform X1;	351.746	34.3082	3.35791	3.45127	17.7347	2.26103e-70	1.17838e-68	5.68881e-69	TRUE	GO:0005097 GO:0032851	K16597
XLOC003024	LOC103399569	NC_024308.1:11705081-11776860		332.207	0	8.39055	8.48392	17.7123	3.36894e-70	1.74523e-68	8.42541e-69	TRUE
XLOC022020	LOC103392997	NC_024323.1:8581148-8667027	tubulin beta chain-like	0	489.845	-10.9968	-10.9034	-17.5966	2.61664e-69	1.33941e-67	6.46621e-68	TRUE		K07375
XLOC018587	nefl	NC_024320.1:9471027-9474001	neurofilament light polypeptide	311.873	1.23937	7.97521	8.06857	17.5395	7.1504e-69	3.65292e-67	1.76351e-67	TRUE		K04572
XLOC011547	LOC103383259	NC_024315.1:1209462-1214310	uncharacterized protein LOC103383259	278.01	3.1587	6.45966	6.55303	17.4889	1.74112e-68	8.8424e-67	4.26882e-67	TRUE
XLOC018425	LOC103389114	NC_024320.1:2876449-2877721		420.844	67.304	2.64452	2.73789	17.4142	6.44226e-68	3.25259e-66	1.57024e-66	TRUE
XLOC013981	LOC103386246	NC_024317.1:9341820-9360563	neuron-specific protein family member 1	319.687	0	8.38588	8.47925	17.3798	1.17279e-67	5.90966e-66	2.85299e-66	TRUE
XLOC029053	nmnat2	NW_007585124.1:109185-113554	nicotinamide mononucleotide adenylyltransferase 2	287.909	1.85642	7.27695	7.37031	17.3738	1.30203e-67	6.54815e-66	3.16123e-66	TRUE		K06210
XLOC009154	LOC103381923	NC_024314.1:8879005-9268226	probable histone deacetylase 1-B isoform X1	24.091	337.939	-3.8102	-3.71683	-17.3094	3.99473e-67	1.99736e-65	9.64261e-66	TRUE	GO:0034739 GO:0016575 GO:0048513 GO:0050794 GO:0017136 GO:0022008 GO:0000118 GO:0006807	K06067
XLOC025690	LOC103396292	NC_024326.1:6706463-6711427	tubulin beta chain-like isoform X1	290.618	1.5983	7.50644	7.59981	17.2972	4.94156e-67	2.46601e-65	1.19051e-65	TRUE		K07375
XLOC010347	atp6v1f	NC_024314.1:18487464-18488804	V-type proton ATPase subunit F	332.749	32.2464	3.36722	3.46059	17.2678	8.21839e-67	4.08549e-65	1.97234e-65	TRUE	GO:0060036 GO:0046961 GO:0015991 GO:0060041 GO:0033180 GO:0006119	K02151
XLOC016878	LOC103387991	NC_024319.1:1578370-1585717		276.729	11.2336	4.62258	4.71595	17.2641	8.76617e-67	4.34943e-65	2.09976e-65	TRUE
XLOC003485	ropn1l	NC_024309.1:3111550-3118655	ropporin-1-like protein	0	343.369	-8.78144	-8.68808	-17.233	1.50135e-66	7.43486e-65	3.5893e-65	TRUE	GO:0007286
XLOC018538	snrpd3	NC_024320.1:6610940-6612960	small nuclear ribonucleoprotein Sm D3	261.355	853.684	-1.70769	-1.61433	-17.2033	2.51043e-66	1.23845e-64	5.97881e-65	TRUE		K11088
XLOC022026	rnf151,rps2	NC_024323.1:8971241-8975540	RING finger protein 151;40S ribosomal protein S2;	1808.25	993.273	0.864332	0.957697	17.1955	2.87216e-66	1.4142e-64	6.82728e-65	TRUE		K02981
XLOC030024	LOC103399365	NW_007587851.1:140-481		0	372.464	-9.54096	-9.44759	-17.1104	1.24104e-65	6.06442e-64	2.9277e-64	TRUE
XLOC000068	LOC103379009	NC_024307.1:1794382-1798115	tubulin beta-4B chain	70.1653	454.471	-2.69536	-2.60199	-17.0475	3.64659e-65	1.76856e-63	8.53803e-64	TRUE	GO:0005874 GO:0051258 GO:0006184 GO:0007017 GO:0003924 GO:0005200 GO:0005737 GO:0005525	K07375
XLOC022419	LOC103392700	NC_024323.1:3439656-3442354	claudin-6-like	377.252	0	9.97033	10.0637	17.0277	5.11468e-65	2.47593e-63	1.1953e-63	TRUE		K06087
XLOC017991	LOC103389754	NC_024320.1:15632460-15638130	tubulin alpha-1A chain-like	1045.9	443.942	1.2363	1.32967	17.0201	5.82607e-65	2.81502e-63	1.359e-63	TRUE		K07374
XLOC015807	LOC103387438	NC_024318.1:10159046-10165255	AN1-type zinc finger protein 6-like	0	478.501	-11.2817	-11.1884	-16.9863	1.03734e-64	4.99351e-63	2.4107e-63	TRUE
XLOC014765	cldn19	NC_024317.1:17056648-17065119	claudin-19 isoform X1	299.839	1.00542	8.22025	8.31361	16.9834	1.08953e-64	5.23503e-63	2.5273e-63	TRUE		K06087
XLOC010339	snrpf	NC_024314.1:18229672-18232785	small nuclear ribonucleoprotein F	368.914	1032.98	-1.48546	-1.39209	-16.9601	1.62067e-64	7.75823e-63	3.74541e-63	TRUE	GO:0005687 GO:0034709 GO:0019013 GO:0005829 GO:0003723 GO:0005683 GO:0005685 GO:0034715 GO:0000387 GO:0071013 GO:0034719 GO:0005689	K11098
XLOC022710	rbx1	NC_024323.1:12297665-12299476	E3 ubiquitin-protein ligase RBX1	184.287	696.83	-1.91885	-1.82549	-16.9436	2.14511e-64	1.02498e-62	4.94824e-63	TRUE		K03868
XLOC025172	LOC103395597,ndufa2,sgcd	NC_024325.1:16292759-16330868	A disintegrin and metalloproteinase with thrombospondin motifs 2-like;NADH dehydrogenase [ubiquinone] 1 alpha subcomplex subunit 2;delta-sarcoglycan isoform X1;	550.869	1330.49	-1.27218	-1.17881	-16.9141	3.54432e-64	1.69042e-62	8.16078e-63	TRUE		K03946 K12563
XLOC019846	LOC103390502	NC_024321.1:271183-273996	aquaporin-1-like	0	424.633	-10.6309	-10.5376	-16.87	7.47702e-64	3.53994e-62	1.70897e-62	TRUE		K09864
XLOC007443	gal	NC_024312.1:5846941-5852701	galanin peptides isoform X1	359.742	0	9.77537	9.86874	16.866	7.99948e-64	3.78038e-62	1.82504e-62	TRUE	GO:0005576 GO:0005179 GO:0007165	K05244
XLOC019873	LOC103390570	NC_024321.1:1339375-1340438	cleavage stimulation factor subunit 2-like	66.1287	438.55	-2.72939	-2.63603	-16.8655	8.07224e-64	3.8078e-62	1.83828e-62	TRUE		K14407
XLOC018950	LOC103390286	NC_024320.1:25641718-25651178	alpha-synuclein-like	255.678	2.91975	6.45234	6.5457	16.7743	3.76377e-63	1.75938e-61	8.49368e-62	TRUE		K04528
XLOC018068	LOC103389934	NC_024320.1:17935676-17948659	arrestin domain-containing protein 3-like isoform X2	5.59506	268.175	-5.58288	-5.48951	-16.7502	5.64803e-63	2.63541e-61	1.27229e-61	TRUE
XLOC020173	LOC103391143	NC_024321.1:14367214-14383177	glutamic acid-rich protein-like	6.35161	269.058	-5.40465	-5.31129	-16.7422	6.45902e-63	3.00839e-61	1.45235e-61	TRUE
XLOC006972	crabp1	NC_024312.1:7956377-8007494	cellular retinoic acid-binding protein 1	250.263	3.99735	5.96826	6.06162	16.7132	1.05054e-62	4.87548e-61	2.35372e-61	TRUE	GO:0016918 GO:0005737 GO:0019841 GO:0006810 GO:0005215
XLOC002360	LOC103397662	NC_024308.1:8755592-8761157	60S ribosomal protein L5	1107.32	496.569	1.15701	1.25037	16.6965	1.38967e-62	6.4148e-61	3.09685e-61	TRUE		K02932
XLOC029036	LOC103398703	NW_007585122.1:252798-254675		0	333.272	-9.07082	-8.97745	-16.6852	1.6793e-62	7.72416e-61	3.72897e-61	TRUE
XLOC015522	LOC103387749,LOC103387761	NC_024318.1:16529894-16563159	LOW QUALITY PROTEIN: 1-phosphatidylinositol 4%2C5-bisphosphate phosphodiesterase beta-1-like;beta-soluble NSF attachment protein-like;	255.02	2.42576	6.71603	6.8094	16.6491	3.0704e-62	1.40477e-60	6.78178e-61	TRUE		K05858
XLOC020234	aup1	NC_024321.1:16844111-16850384	ancient ubiquitous protein 1	8.35678	270.254	-5.01523	-4.92186	-16.6346	3.91333e-62	1.78727e-60	8.62836e-61	TRUE
XLOC003195	LOC103376810	NC_024308.1:19409890-19411421	kinesin-like protein KIF1A	247.17	5.33913	5.53276	5.62612	16.6247	4.61445e-62	2.10376e-60	1.01563e-60	TRUE
XLOC004644	LOC103378165	NC_024310.1:12883466-12888134	14-3-3 protein gamma-B	251.229	2.63801	6.57341	6.66677	16.5836	9.1512e-62	4.16476e-60	2.01061e-60	TRUE	GO:0007420 GO:0005737 GO:0007507 GO:0004497 GO:0055114 GO:0019904	K16198
XLOC015611	LOC103386948,rtn4	NC_024318.1:1769927-1800491	cytochrome c oxidase protein 20 homolog;reticulon-4 isoform X3;	388.645	65.6678	2.56519	2.65856	16.4747	5.57331e-61	2.52312e-59	1.21808e-59	TRUE
XLOC030819	LOC103399762	NW_007596053.1:58-397	cullin-associated NEDD8-dissociated protein 1-like	28.1048	322.358	-3.51978	-3.42641	-16.3891	2.28693e-60	1.03352e-58	4.98948e-59	TRUE
XLOC019024	rpl28	NC_024320.1:28039426-28043062	60S ribosomal protein L28	9292.44	7716.53	0.268105	0.361471	16.3501	4.34151e-60	1.95179e-58	9.4226e-59	TRUE		K02903
XLOC010273	abcc9,echdc3	NC_024314.1:16042223-16143543	ATP-binding cassette sub-family C member 9;enoyl-CoA hydratase domain-containing protein 3%2C mitochondrial;	8.882	262.938	-4.88769	-4.79433	-16.3399	5.13357e-60	2.30387e-58	1.11223e-58	TRUE	GO:0042626 GO:0055085 GO:0008281 GO:0005524 GO:0006813 GO:0016021 GO:0007165 GO:0003824 GO:0008152	K05033
XLOC024711	LOC103395698	NC_024325.1:17101132-17104732	mitochondrial fission factor-like isoform X1	4.94161	253.032	-5.67819	-5.58483	-16.2817	1.33119e-59	5.95351e-58	2.87416e-58	TRUE
XLOC023624	rpl11	NC_024324.1:1818140-1821397	60S ribosomal protein L11	1605.85	880.401	0.867104	0.96047	16.2429	2.50813e-59	1.11592e-57	5.3873e-58	TRUE		K02868
XLOC015099	LOC103386902	NC_024318.1:866650-885371	oocyte zinc finger protein XlCOF6-like	0	299.753	-8.63027	-8.53691	-16.2411	2.5821e-59	1.14686e-57	5.53665e-58	TRUE
XLOC025486	LOC103395869	NC_024326.1:714281-714994	relaxin-3-like	0	442.629	-11.373	-11.2796	-16.2121	4.14358e-59	1.83725e-57	8.86962e-58	TRUE
XLOC022082	LOC103393207	NC_024323.1:10663697-10667795	E3 ubiquitin-protein ligase TRIM69-like isoform X1	248.742	11.7737	4.40101	4.49438	16.2094	4.32946e-59	1.91638e-57	9.25164e-58	TRUE
XLOC025074	taf1	NC_024325.1:13874381-13888521	LOW QUALITY PROTEIN: transcription initiation factor TFIID subunit 1	14.7905	276.748	-4.22583	-4.13246	-16.2054	4.62176e-59	2.04227e-57	9.85938e-58	TRUE		K03125
XLOC015217	hint1	NC_024318.1:5411522-5414381	histidine triad nucleotide-binding protein 1	963.479	413.265	1.22119	1.31455	16.1921	5.73136e-59	2.52826e-57	1.22056e-57	TRUE
XLOC021867	LOC103392743	NC_024323.1:3997576-4003671	60S ribosomal protein L19	3320.07	2291.44	0.534959	0.628325	16.1917	5.77486e-59	2.5431e-57	1.22773e-57	TRUE		K02885
XLOC020311	LOC103391454	NC_024321.1:19637053-19647613	SUN domain-containing protein 2-like	0	328.596	-9.43501	-9.34164	-16.1855	6.38723e-59	2.80322e-57	1.3533e-57	TRUE
XLOC017039	ndufa3	NC_024319.1:5460416-5464637	LOW QUALITY PROTEIN: NADH dehydrogenase [ubiquinone] 1 alpha subcomplex subunit 3	928.439	390.288	1.25027	1.34363	16.1648	8.93388e-59	3.91425e-57	1.88967e-57	TRUE		K03947
XLOC001501	LOC103385655	NC_024307.1:22700469-22998380	uncharacterized protein LOC103385655	0	407.41	-10.9121	-10.8188	-16.1584	9.90675e-59	4.33315e-57	2.0919e-57	TRUE
XLOC028041	LOC103397651	NC_024328.1:7027788-7028863	prostate stem cell antigen-like	243.801	1.73305	7.13625	7.22961	16.0695	4.17148e-58	1.81843e-56	8.77877e-57	TRUE
XLOC009798	LOC103381411	NC_024314.1:32120-41151	NADH dehydrogenase [ubiquinone] 1 alpha subcomplex subunit 4-like	543.244	151.968	1.83783	1.9312	16.05	5.71248e-58	2.48599e-56	1.20015e-56	TRUE	GO:0008137 GO:0005751 GO:0004129 GO:0006120 GO:0006744 GO:0006814 GO:0015992 GO:0006123	K03948
XLOC022207	LOC103393514	NC_024323.1:13555480-13558142	cullin-3-like	1.06841	273.709	-8.00103	-7.90767	-16.0318	7.66615e-58	3.33059e-56	1.6079e-56	TRUE		K03869
XLOC030993	LOC103399793	NW_007599369.1:14-289	NADH dehydrogenase [ubiquinone] 1 alpha subcomplex subunit 12-like	1532.45	2701.29	-0.817809	-0.724443	-16.0302	7.85758e-58	3.40803e-56	1.64528e-56	TRUE		K11352
XLOC013008	minos1	NC_024316.1:4216706-4218939	mitochondrial inner membrane organizing system protein 1	537.719	149.357	1.84809	1.94145	16.0245	8.61974e-58	3.72609e-56	1.79883e-56	TRUE	GO:0005739
XLOC026384	pih1d3	NC_024326.1:14501481-14504987	LOW QUALITY PROTEIN: protein PIH1D3	12.822	264.921	-4.36887	-4.2755	-16.0025	1.2279e-57	5.29902e-56	2.55819e-56	TRUE
XLOC024778	LOC103394833	NC_024325.1:2241873-2248578	protein BTG3-like	0	314.766	-9.29814	-9.20477	-15.9837	1.65906e-57	7.13587e-56	3.44496e-56	TRUE		K14443
XLOC013869	npepl1	NC_024317.1:4781261-4786172	probable aminopeptidase NPEPL1	36.5611	334.434	-3.19334	-3.09997	-15.9819	1.7075e-57	7.33202e-56	3.53966e-56	TRUE
XLOC010298	rpl18a	NC_024314.1:16626960-16629761	60S ribosomal protein L18a	2021.77	1221.43	0.727048	0.820413	15.9521	2.75594e-57	1.18144e-55	5.70361e-56	TRUE	GO:0005840 GO:0003735 GO:0006412 GO:0042254	K02882
XLOC011741	LOC103383668,uchl1	NC_024315.1:7112812-7147504	microtubule-associated protein futsch-like;ubiquitin carboxyl-terminal hydrolase isozyme L1;	249.745	779.525	-1.64214	-1.54877	-15.9516	2.77907e-57	1.18939e-55	5.74197e-56	TRUE	GO:0004843 GO:0005622 GO:0006511 GO:0008270 GO:0016579	K05611
XLOC024655	LOC103395619	NC_024325.1:16548483-16551193	cysteine-rich and transmembrane domain-containing protein 1-like	7.27746	247.446	-5.08753	-4.99417	-15.9499	2.85324e-57	1.21911e-55	5.88547e-56	TRUE
XLOC016879	LOC103387989,atp1a3	NC_024319.1:1586031-1611616	sodium/potassium-transporting ATPase subunit alpha-3 isoform X3;	242.097	11.9232	4.34374	4.43711	15.9451	3.08228e-57	1.3148e-55	6.34741e-56	TRUE		K01539
XLOC002861	ndufa7	NC_024308.1:6724519-6725951	NADH dehydrogenase [ubiquinone] 1 alpha subcomplex subunit 7	896.835	1799.81	-1.00493	-0.911565	-15.9355	3.59163e-57	1.52703e-55	7.37201e-56	TRUE	GO:0008137 GO:0005747 GO:0006120 GO:0006744 GO:0006814 GO:0015992	K03951
XLOC021820	LOC103392658	NC_024323.1:3089058-3105106	RUN domain-containing protein 3A-like isoform X2	304.968	0	9.44874	9.54211	15.8894	7.50015e-57	3.17314e-55	1.53189e-55	TRUE
XLOC005639	LOC103378707	NC_024311.1:4070917-4075288	ferritin%2C heavy subunit isoform X1	845.236	343.076	1.30083	1.39419	15.8639	1.12628e-56	4.74947e-55	2.29289e-55	TRUE	GO:0006879 GO:0008199 GO:0004322 GO:0006826 GO:0055114 GO:0015994	K00522
XLOC022773	LOC103393516	NC_024323.1:13832543-13846993	protein NLRC3-like	859.655	1739.83	-1.01712	-0.923751	-15.8435	1.5595e-56	6.55499e-55	3.16453e-55	TRUE
XLOC010141	h3f3b	NC_024314.1:11380717-11382938	histone H3.3	193.198	670.546	-1.79526	-1.70189	-15.8311	1.89802e-56	7.9649e-55	3.84519e-55	TRUE	GO:0030307 GO:0008340 GO:0005654 GO:0000980 GO:0005700 GO:0008360 GO:0008270 GO:0001649 GO:0007155 GO:0009725 GO:0031492 GO:0000979 GO:1902340 GO:0016627 GO:0005737 GO:0046982 GO:0090230 GO:0060968 GO:0006336 GO:0007420 GO:0009792 GO:0000788 GO:0007596 GO:0006629 GO:0002119 GO:0070062 GO:0016021 GO:0006997 GO:0007140 GO:0042692 GO:0010171 GO:0001740	K11253
XLOC026024	LOC103396004	NC_024326.1:2891697-2895343	secretogranin-2-like	249.548	1.12481	7.79349	7.88686	15.8266	2.03823e-56	8.53942e-55	4.12255e-55	TRUE
XLOC010408	ptn	NC_024314.1:20444700-20493252	pleiotrophin	287.081	30.3131	3.24344	3.33681	15.8007	3.076e-56	1.28456e-54	6.20145e-55	TRUE	GO:0008083 GO:0007399 GO:0007165 GO:0008283 GO:0040007
XLOC029034	tcf21	NW_007585122.1:222800-224568	transcription factor 21 isoform X1	0	295.583	-9.00084	-8.90747	-15.7812	4.1925e-56	1.74519e-54	8.42519e-55	TRUE
XLOC018885	LOC103390129	NC_024320.1:21879283-21880129	cytochrome b-c1 complex subunit 9	1113.08	531.315	1.06692	1.16028	15.7783	4.38722e-56	1.82331e-54	8.80231e-55	TRUE		K00419
XLOC020321	LOC103391428	NC_024321.1:20037403-20038303		0	335.537	-9.95853	-9.86516	-15.7742	4.68628e-56	1.94447e-54	9.38723e-55	TRUE
XLOC018302	rpl17	NC_024320.1:27183783-27187295	60S ribosomal protein L17	3069.73	2106.55	0.54323	0.636595	15.7506	6.80832e-56	2.82043e-54	1.36161e-54	TRUE		K02880
XLOC008405	serinc1	NC_024313.1:197217-207152	serine incorporator 1	342.603	54.697	2.647	2.74037	15.7196	1.11101e-55	4.59514e-54	2.21838e-54	TRUE	GO:0016020
XLOC009671	LOC103382905	NC_024314.1:25601175-25603294	cyclin-dependent kinase inhibitor 1-like	1.09761	256.557	-7.86877	-7.7754	-15.6156	5.70491e-55	2.34828e-53	1.13367e-53	TRUE	GO:0009987
XLOC025192	camk2a	NC_024325.1:16516997-16534174	calcium/calmodulin-dependent protein kinase type II subunit alpha isoform X1	231.214	11.0803	4.38316	4.47653	15.614	5.84814e-55	2.40341e-53	1.16028e-53	TRUE		K04515
XLOC029063	LOC103398725	NW_007585124.1:80688-108697	myb-related protein A-like	0	376.115	-10.8627	-10.7694	-15.5874	8.86535e-55	3.6261e-53	1.75056e-53	TRUE		K09420
XLOC012672	LOC103385187	NC_024316.1:14656810-14659395	tubulin alpha-1A chain	349.735	59.8245	2.54745	2.64082	15.5717	1.13311e-54	4.61274e-53	2.22688e-53	TRUE		K07374
XLOC014864	snrpb	NC_024317.1:20164485-20168705	small nuclear ribonucleoprotein-associated proteins B and B'	202.392	674.675	-1.73704	-1.64367	-15.4921	3.92005e-54	1.58333e-52	7.64379e-53	TRUE		K11086
XLOC011641	LOC103383425	NC_024315.1:4130140-4139478		0	266.854	-8.43647	-8.34311	-15.4876	4.21002e-54	1.6978e-52	8.19641e-53	TRUE
XLOC008030	gja1	NC_024313.1:226407-234732	gap junction alpha-1 protein	222.025	1.88583	6.87938	6.97274	15.4635	6.12192e-54	2.46498e-52	1.19001e-52	TRUE	GO:0055085 GO:0016021 GO:0060272 GO:0051049 GO:0007267 GO:0031101 GO:0035162 GO:0005922 GO:0035050 GO:0070121 GO:0030154 GO:0035143 GO:0022832 GO:0007165 GO:0055077 GO:0008283	K07372
XLOC026385	eif3f	NC_024326.1:14505804-14508034	eukaryotic translation initiation factor 3 subunit F	603.64	1332.91	-1.14282	-1.04945	-15.4135	1.32759e-53	5.32892e-52	2.57263e-52	TRUE		K03249
XLOC027702	LOC103398003	NC_024328.1:14412085-14416715	actin%2C cytoplasmic 2-like	9.89034	239.394	-4.59722	-4.50386	-15.4027	1.57015e-53	6.29276e-52	3.03793e-52	TRUE		K05692
XLOC018665	LOC103389650	NC_024320.1:12785542-12790949	nudC domain-containing protein 3-like	3.89821	226.063	-5.85777	-5.7644	-15.3977	1.69566e-53	6.78525e-52	3.27569e-52	TRUE
XLOC026859	LOC103397063	NC_024327.1:6701210-6706157	activated RNA polymerase II transcriptional coactivator p15-like	1.06796	249.104	-7.86575	-7.77238	-15.3891	1.93591e-53	7.72272e-52	3.72827e-52	TRUE
XLOC020969	LOC103392382	NC_024322.1:16164817-16191989		0	323.721	-10.0545	-9.96115	-15.3866	2.01349e-53	8.01985e-52	3.87171e-52	TRUE
XLOC029891	LOC103399283	NW_007586942.1:65-921	Kv channel-interacting protein 1-like	242.608	17.6258	3.78287	3.87623	15.3676	2.69976e-53	1.07367e-51	5.18334e-52	TRUE
XLOC020929	LOC103392295	NC_024322.1:14854632-14860625		0	266.98	-8.584	-8.49063	-15.3672	2.71603e-53	1.07848e-51	5.20656e-52	TRUE
XLOC017207	iqcg	NC_024319.1:12672288-12674784	IQ domain-containing protein G	0	300.467	-9.5566	-9.46323	-15.3517	3.44773e-53	1.36693e-51	6.59323e-52	TRUE
XLOC022318	carhsp1,naa60	NC_024323.1:16390512-16410146	calcium-regulated heat stable protein 1;N-alpha-acetyltransferase 60;	24.4362	282.188	-3.52956	-3.4362	-15.3517	3.44996e-53	1.36572e-51	6.59323e-52	TRUE
XLOC029658	LOC103399144	NW_007585838.1:0-1001		3.69787	223.747	-5.91903	-5.82566	-15.318	5.80183e-53	2.28624e-51	1.10372e-51	TRUE
XLOC018773	rpl31	NC_024320.1:16774444-16776482	60S ribosomal protein L31	12404.1	10830.4	0.195731	0.289096	15.3135	6.21235e-53	2.44428e-51	1.18002e-51	TRUE		K02910
XLOC022292	LOC103393687	NC_024323.1:15691651-15725497	riboflavin-binding protein-like	213.674	7.57348	4.81831	4.91168	15.2729	1.1593e-52	4.54747e-51	2.19536e-51	TRUE		K13649
XLOC020287	LOC103391372	NC_024321.1:18685867-18694564	actin-85C-like	0	279.571	-9.10946	-9.01609	-15.2453	1.77005e-52	6.9327e-51	3.34687e-51	TRUE		K12314
XLOC026214	LOC103396432	NC_024326.1:9316332-9322476	glucagon family neuropeptides-like isoform X3	297.594	0	9.87973	9.9731	15.2245	2.43124e-52	9.49359e-51	4.58319e-51	TRUE		K05262
XLOC011450	alyref	NC_024315.1:18267534-18270065	THO complex subunit 4	19.2006	262.742	-3.77442	-3.68106	-15.2096	3.05473e-52	1.19102e-50	5.74985e-51	TRUE		K12881
XLOC008762	batf3	NC_024313.1:13452900-13454513	basic leucine zipper transcriptional factor ATF-like 3	221.358	11.7717	4.23299	4.32635	15.1543	7.09462e-52	2.75783e-50	1.33139e-50	TRUE
XLOC024654	LOC103395618,LOC103395747	NC_024325.1:16542881-16547820	nuclear pore complex protein Nup98-Nup96-like;nuclear pore complex protein Nup98-Nup96-like;	2.35983	221.456	-6.55219	-6.45883	-15.1399	8.83513e-52	3.42925e-50	1.65553e-50	TRUE		K14297
XLOC004876	zbbx	NC_024310.1:471544-502370	zinc finger B-box domain-containing protein 1	1.70875	226.068	-7.04767	-6.95431	-15.1151	1.28848e-51	4.98609e-50	2.40712e-50	TRUE
XLOC018378	LOC103389030	NC_024320.1:484605-489708	uncharacterized protein LOC103389030	1.52336	228.651	-7.22975	-7.13638	-15.1147	1.29626e-51	5.00872e-50	2.41804e-50	TRUE
XLOC028828	stmn4	NW_007585113.1:233289-240479	stathmin-4	258.185	0	8.9458	9.03916	15.1106	1.37929e-51	5.32158e-50	2.56908e-50	TRUE
XLOC025568	camk2n2	NC_024326.1:2658375-2659248	calcium/calmodulin-dependent protein kinase II inhibitor 2	222.771	1.08955	7.67569	7.76905	15.0339	4.40541e-51	1.69464e-49	8.18115e-50	TRUE
XLOC020658	txndc9	NC_024322.1:3186965-3196276	thioredoxin domain-containing protein 9 isoform X1	57.1626	359.679	-2.65357	-2.5602	-15.0305	4.63323e-51	1.77963e-49	8.59145e-50	TRUE
XLOC019576	aldob	NC_024321.1:10627103-10643686	fructose-bisphosphate aldolase B	5.84988	217.365	-5.21557	-5.1222	-14.9958	7.82059e-51	2.995e-49	1.44588e-49	TRUE		K01623
XLOC017664	LOC103389102	NC_024320.1:2320073-2327200	probable low affinity copper uptake protein 2 isoform X1	8.40873	223.803	-4.7342	-4.64083	-14.9856	9.11636e-51	3.48606e-49	1.68295e-49	TRUE
XLOC024548	LOC103395369	NC_024325.1:12216397-12228211	uncharacterized protein LOC103395369 isoform X5	0	300.986	-9.92237	-9.829	-14.9787	1.01113e-50	3.86081e-49	1.86387e-49	TRUE
XLOC012658	LOC103385211	NC_024316.1:14376839-14380947	isocitrate dehydrogenase [NAD] subunit gamma%2C mitochondrial-like	0	269.011	-9.12243	-9.02907	-14.9425	1.74418e-50	6.64023e-49	3.20568e-49	TRUE		K00030
XLOC007392	sycp3	NC_024312.1:4654855-4657903	synaptonemal complex protein 3 isoform X2	2.99278	213.383	-6.15582	-6.06245	-14.9412	1.77853e-50	6.76103e-49	3.264e-49	TRUE
XLOC025747	bag1	NC_024326.1:9170775-9172527	BAG family molecular chaperone regulator 1	27.9675	280.665	-3.32703	-3.23366	-14.9225	2.35377e-50	8.92154e-49	4.30702e-49	TRUE		K09555
XLOC020027	LOC103390856,LOC103390865,LOC103390867,LOC103390868	NC_024321.1:9169198-9322745	protocadherin gamma-C5-like isoform X3;protocadherin beta-1-like;protocadherin gamma-A4-like	230.47	17.3597	3.73077	3.82413	14.9109	2.79869e-50	1.05769e-48	5.10618e-49	TRUE
XLOC012308	LOC103384417	NC_024316.1:677497-678795	ubiquitin-conjugating enzyme E2 T-like	12.2989	231.982	-4.23741	-4.14405	-14.8486	7.1019e-50	2.66837e-48	1.2882e-48	TRUE	GO:0006281 GO:0035519 GO:0070936 GO:0070979 GO:0031625 GO:0006513 GO:0016881 GO:0004842 GO:0005524 GO:0044314 GO:0051865 GO:0070534 GO:0003682 GO:0085020 GO:0005634 GO:0000785	K13960
XLOC001083	npc2	NC_024307.1:5541792-5544349	epididymal secretory protein E1	162.702	574.827	-1.8209	-1.72753	-14.8123	1.21948e-49	4.56862e-48	2.20558e-48	TRUE		K13443
XLOC000024	ND5	NC_012825.1:12982-15354		1071.69	534.389	1.00393	1.09729	14.8023	1.41585e-49	5.28898e-48	2.55334e-48	TRUE
XLOC003465	trnas-aga	NC_024309.1:2059721-2111664		0	259.591	-9.0201	-8.92673	-14.7718	2.22731e-49	8.30823e-48	4.01094e-48	TRUE
XLOC019789	syce3	NC_024321.1:19221803-19241274	synaptonemal complex central element protein 3	0	323.426	-10.6141	-10.5207	-14.7424	3.44289e-49	1.2824e-47	6.19101e-48	TRUE
XLOC025613	atp1b3	NC_024326.1:4375178-4390696	sodium/potassium-transporting ATPase subunit beta-3	257.917	0	9.33654	9.4299	14.7241	4.51559e-49	1.67954e-47	8.10826e-48	TRUE		K01540
XLOC003888	ipo4	NC_024309.1:4042117-4052154	importin-4	5.2871	208.353	-5.30041	-5.20704	-14.707	5.81267e-49	2.15887e-47	1.04223e-47	TRUE	GO:0008536 GO:0006886 GO:0005634
XLOC030314	krtcap2	NW_007589969.1:195-657	keratinocyte-associated protein 2	555.872	186.232	1.57765	1.67102	14.6962	6.81694e-49	2.52823e-47	1.22055e-47	TRUE
XLOC022413	LOC103392682	NC_024323.1:3275187-3285611	uncharacterized protein LOC103392682	14.7573	235.554	-3.99656	-3.90319	-14.6935	7.09176e-49	2.62639e-47	1.26793e-47	TRUE
XLOC013156	LOC103384990,mgll	NC_024316.1:10995653-11058561	cAMP-dependent protein kinase type II-alpha regulatory subunit-like;monoglyceride lipase isoform X2;	50.0776	332.476	-2.73101	-2.63765	-14.6896	7.51897e-49	2.78062e-47	1.34239e-47	TRUE		K04739 K01054
XLOC023170	LOC103393943	NC_024324.1:2501200-2503934		30.3032	280.515	-3.21054	-3.11717	-14.6743	9.41472e-49	3.47672e-47	1.67845e-47	TRUE
XLOC008397	LOC103381373	NC_024313.1:13804751-13812241	putative E3 ubiquitin-protein ligase UBR7	45.9366	321.603	-2.80756	-2.7142	-14.6707	9.92641e-49	3.66045e-47	1.76714e-47	TRUE
XLOC011667	LOC103383494	NC_024315.1:4697938-4702233	actin%2C cytoplasmic 2	567.428	194.148	1.54728	1.64065	14.6553	1.24629e-48	4.58927e-47	2.21554e-47	TRUE	GO:0005856 GO:0005737 GO:0005524	K05692
XLOC004736	LOC103378348	NC_024310.1:15367032-15375663	cytochrome c oxidase subunit 7A1%2C mitochondrial	274.698	37.5206	2.87209	2.96546	14.6491	1.36531e-48	5.02037e-47	2.42367e-47	TRUE	GO:0009055 GO:0006118	K02270
XLOC016706	LOC103388774	NC_024319.1:16334692-16344935	phospholemman-like	204.261	10.254	4.31616	4.40952	14.6248	1.95011e-48	7.15041e-47	3.45198e-47	TRUE
XLOC009734	LOC103382994	NC_024314.1:28819599-28822930	beta-2-microglobulin-like	393.629	95.2178	2.04753	2.1409	14.6049	2.6151e-48	9.57513e-47	4.62255e-47	TRUE		K08055
XLOC030820	LOC103399763	NW_007596057.1:31-376	PAB-dependent poly(A)-specific ribonuclease subunit PAN2-like	29.2793	274.909	-3.231	-3.13764	-14.5706	4.32372e-48	1.58088e-46	7.63196e-47	TRUE		K12571
XLOC025479	LOC103395844	NC_024326.1:464989-467784	alpha-2-HS-glycoprotein-like	199.885	1.44337	7.11359	7.20695	14.5619	4.90897e-48	1.79233e-46	8.65277e-47	TRUE
XLOC010991	smarca5	NC_024315.1:2375655-2389505	SWI/SNF-related matrix-associated actin-dependent regulator of chromatin subfamily A member 5 isoform X2	13.9757	229.442	-4.03714	-3.94377	-14.5497	5.863e-48	2.13764e-46	1.03198e-46	TRUE	GO:0043044 GO:0042393 GO:0006352 GO:0000183 GO:0031491 GO:0005677 GO:0016584 GO:0031213 GO:0006302 GO:0005730 GO:0004386 GO:0016589 GO:0060041 GO:0003677 GO:0009790 GO:0000793 GO:0016887 GO:0006200 GO:0006334 GO:0005524 GO:0043596 GO:0000785
XLOC003504	rec8	NC_024309.1:4035635-4037977	meiotic recombination protein REC8 homolog isoform X1	0	268.45	-9.53112	-9.43775	-14.5358	7.19171e-48	2.61839e-46	1.26407e-46	TRUE		K13054
XLOC018763	reep5	NC_024320.1:16646745-16652941	receptor expression-enhancing protein 5	197.143	8.35803	4.55994	4.6533	14.5349	7.282e-48	2.64754e-46	1.27814e-46	TRUE
XLOC025191	rps14	NC_024325.1:16513532-16516614	40S ribosomal protein S14	4159.87	3156.9	0.39803	0.491395	14.5186	9.23391e-48	3.35248e-46	1.61846e-46	TRUE		K02955
XLOC023158	LOC103393962	NC_024324.1:2331125-2341265	sodium channel subunit beta-1-like	192.987	1.8958	6.66955	6.76292	14.5008	1.19803e-47	4.34349e-46	2.09689e-46	TRUE		K04845
XLOC009934	LOC103381664	NC_024314.1:4631831-4642583	ras-related C3 botulinum toxin substrate 3	187.597	4.16963	5.49157	5.58494	14.4803	1.61423e-47	5.83606e-46	2.81745e-46	TRUE	GO:0006972 GO:0030742 GO:0038095 GO:0003676 GO:0019901 GO:0090502 GO:0051022 GO:0001934 GO:0010310 GO:0005525 GO:0002551 GO:0006184 GO:0045216 GO:0051668 GO:0003382 GO:0008283 GO:0001891 GO:0045087 GO:0017137 GO:0043065 GO:0071526 GO:0038096 GO:0002093 GO:0042470 GO:0006954 GO:0031996 GO:0043552 GO:0060071 GO:0032587 GO:0030334 GO:0030838 GO:0048011 GO:0050690 GO:0034446 GO:0097190 GO:0048532 GO:…	K07861
XLOC024300	LOC103394840	NC_024325.1:2361322-2385959	neuron-specific protein family member 2	231.066	0	8.78238	8.87575	14.4397	2.91077e-47	1.04796e-45	5.05919e-46	TRUE
XLOC009449	LOC103382516	NC_024314.1:16823380-16823907	histone H2B 1.1-like	44.6457	311.507	-2.80267	-2.70931	-14.4248	3.61313e-47	1.29902e-45	6.27123e-46	TRUE	GO:0000786 GO:0003677 GO:0006334 GO:0005634	K11252
XLOC030840	LOC103399770	NW_007596339.1:12-410	proline-rich protein 12-like	232.473	0	8.86092	8.95428	14.4143	4.20977e-47	1.51142e-45	7.29665e-46	TRUE
XLOC020317	LOC103391448,setd7	NC_024321.1:19776257-19800873	uncharacterized protein LOC103391448;histone-lysine N-methyltransferase SETD7;	38.8771	296.014	-2.92867	-2.83531	-14.3976	5.35703e-47	1.918e-45	9.25944e-46	TRUE		K11431
XLOC000035	LOC103384837	NC_024307.1:82869-85689	MARCKS-related protein-like	202.727	11.7966	4.1031	4.19646	14.3874	6.21274e-47	2.22129e-45	1.07237e-45	TRUE	GO:0005516	K13536
XLOC013201	LOC103385062,LOC103385063,LOC103385066	NC_024316.1:12367870-12385356	deoxyribonuclease gamma-like;dentin sialophosphoprotein-like isoform X2;sarcolemmal membrane-associated protein-like isoform X2;	10.7465	215.016	-4.32251	-4.22914	-14.3753	7.39443e-47	2.64014e-45	1.27457e-45	TRUE
XLOC003684	LOC103377291	NC_024309.1:11152617-11154809		1.28693	207.848	-7.33545	-7.24209	-14.3587	9.39706e-47	3.34592e-45	1.6153e-45	TRUE
XLOC027463	LOC103397552	NC_024328.1:4115172-4117663	rho guanine nucleotide exchange factor 12-like	0	240.235	-8.85286	-8.75949	-14.3542	1.0029e-46	3.566e-45	1.72155e-45	TRUE		K07532
XLOC020771	katnal1,tspan7	NC_024322.1:8329743-8348556	katanin p60 ATPase-containing subunit A-like 1;tetraspanin-7;	199.937	11.071	4.17469	4.26805	14.3526	1.02632e-46	3.64427e-45	1.75933e-45	TRUE		K06571
XLOC026054	LOC103396057	NC_024326.1:3879247-3884716	ras-related protein Rab-6B-like	228.56	0	8.80443	8.89779	14.342	1.19612e-46	4.24138e-45	2.0476e-45	TRUE
XLOC019386	atp1b4	NC_024321.1:1173275-1194522	protein ATP1B4	207.756	0	7.95314	8.04651	14.331	1.40088e-46	4.95385e-45	2.39156e-45	TRUE		K01540
XLOC018972	LOC103390295	NC_024320.1:26401713-26403892		1.04661	211.464	-7.65854	-7.56518	-14.3054	2.02409e-46	7.11874e-45	3.43669e-45	TRUE
XLOC005630	acsf3,cdh15	NC_024311.1:3718184-3781849	acyl-CoA synthetase family member 3%2C mitochondrial;LOW QUALITY PROTEIN: cadherin-15;	1.69582	200.654	-6.88658	-6.79322	-14.304	2.06438e-46	7.25059e-45	3.50034e-45	TRUE	GO:0006631 GO:0016878 GO:0016021 GO:0007156 GO:0005509 GO:0005886	K06809
XLOC018126	olfm1	NC_024320.1:20361034-20380041	noelin isoform X2	194.48	1.2672	7.26183	7.3552	14.2873	2.62529e-46	9.19563e-45	4.43934e-45	TRUE
XLOC019585	LOC103390992,rgs14	NC_024321.1:10819005-10844280	regulator of G-protein signaling 14 isoform X1;	193.471	1.32365	7.19145	7.28482	14.287	2.63585e-46	9.22014e-45	4.45118e-45	TRUE		K17706
XLOC022558	LOC103393035	NC_024323.1:7883961-7888803	coagulation factor X-like	220.088	19.1587	3.52201	3.61537	14.2832	2.78359e-46	9.72377e-45	4.69431e-45	TRUE		K01314
XLOC012723	LOC103385281	NC_024316.1:16205197-16211399	ATP-dependent RNA helicase DDX19A-like	0	240.601	-8.96175	-8.86839	-14.2718	3.27842e-46	1.14369e-44	5.52133e-45	TRUE
XLOC024846	fez1	NC_024325.1:5548183-5560256	fasciculation and elongation protein zeta-1 isoform X1	197.901	1.08026	7.51726	7.61062	14.2673	3.5011e-46	1.21972e-44	5.88841e-45	TRUE
XLOC015191	LOC103387079	NC_024318.1:4353034-4356202	radial spoke head protein 3 homolog	0	355.505	-11.6049	-11.5115	-14.2438	4.89913e-46	1.70218e-44	8.21758e-45	TRUE
XLOC018801	LOC103389938	NC_024320.1:17918761-17933607		0	272.235	-9.92414	-9.83078	-14.2436	4.91488e-46	1.70536e-44	8.23293e-45	TRUE
XLOC014405	gpx1	NC_024317.1:3545152-3547399	LOW QUALITY PROTEIN: glutathione peroxidase 1	350.999	78.4897	2.16089	2.25426	14.239	5.24743e-46	1.81831e-44	8.7782e-45	TRUE		K00432
XLOC007413	LOC103379791	NC_024312.1:5089755-5118105	inositol hexakisphosphate and diphosphoinositol-pentakisphosphate kinase 2-like isoform X6	1.94081	196.321	-6.66041	-6.56705	-14.2244	6.46473e-46	2.23413e-44	1.07857e-44	TRUE
XLOC018579	brd3,vav2	NC_024320.1:8788221-8899463	bromodomain-containing protein 3 isoform X2;guanine nucleotide exchange factor VAV2 isoform X2;	6.28553	198.041	-4.97762	-4.88426	-14.2233	6.56474e-46	2.26567e-44	1.09379e-44	TRUE		K05730
XLOC026741	LOC103397257	NC_024327.1:14596460-14600277	LOW QUALITY PROTEIN: adenosine monophosphate-protein transferase FICD-like	0	210.607	-7.77951	-7.68615	-14.2038	8.67789e-46	2.99098e-44	1.44394e-44	TRUE
XLOC019622	LOC103391058	NC_024321.1:11961782-12002113	complexin-1-like	201.084	0	7.88486	7.97822	14.1458	1.98372e-45	6.80997e-44	3.28762e-44	TRUE		K15294
XLOC006903	ska1	NC_024312.1:6018512-6023360	spindle and kinetochore-associated protein 1	2.18735	190.935	-6.44775	-6.35439	-14.0832	4.81732e-45	1.64501e-43	7.94158e-44	TRUE	GO:0008017 GO:0007059 GO:0007067 GO:0000940 GO:0031110 GO:0005876 GO:0045298
XLOC025247	rexo2	NC_024325.1:17086269-17088292	oligoribonuclease%2C mitochondrial	20.8155	236.907	-3.50859	-3.41523	-14.0312	1.00472e-44	3.42189e-43	1.65197e-43	TRUE		K13288
XLOC005210	LOC103378333	NC_024310.1:15140934-15146257	somatostatin-2-like	179.664	6.18121	4.86127	4.95463	14.0224	1.1363e-44	3.8649e-43	1.86585e-43	TRUE	GO:0005576 GO:0005179 GO:0007165	K05237
XLOC005727	psmd13	NC_024311.1:7325339-7333977	LOW QUALITY PROTEIN: 26S proteasome non-ATPase regulatory subunit 13	29.3002	259.928	-3.14913	-3.05576	-13.9954	1.66199e-44	5.63072e-43	2.71598e-43	TRUE	GO:0000502	K03039
XLOC000610	LOC103385229	NC_024307.1:21546906-21548084	uncharacterized protein LOC103385229	0	268.618	-10.0786	-9.98523	-13.9914	1.75927e-44	5.94474e-43	2.86992e-43	TRUE
XLOC002349	LOC103396831,LOC103396839	NC_024308.1:8346175-8351323	paramyosin-like;myb-like protein X;	0	206.466	-7.93617	-7.84281	-13.9658	2.52135e-44	8.48657e-43	4.09703e-43	TRUE
XLOC025159	LOC103395576	NC_024325.1:16033108-16035478	ADP/ATP translocase 2	1099.63	584.614	0.911462	1.00483	13.9525	3.03799e-44	1.02122e-42	4.93013e-43	TRUE		K05863
XLOC023990	LOC103394620	NC_024324.1:13476800-13507654	rap guanine nucleotide exchange factor 5-like	0	225.474	-8.81682	-8.72345	-13.9358	3.84112e-44	1.28952e-42	6.22537e-43	TRUE		K08019
XLOC022064	LOC103393169	NC_024323.1:10122779-10143342	lebercilin-like	0	288.813	-10.611	-10.5177	-13.9345	3.90674e-44	1.30985e-42	6.3235e-43	TRUE
XLOC008087	gtf2a1	NC_024313.1:2877958-2888486	transcription initiation factor IIA subunit 1 isoform X3	9.99998	200.985	-4.32902	-4.23565	-13.904	5.98589e-44	2.00434e-42	9.6763e-43	TRUE	GO:0043234 GO:0044424	K03122
XLOC000307	LOC103379314	NC_024307.1:11173616-11181172	visinin-like protein 1	186.388	1.08717	7.42159	7.51495	13.9005	6.28798e-44	2.10277e-42	1.01515e-42	TRUE	GO:0005509
XLOC000193	LOC103399980	NC_024307.1:6248899-6303727		0	213.913	-8.39628	-8.30292	-13.8961	6.6924e-44	2.23512e-42	1.07904e-42	TRUE
XLOC024935	LOC103395174,LOC103395175	NC_024325.1:9037761-9046118	heat shock factor protein 5-like;heat shock factor protein 5-like;	0	273.06	-10.3108	-10.2175	-13.8653	1.02745e-43	3.42703e-42	1.65446e-42	TRUE
XLOC001797	LOC103391991	NC_024307.1:34350944-34362958	2-acylglycerol O-acyltransferase 1-like	56.7556	325.254	-2.51873	-2.42537	-13.8605	1.09972e-43	3.66337e-42	1.76855e-42	TRUE	GO:0016740 GO:0008152	K14457
XLOC005735	rpl12	NC_024311.1:7412634-7415049	60S ribosomal protein L12	3586.52	2693.2	0.413263	0.506629	13.8601	1.10559e-43	3.67819e-42	1.77571e-42	TRUE	GO:0003735 GO:0022625 GO:0006412 GO:0042254	K02870
XLOC015698	ppm1b,slc3a1	NC_024318.1:5285674-5350430	protein phosphatase 1B;neutral and basic amino acid transport protein rBAT;	24.3472	241.912	-3.31265	-3.21929	-13.8268	1.75717e-43	5.82346e-42	2.81137e-42	TRUE		K04461 K14210
XLOC004595	calm3	NC_024310.1:11199054-11206965	calmodulin	227.124	26.357	3.10722	3.20059	13.8024	2.4658e-43	8.1406e-42	3.93001e-42	TRUE	GO:0060316 GO:0002027 GO:0034704 GO:0010880 GO:0031996 GO:0031997 GO:0055117 GO:0072542 GO:0005509 GO:0032465 GO:0043274 GO:0032516 GO:0019904 GO:0035307 GO:0005813 GO:0031432 GO:0005513 GO:0005876 GO:0044325 GO:0030801 GO:0000922 GO:0051343 GO:0030017	K02183
XLOC002665	LOC103392748,LOC103392756,LOC103392763,LOC103392802	NC_024308.1:25059-52103	chromodomain-helicase-DNA-binding protein 1-like;chromodomain-helicase-DNA-binding protein 1-like;vesicle transport protein SFT2B-like;uncharacterized protein LOC103392802;	2.84809	180.674	-5.98725	-5.89388	-13.7623	4.29613e-43	1.41291e-41	6.82108e-42	TRUE	GO:0032508 GO:0005515 GO:0000166 GO:0005737 GO:0005730 GO:0003676 GO:0006338 GO:0004003 GO:0006200 GO:0005886 GO:0006281 GO:0005657 GO:0006974 GO:0005737 GO:0005730 GO:0004386 GO:0003677 GO:0006338 GO:0016887 GO:0006200 GO:0005886 GO:0005524 GO:0016021 GO:0016192
XLOC013466	LOC103385595	NC_024316.1:20997959-21014956	cysteine string protein-like	193.699	0	8.10753	8.20089	13.7309	6.6326e-43	2.17856e-41	1.05174e-41	TRUE		K09525
XLOC022092	LOC103393186	NC_024323.1:10983600-11002170	DPY30 domain-containing protein 1-like	0	278.919	-10.5806	-10.4873	-13.7263	7.06247e-43	2.31681e-41	1.11848e-41	TRUE
XLOC012652	ppdpf	NC_024316.1:14150791-14155171	pancreatic progenitor cell differentiation and proliferation factor	617.022	246.505	1.32371	1.41707	13.7214	7.55611e-43	2.47561e-41	1.19514e-41	TRUE
XLOC021279	pla1a	NC_024322.1:8987904-9001654	phospholipase A1 member A isoform X2	231.776	0	9.60913	9.7025	13.6988	1.0316e-42	3.37554e-41	1.6296e-41	TRUE		K13618
XLOC024013	LOC103394689	NC_024324.1:14274253-14275899	uncharacterized protein C9orf117 homolog	0	259.744	-10.1585	-10.0652	-13.6777	1.37957e-42	4.50275e-41	2.17378e-41	TRUE
XLOC008396	LOC103381369,LOC103381370,LOC103381371	NC_024313.1:13789943-13802789	galectin-8-like;protein Z-dependent protease inhibitor-like;ankyrin repeat and SOCS box protein 2-like isoform X1;	178.151	8.82852	4.33479	4.42815	13.6716	1.49961e-42	4.88838e-41	2.35995e-41	TRUE	GO:0016567 GO:0035556
XLOC003612	abhd10	NC_024309.1:9202406-9205564	mycophenolic acid acyl-glucuronide esterase%2C mitochondrial	28.0652	248.299	-3.14522	-3.05186	-13.6705	1.52273e-42	4.95749e-41	2.39331e-41	TRUE
XLOC029549	LOC103399073	NW_007585495.1:6-2001	coiled-coil domain-containing protein 19%2C mitochondrial-like	0	215.192	-8.77342	-8.68005	-13.6488	2.05149e-42	6.67056e-41	3.22032e-41	TRUE
XLOC022843	LOC103393677	NC_024323.1:15816192-15819668	ATP-dependent RNA helicase DDX39A	73.9423	357.711	-2.27432	-2.18096	-13.6364	2.43319e-42	7.89183e-41	3.80991e-41	TRUE
XLOC007028	LOC103380140,psmd7	NC_024312.1:11373373-11409765	hypoxanthine-guanine phosphoribosyltransferase-like;26S proteasome non-ATPase regulatory subunit 7;	75.2461	360.474	-2.26021	-2.16684	-13.6337	2.52563e-42	8.18139e-41	3.9497e-41	TRUE	GO:0032264 GO:0005829 GO:0006166 GO:0032263 GO:0006178 GO:0004422 GO:0000287 GO:0021551 GO:0006168 GO:0046100 GO:0021551 GO:0000502	K00760 K03038
XLOC024934	LOC103395173	NC_024325.1:9034398-9037449		0	192.862	-7.70978	-7.61641	-13.6327	2.56023e-42	8.28308e-41	3.9988e-41	TRUE
XLOC016904	eno2,mlf2	NC_024319.1:2028662-2038412	gamma-enolase isoform X1;myeloid leukemia factor 2;	320.608	71.4972	2.16485	2.25822	13.6231	2.91909e-42	9.4323e-41	4.5536e-41	TRUE		K01689
XLOC011661	LOC103383481,arpc1a,arpc1b	NC_024315.1:4504269-4521401	monocyte to macrophage differentiation factor 2-like isoform X1;actin-related protein 2/3 complex subunit 1A;actin-related protein 2/3 complex subunit 1B;	419.8	125.753	1.73911	1.83247	13.6186	3.10381e-42	1.00042e-40	4.82968e-41	TRUE	GO:0016021 GO:0019835 GO:0048471 GO:0005794 GO:0005856 GO:0030833 GO:0003779 GO:0005856 GO:0030833 GO:0003779	K05757
XLOC010162	LOC103382147	NC_024314.1:12304211-12308107	ran GTPase-activating protein 1-like	22.9755	231.781	-3.33459	-3.24123	-13.5747	5.65986e-42	1.82201e-40	8.79605e-41	TRUE	GO:0005098 GO:0032853	K14319
XLOC007189	slc1a2	NC_024312.1:17449084-17485865	excitatory amino acid transporter 2 isoform X1	232.025	0	9.75471	9.84808	13.5653	6.43331e-42	2.06585e-40	9.97324e-41	TRUE	GO:0006835 GO:0017153 GO:0016020 GO:0008345 GO:0006812	K05613
XLOC030965	LOC103399789	NW_007598474.1:8-354		0	210.863	-8.72016	-8.6268	-13.5524	7.66342e-42	2.45781e-40	1.18655e-40	TRUE
XLOC000972	LOC103378835	NC_024307.1:1779371-1785137	calmodulin	850.451	413.56	1.04013	1.1335	13.5354	9.66681e-42	3.09649e-40	1.49488e-40	TRUE	GO:0060316 GO:0002027 GO:0034704 GO:0010880 GO:0031996 GO:0031997 GO:0055117 GO:0072542 GO:0005509 GO:0032465 GO:0043274 GO:0032516 GO:0019904 GO:0035307 GO:0005813 GO:0031432 GO:0005513 GO:0005876 GO:0044325 GO:0030801 GO:0000922 GO:0051343 GO:0030017	K02183
XLOC011316	usmg5	NC_024315.1:13866035-13867965	up-regulated during skeletal muscle growth protein 5	1461.31	884.842	0.72377	0.817136	13.5136	1.29919e-41	4.15645e-40	2.0066e-40	TRUE
XLOC000863	LOC103390214	NC_024307.1:31479228-31480980		0	208.641	-8.70488	-8.61151	-13.4927	1.72767e-41	5.50682e-40	2.65851e-40	TRUE
XLOC024414	LOC103395065	NC_024325.1:7350955-7351642	flotillin-2a-like	762.982	1461.96	-0.938183	-0.844817	-13.4645	2.52969e-41	8.05326e-40	3.88784e-40	TRUE		K07192
XLOC026253	vapa	NC_024326.1:10743039-10750308	vesicle-associated membrane protein-associated protein A	29.2626	245.468	-3.06841	-2.97504	-13.4278	4.15523e-41	1.31957e-39	6.37042e-40	TRUE		K06096
XLOC013186	clstn1	NC_024316.1:11797233-11825270	calsyntenin-1 isoform X4	169.608	7.67769	4.46539	4.55875	13.4259	4.26215e-41	1.35186e-39	6.52633e-40	TRUE
XLOC022542	LOC103392960	NC_024323.1:7427594-7453353	uncharacterized protein LOC103392960	176.723	10.4431	4.08087	4.17423	13.4133	5.05056e-41	1.59996e-39	7.72409e-40	TRUE
XLOC001436	LOC103384359	NC_024307.1:20291172-20295268		1.60249	175.36	-6.77386	-6.6805	-13.4096	5.311e-41	1.68041e-39	8.11246e-40	TRUE
XLOC015563	LOC103386869	NC_024318.1:399166-405911	elongation factor 1-alpha%2C somatic form	172.902	544.293	-1.65443	-1.56106	-13.4058	5.58897e-41	1.7662e-39	8.52661e-40	TRUE		K03231
XLOC010008	cdrt1	NC_024314.1:6932746-6938740	CMT1A duplicated region transcript 1 protein isoform X2	2.71891	170.353	-5.96936	-5.87599	-13.3642	9.78325e-41	3.08035e-39	1.48709e-39	TRUE
XLOC012626	arf3	NC_024316.1:12823992-12828870	ADP-ribosylation factor 3	183.729	13.4427	3.77268	3.86605	13.3618	1.01118e-40	3.17992e-39	1.53516e-39	TRUE		K07938
XLOC022729	c17h7orf55	NC_024323.1:12649936-12653997	UPF0562 protein C7orf55 homolog	107.328	417.999	-1.96147	-1.86811	-13.3299	1.55137e-40	4.86686e-39	2.34956e-39	TRUE
XLOC004979	LOC103377799,LOC103377801	NC_024310.1:5726875-5778363	inositol polyphosphate 5-phosphatase K-like isoform X2;tektin-1-like;	8.50103	182.519	-4.42427	-4.3309	-13.3261	1.63252e-40	5.11524e-39	2.46946e-39	TRUE		K01106
XLOC030148	LOC103399445	NW_007588637.1:68-584		357.182	95.1662	1.90814	2.0015	13.3244	1.66929e-40	5.22411e-39	2.52203e-39	TRUE
XLOC009129	ormdl3	NC_024314.1:7530562-7538538	ORM1-like protein 3 isoform X1	4.83852	171.767	-5.14974	-5.05638	-13.3101	2.02274e-40	6.30732e-39	3.04497e-39	TRUE	GO:0035339 GO:0016021 GO:0006672
XLOC013275	gdi1	NC_024316.1:14814374-14823386	rab GDP dissociation inhibitor alpha	171.637	9.47846	4.17856	4.27193	13.3012	2.27787e-40	7.09434e-39	3.42149e-39	TRUE
XLOC020023	ubxn1	NC_024321.1:9103352-9113427	UBX domain-containing protein 1	56.4163	309.153	-2.45414	-2.36077	-13.3012	2.27834e-40	7.08726e-39	3.42149e-39	TRUE
XLOC017667	stxbp1	NC_024320.1:2356338-2392251	syntaxin-binding protein 1	161.706	1.67921	6.58945	6.68281	13.2997	2.32254e-40	7.21605e-39	3.48367e-39	TRUE		K15292
XLOC007466	LOC103379908	NC_024312.1:6614878-6659031	microtubule-associated protein 1B-like	160.025	1.75036	6.5145	6.60787	13.2531	4.33119e-40	1.34085e-38	6.47319e-39	TRUE	GO:0008017 GO:0000226 GO:0016787 GO:0005874 GO:0045298
XLOC019625	hopx	NC_024321.1:12137457-12144567	homeodomain-only protein	158.774	1.92814	6.36362	6.45699	13.2415	5.05572e-40	1.56328e-38	7.547e-39	TRUE
XLOC000046	pax1	NC_024307.1:791392-800795	paired box protein Pax-1 isoform X1	0	345.999	-12.3003	-12.2069	-13.2093	7.75452e-40	2.38921e-38	1.15297e-38	TRUE	GO:0006355 GO:0003677 GO:0007275 GO:0005634
XLOC017270	atad2	NC_024319.1:16369666-16384207	ATPase family AAA domain-containing protein 2 isoform X4	5.39083	170.55	-4.98354	-4.89018	-13.2017	8.57829e-40	2.6336e-38	1.27141e-38	TRUE
XLOC009092	lrrc59	NC_024314.1:6054929-6059951	leucine-rich repeat-containing protein 59	12.471	191.804	-3.94298	-3.84962	-13.1989	8.90137e-40	2.72954e-38	1.31773e-38	TRUE
XLOC018309	gng10	NC_024320.1:27421398-27422527	guanine nucleotide-binding protein G(I)/G(S)/G(O) subunit gamma-10	177.236	12.3664	3.84117	3.93454	13.1985	8.9552e-40	2.7428e-38	1.32413e-38	TRUE		K04545
XLOC012345	LOC103384489	NC_024316.1:1798259-1799762		0	213.581	-9.26613	-9.17276	-13.1935	9.55961e-40	2.92445e-38	1.41183e-38	TRUE
XLOC030806	LOC103399761	NW_007595841.1:10-399		0	197.512	-8.6258	-8.53243	-13.1868	1.04542e-39	3.1868e-38	1.53848e-38	TRUE
XLOC010249	LOC103382200	NC_024314.1:14924152-14937732	tubulin beta chain-like	0	190.455	-8.29374	-8.20038	-13.1822	1.11044e-39	3.38104e-38	1.63225e-38	TRUE	GO:0005874 GO:0051258 GO:0006184 GO:0007017 GO:0003924 GO:0005200 GO:0005737 GO:0005525	K07375
XLOC005805	spata17	NC_024311.1:10159679-10170058	spermatogenesis-associated protein 17 isoform X1	2.12967	166.33	-6.28727	-6.19391	-13.1738	1.2413e-39	3.775e-38	1.82244e-38	TRUE
XLOC022833	spc24	NC_024323.1:15638501-15641940	kinetochore protein Spc24	5.73595	170.788	-4.89603	-4.80266	-13.1727	1.25935e-39	3.8254e-38	1.84678e-38	TRUE
XLOC011433	LOC103384233,dgke	NC_024315.1:17629373-17642563	dual specificity tyrosine-phosphorylation-regulated kinase 4-like;diacylglycerol kinase epsilon;	5.88081	170.73	-4.85956	-4.76619	-13.1534	1.62779e-39	4.93298e-38	2.38148e-38	TRUE	GO:0035556 GO:0007205 GO:0016310 GO:0003951 GO:0005524 GO:0004143 GO:0006769 GO:0046497 GO:0009395 GO:0046486	K00901
XLOC009525	rpl35a	NC_024314.1:18646772-18649891	60S ribosomal protein L35a	6320.61	5284.93	0.258179	0.351545	13.1259	2.33997e-39	7.07464e-38	3.4154e-38	TRUE	GO:0000184 GO:0006415 GO:0006413 GO:0044822 GO:0006414 GO:0042273 GO:0022625 GO:0009790 GO:0030218 GO:0070062 GO:0003735 GO:0019083 GO:0000049 GO:0006614 GO:0006364	K02917
XLOC012639	LOC103385108	NC_024316.1:13550351-13555659	protein lifeguard 2-like	164.806	1.02685	7.3264	7.41976	13.1201	2.52715e-39	7.63163e-38	3.6843e-38	TRUE
XLOC027723	LOC103398027	NC_024328.1:14664382-14669054	trichohyalin-like	0	195.724	-8.63695	-8.54358	-13.1187	2.57152e-39	7.74754e-38	3.74025e-38	TRUE
XLOC005930	LOC103379246	NC_024311.1:15390182-15400050	histone H2A	0	194.165	-8.60114	-8.50777	-13.0926	3.62863e-39	1.08943e-37	5.25942e-38	TRUE	GO:0000786 GO:0005874 GO:0003677 GO:0006334 GO:0046982 GO:0005737 GO:0005634	K11251
XLOC019944	LOC103390692	NC_024321.1:5935059-5937259		29.2352	236.614	-3.01676	-2.92339	-13.071	4.82263e-39	1.44455e-37	6.97382e-38	TRUE
XLOC012887	LOC103384385	NC_024316.1:305841-317307	synaptophysin-like	159.404	1.27274	6.96861	7.06197	13.0666	5.11163e-39	1.52935e-37	7.38318e-38	TRUE	GO:0030285 GO:0048168 GO:0006810 GO:0005215
XLOC016917	LOC103387940	NC_024319.1:2099620-2277206	C-type natriuretic peptide 1	157.187	1.41114	6.79948	6.89284	13.0413	7.12246e-39	2.1285e-37	1.02757e-37	TRUE		K12336
XLOC014841	LOC103386791	NC_024317.1:19664483-19668089	cytochrome c oxidase subunit 6C-1	839.514	420.555	0.99726	1.09063	13.0359	7.64329e-39	2.28151e-37	1.10144e-37	TRUE		K02268
XLOC019591	LOC103391029	NC_024321.1:11084072-11085139	C-X-C motif chemokine 6-like	156.857	6.05726	4.69464	4.78801	13.0325	7.99367e-39	2.3806e-37	1.14928e-37	TRUE		K12671
XLOC009220	LOC103382083	NC_024314.1:11127441-11149287	DNA-(apurinic or apyrimidinic site) lyase-like	0	240.801	-10.3173	-10.224	-13.0142	1.01641e-38	3.02002e-37	1.45796e-37	TRUE	GO:0004519 GO:0090305 GO:0003677 GO:0005622 GO:0008270 GO:0006281
XLOC000154	LOC103395258	NC_024307.1:5122161-5122440		0	190.863	-8.57639	-8.48303	-12.9987	1.24472e-38	3.69414e-37	1.78341e-37	TRUE
XLOC000461	LOC103381983,baz1a	NC_024307.1:16490533-16505907	uncharacterized protein LOC103381983;bromodomain adjacent to zinc finger domain protein 1A;	2.79067	160.897	-5.84938	-5.75602	-12.9901	1.39212e-38	4.12214e-37	1.99003e-37	TRUE	GO:0005488
XLOC017227	LOC103388701	NC_024319.1:14555303-14593143	induced myeloid leukemia cell differentiation protein Mcl-1 homolog	74.2179	339.326	-2.19283	-2.09947	-12.9669	1.88517e-38	5.56933e-37	2.68869e-37	TRUE		K02539
XLOC024297	LOC103394833	NC_024325.1:2241873-2248578	protein BTG3-like	3.77502	161.151	-5.41579	-5.32242	-12.9591	2.08701e-38	6.1586e-37	2.97316e-37	TRUE		K14443
XLOC001695	LOC103390124	NC_024307.1:28614625-28623160	axoneme-associated protein mst101(2)-like	39.1829	259.135	-2.72541	-2.63204	-12.9535	2.24568e-38	6.61925e-37	3.19555e-37	TRUE
XLOC002755	lsm7	NC_024308.1:2618740-2623067	U6 snRNA-associated Sm-like protein LSm7	95.2666	382.394	-2.00502	-1.91165	-12.9486	2.39407e-38	7.04058e-37	3.39896e-37	TRUE	GO:0008380 GO:0043928 GO:0017070 GO:0005681 GO:0005515 GO:0006397 GO:0005829	K12626
XLOC007638	snapc5	NC_024312.1:12577090-12578848	snRNA-activating protein complex subunit 5	175.811	14.0448	3.64592	3.73928	12.9229	3.34364e-38	9.82195e-37	4.74171e-37	TRUE	GO:0006355 GO:0003700 GO:0006384 GO:0005634 GO:0006366 GO:0005667 GO:0045449
XLOC006867	cotl1	NC_024312.1:4854871-4860335	coactosin-like protein	176.855	14.4825	3.61018	3.70355	12.9171	3.60572e-38	1.05798e-36	5.10756e-37	TRUE	GO:0050832 GO:0003779 GO:0005622 GO:0019899
XLOC016978	LOC103388133,syt11	NC_024319.1:3676592-3687081	Williams-Beuren syndrome chromosomal region 27 protein-like;synaptotagmin-11;	192.502	20.5205	3.22974	3.3231	12.9161	3.65119e-38	1.07011e-36	5.16611e-37	TRUE
XLOC024703	LOC103395772	NC_024325.1:17011854-17019847	uncharacterized protein C12orf55-like	0	189.084	-8.61046	-8.5171	-12.9135	3.77948e-38	1.10645e-36	5.34158e-37	TRUE
XLOC027791	nefh	NC_024328.1:17711791-17720838	neurofilament heavy polypeptide	166.433	0	7.83547	7.92883	12.8996	4.5232e-38	1.32268e-36	6.38545e-37	TRUE		K04574
XLOC007528	LOC103380037	NC_024312.1:9032121-9035450	V-type proton ATPase subunit E 1-like	5.05826	162.497	-5.00563	-4.91226	-12.895	4.80298e-38	1.40132e-36	6.76511e-37	TRUE	GO:0060036 GO:0046961 GO:0015991 GO:0060041 GO:0033178 GO:0006119	K02150
XLOC013360	spo11	NC_024316.1:18324338-18332316	meiotic recombination protein SPO11 isoform X3	2.32868	158.678	-6.09045	-5.99708	-12.8906	5.08453e-38	1.48179e-36	7.15361e-37	TRUE		K10878
XLOC019729	ctsf	NC_024321.1:16851013-16855839	cathepsin F	157.269	7.4307	4.40359	4.49696	12.8904	5.09918e-38	1.48439e-36	7.16613e-37	TRUE		K01373
XLOC014019	LOC103386352	NC_024317.1:11330056-11346991	axonemal dynein light intermediate polypeptide 1-like	0	191.088	-8.75808	-8.66472	-12.8732	6.37423e-38	1.85139e-36	8.9379e-37	TRUE		K10410
XLOC002379	LOC103397617	NC_024308.1:9456556-9458851	C-C motif chemokine 21c-like	189.877	19.8595	3.25716	3.35053	12.8723	6.4459e-38	1.87011e-36	9.02825e-37	TRUE	GO:0050896	K13072
XLOC001715	psmb6	NC_024307.1:28954270-28956083	proteasome subunit beta type-6	161.44	505.245	-1.64599	-1.55262	-12.8649	7.09535e-38	2.05622e-36	9.92674e-37	TRUE	GO:0005737 GO:0005839 GO:0005634 GO:0004298 GO:0051603	K02738
XLOC021206	LOC103391796	NC_024322.1:5716795-5796879		0	193.806	-8.90064	-8.80727	-12.8561	7.94434e-38	2.29968e-36	1.11021e-36	TRUE
XLOC001781	LOC103391614,cd68	NC_024307.1:33717230-33728209	macrosialin;	190.75	20.3467	3.22882	3.32218	12.8557	7.99068e-38	2.3105e-36	1.11543e-36	TRUE		K06501
XLOC020184	LOC103391171	NC_024321.1:15002652-15004284	nucleoside diphosphate kinase homolog 5-like	0	185.899	-8.53838	-8.44501	-12.8555	8.01565e-38	2.31514e-36	1.11767e-36	TRUE		K00940
XLOC021396	LOC103392249	NC_024322.1:13639213-13657725	microtubule-associated protein 2-like	149.035	4.33594	5.10316	5.19653	12.845	9.17668e-38	2.64751e-36	1.27813e-36	TRUE
XLOC009134	LOC103381847	NC_024314.1:7935976-7951485		0	185.486	-8.53517	-8.4418	-12.8434	9.36399e-38	2.69854e-36	1.30277e-36	TRUE
XLOC008203	sod2	NC_024313.1:6804295-6812313	superoxide dismutase [Mn]%2C mitochondrial	106.11	400.411	-1.91592	-1.82256	-12.8292	1.12586e-37	3.23731e-36	1.56287e-36	TRUE	GO:0046872 GO:0046686 GO:0019430 GO:0004784 GO:0051597 GO:0055114	K04564
XLOC025548	LOC103395956	NC_024326.1:2194253-2205791	E3 ubiquitin-protein ligase RNF126-like	14.689	189.799	-3.69166	-3.5983	-12.8189	1.2855e-37	3.69225e-36	1.78249e-36	TRUE
XLOC022094	LOC103393264	NC_024323.1:11103818-11177791	parvalbumin-7-like	168.155	0	8.13691	8.23028	12.7741	2.28699e-37	6.55418e-36	3.16414e-36	TRUE
XLOC018652	LOC103389637	NC_024320.1:12556375-12558507	polyubiquitin-B isoform X1	245.279	646.363	-1.39792	-1.30456	-12.7636	2.61721e-37	7.47569e-36	3.60901e-36	TRUE		K08770
XLOC028659	LOC103398360,LOC103398394	NW_007585109.1:132084-148607	testis-expressed sequence 9 protein-like;testis-expressed sequence 9 protein-like;	2.28422	155.105	-6.0854	-5.99203	-12.7451	3.32138e-37	9.4661e-36	4.56992e-36	TRUE
XLOC022402	LOC103392655	NC_024323.1:3064632-3068782	NADH dehydrogenase [ubiquinone] 1 alpha subcomplex subunit 4-like	394.307	882.681	-1.16257	-1.06921	-12.7343	3.81325e-37	1.0856e-35	5.24091e-36	TRUE		K03948
XLOC027924	LOC103397476	NC_024328.1:1586908-1589505		1.24878	160.024	-7.00163	-6.90826	-12.7339	3.83065e-37	1.08935e-35	5.25904e-36	TRUE
XLOC002936	LOC103397380	NC_024308.1:8963555-8996060	cytochrome b-c1 complex subunit 6%2C mitochondrial	521.461	205.762	1.34158	1.43495	12.7336	3.84723e-37	1.09287e-35	5.276e-36	TRUE	GO:0008121 GO:1902600 GO:0005743 GO:0006122 GO:0070469 GO:0006118 GO:0045285	K00416
XLOC006802	LOC103379620	NC_024312.1:2708788-2710108	uncharacterized protein LOC103379620 isoform X1	159.47	9.56414	4.05951	4.15287	12.7236	4.37396e-37	1.24113e-35	5.99175e-36	TRUE
XLOC017249	zufsp	NC_024319.1:15628471-15643377	zinc finger with UFM1-specific peptidase domain protein	1.79848	155.583	-6.43476	-6.3414	-12.7153	4.85942e-37	1.37586e-35	6.6422e-36	TRUE
XLOC010566	LOC103382993	NC_024314.1:28823693-28826161	beta-2-microglobulin-like	745.73	361.842	1.04329	1.13666	12.7028	5.70622e-37	1.61208e-35	7.7826e-36	TRUE		K08055
XLOC014695	LOC103386493	NC_024317.1:14168844-14198816	coiled-coil domain-containing protein 65-like	0	180.341	-8.49458	-8.40122	-12.6921	6.54011e-37	1.84364e-35	8.90048e-36	TRUE
XLOC011620	fbxo48	NC_024315.1:3243183-3244629	F-box only protein 48 isoform X1	16.5749	192.28	-3.53614	-3.44277	-12.682	7.44547e-37	2.09657e-35	1.01216e-35	TRUE
XLOC023548	c18h1orf85,rps18	NC_024324.1:341700-350286	lysosomal protein NCU-G1;40S ribosomal protein S18;	2740.66	2021.12	0.439368	0.532734	12.6798	7.65588e-37	2.15348e-35	1.03963e-35	TRUE		K02964
XLOC018048	atp5j	NC_024320.1:17297783-17299750	ATP synthase-coupling factor 6%2C mitochondrial	3030.9	4352.3	-0.522032	-0.428666	-12.6795	7.68118e-37	2.15824e-35	1.04193e-35	TRUE		K02131
XLOC014616	id1	NC_024317.1:11412980-11414131	DNA-binding protein inhibitor ID-1	198.721	25.2723	2.97512	3.06848	12.6642	9.33186e-37	2.61636e-35	1.26309e-35	TRUE		K04680
XLOC026898	LOC103397124	NC_024327.1:9273490-9309092	serine/threonine-protein kinase A-Raf-like isoform X2	7.51458	164.032	-4.44814	-4.35478	-12.6504	1.11362e-36	3.11886e-35	1.50568e-35	TRUE		K08845
XLOC018782	LOC103389924	NC_024320.1:17303284-17305915	kinesin-like protein KIF2A	158.769	10.0552	3.98092	4.07428	12.6261	1.51589e-36	4.22717e-35	2.04074e-35	TRUE
XLOC009172	bub3	NC_024314.1:9347327-9351631	mitotic checkpoint protein BUB3 isoform X1	19.306	198.814	-3.3643	-3.27093	-12.6223	1.59086e-36	4.42666e-35	2.13704e-35	TRUE		K02180
XLOC011180	smim18	NC_024315.1:8486626-8497138	small integral membrane protein 18	163.696	0	8.11119	8.20455	12.6204	1.63075e-36	4.53278e-35	2.18827e-35	TRUE
XLOC002434	LOC103399103	NC_024308.1:10906082-10907793	lymphoid enhancer-binding factor 1-like	0	319.381	-12.3634	-12.2701	-12.6178	1.68408e-36	4.67599e-35	2.25741e-35	TRUE	GO:0048731 GO:0009987	K04490
XLOC025592	LOC103396068	NC_024326.1:3959961-3965361	serotransferrin-like	141.694	2.29321	5.94927	6.04263	12.5777	2.80039e-36	7.75054e-35	3.7417e-35	TRUE		K14736
XLOC009579	LOC103382736,LOC103382746	NC_024314.1:20499064-20509461	TCDD-inducible poly [ADP-ribose] polymerase-like isoform X1;zinc finger protein RFP-like;	2.07287	151.199	-6.18868	-6.09531	-12.5734	2.95751e-36	8.17663e-35	3.94741e-35	TRUE
XLOC022329	LOC103392518	NC_024323.1:323969-337609	protein FAM83F-like	5.68023	156.405	-4.78319	-4.68983	-12.5528	3.839e-36	1.05685e-34	5.10212e-35	TRUE
XLOC015190	sf3b5	NC_024318.1:4350675-4351639	splicing factor 3B subunit 5	133.155	443.238	-1.73497	-1.64161	-12.5451	4.22731e-36	1.16251e-34	5.61221e-35	TRUE		K12832
XLOC019691	LOC103391214	NC_024321.1:15430632-15473884	gamma-aminobutyric acid receptor subunit beta-2-like	216.638	0	10.374	10.4673	12.5144	6.22989e-36	1.70958e-34	8.25329e-35	TRUE		K05181
XLOC023585	mllt11	NC_024324.1:860735-862520	protein AF1q	539.47	222.645	1.2768	1.37016	12.5066	6.87392e-36	1.88432e-34	9.09685e-35	TRUE
XLOC005966	LOC103379309	NC_024311.1:16820076-16844102	synaptosomal-associated protein 25-A-like isoform X2	192.009	24.2268	2.9865	3.07986	12.4701	1.0872e-35	2.97399e-34	1.43575e-34	TRUE	GO:0014047 GO:0045121 GO:0044295 GO:0005802 GO:0030431 GO:0070201 GO:0030027 GO:0005484 GO:0007409 GO:0070032 GO:0030175 GO:0006112 GO:0047485 GO:0070033 GO:0010975 GO:0030252 GO:0017022 GO:0016197 GO:0007616 GO:0016081 GO:0060291 GO:0031083 GO:0019904 GO:0043025 GO:0071805 GO:0034765 GO:0001504 GO:0044281 GO:0005768 GO:0048791 GO:0030054 GO:0070044 GO:0008076 GO:0017075 GO:0048471 GO:0000281 GO:…	K18211
XLOC012381	dtx3	NC_024316.1:2741011-2758043	probable E3 ubiquitin-protein ligase DTX3	6.65109	157.086	-4.56182	-4.46845	-12.455	1.31369e-35	3.58973e-34	1.733e-34	TRUE	GO:0008270	K06058
XLOC019660	LOC103391129	NC_024321.1:14164880-14168597	integral membrane protein GPR137-like	3.90437	148.3	-5.24729	-5.15392	-12.3948	2.78991e-35	7.58351e-34	3.66107e-34	TRUE
XLOC019689	ccng1	NC_024321.1:15424467-15428434	cyclin-G1	325.846	91.8006	1.82761	1.92098	12.3861	3.10787e-35	8.43892e-34	4.07403e-34	TRUE		K10145
XLOC017738	LOC103389243	NC_024320.1:4535517-4574711	sodium/potassium-transporting ATPase subunit alpha-1 isoform X4	310.513	83.4339	1.89595	1.98931	12.3738	3.6209e-35	9.82164e-34	4.74156e-34	TRUE		K01539
XLOC014598	snrpe	NC_024317.1:10818368-10819848	small nuclear ribonucleoprotein E	375.204	837.006	-1.15756	-1.0642	-12.3529	4.69646e-35	1.27124e-33	6.13712e-34	TRUE		K11097
XLOC026962	LOC103397247	NC_024327.1:14198325-14200968	uncharacterized protein LOC103397247	7.63334	157.72	-4.36891	-4.27554	-12.3473	5.04045e-35	1.36293e-33	6.57975e-34	TRUE
XLOC009564	LOC103382684	NC_024314.1:19633561-19641030	V-type proton ATPase subunit E 1-like	191.243	25.016	2.93448	3.02785	12.3458	5.13349e-35	1.38663e-33	6.6942e-34	TRUE	GO:0060036 GO:0046961 GO:0015991 GO:0060041 GO:0033178 GO:0006119	K02150
XLOC003824	LOC103376867	NC_024309.1:790158-791121	calmodulin-like	0	222.57	-10.5181	-10.4248	-12.3213	6.95599e-35	1.87696e-33	9.06132e-34	TRUE	GO:0005509	K02183
XLOC023286	LOC103394224	NC_024324.1:8062956-8081690	3-hydroxyisobutyrate dehydrogenase%2C mitochondrial-like	3.11958	145.128	-5.53983	-5.44646	-12.317	7.34104e-35	1.97879e-33	9.55293e-34	TRUE		K00020
XLOC011890	ndufb7	NC_024315.1:12536685-12538973	NADH dehydrogenase [ubiquinone] 1 beta subcomplex subunit 7	603.523	270.896	1.15567	1.24904	12.3148	7.54121e-35	2.03063e-33	9.8032e-34	TRUE	GO:0005758 GO:0008137 GO:0005747 GO:0006120 GO:0006744 GO:0006814 GO:0015992	K03963
XLOC024565	gnb2	NC_024325.1:13621633-13661180	guanine nucleotide-binding protein G(I)/G(S)/G(T) subunit beta-2	145.166	7.51329	4.27211	4.36548	12.2994	9.12356e-35	2.45415e-33	1.18478e-33	TRUE		K04537
XLOC008200	LOC103380964	NC_024313.1:6786520-6790427	EF-hand domain-containing protein 1-like isoform X1	0	189.585	-9.43039	-9.33702	-12.2978	9.30546e-35	2.50048e-33	1.20715e-33	TRUE
XLOC010447	ninj2	NC_024314.1:22376867-22407982	ninjurin-2 isoform X2	255.525	55.4775	2.20349	2.29686	12.2874	1.0581e-34	2.84028e-33	1.37119e-33	TRUE	GO:0016021 GO:0007155 GO:0042246
XLOC009457	LOC103382505,mdm1	NC_024314.1:16967995-16984391	uncharacterized protein LOC103382505;nuclear protein MDM1 isoform X1;	4.77961	148.025	-4.9528	-4.85944	-12.287	1.06388e-34	2.85283e-33	1.37725e-33	TRUE		K05445
XLOC003597	LOC103377110	NC_024309.1:8616851-8623005		295.302	709.043	-1.26368	-1.17032	-12.2751	1.23309e-34	3.30315e-33	1.59465e-33	TRUE
XLOC011039	LOC103383437	NC_024315.1:3792535-3810742	GTP-binding protein 1-like isoform X1	3.57318	144.54	-5.33812	-5.24475	-12.2578	1.52574e-34	4.08285e-33	1.97106e-33	TRUE	GO:0006184 GO:0003924 GO:0005525
XLOC002590	c2h19orf60,tmem59l	NC_024308.1:17469253-17503985	uncharacterized protein C19orf60 homolog;transmembrane protein 59-like;	154.505	11.4596	3.75302	3.84639	12.2324	2.08721e-34	5.5738e-33	2.69084e-33	TRUE	GO:0048675 GO:0016021
XLOC009368	LOC103382229	NC_024314.1:14596612-14622937	rac GTPase-activating protein 1-like	0	164.23	-8.31479	-8.22143	-12.2278	2.20841e-34	5.89138e-33	2.84416e-33	TRUE	GO:0007165
XLOC004092	LOC103377404,LOC103377407	NC_024309.1:13368261-13377266	F-box/LRR-repeat protein 16-like;UBX domain-containing protein 1-B-like isoform X2;	11.0842	165.529	-3.90051	-3.80714	-12.2158	2.55827e-34	6.81767e-33	3.29134e-33	TRUE
XLOC028960	LOC103398646	NW_007585119.1:288317-291490		10.3222	162.985	-3.98092	-3.88755	-12.2063	2.87509e-34	7.65409e-33	3.69514e-33	TRUE
XLOC023806	dazl	NC_024324.1:8404401-8409370	deleted in azoospermia-like isoform X2	0	167.729	-8.54561	-8.45224	-12.2062	2.88051e-34	7.6606e-33	3.69828e-33	TRUE
XLOC015122	rps27a	NC_024318.1:1806216-1808107	ubiquitin-40S ribosomal protein S27a	6284.73	5348.26	0.232781	0.326147	12.1966	3.24083e-34	8.61002e-33	4.15663e-33	TRUE		K02977
XLOC025586	kif1a	NC_024326.1:3889985-3911047	kinesin-like protein KIF1A isoform X7	151.631	0	8.03664	8.13001	12.1925	3.40808e-34	9.04507e-33	4.36666e-33	TRUE
XLOC002909	rpl36	NC_024308.1:8297284-8312079	60S ribosomal protein L36	1731.11	1170.29	0.564831	0.658197	12.1794	4.00352e-34	1.06145e-32	5.1243e-33	TRUE	GO:0005840 GO:0003735 GO:0051726 GO:0007420 GO:0006412 GO:0042254	K02920
XLOC003943	pigm	NC_024309.1:7047429-7050930	GPI mannosyltransferase 1	8.97028	158.121	-4.13973	-4.04637	-12.1743	4.26138e-34	1.12865e-32	5.44876e-33	TRUE	GO:0016021 GO:0006506 GO:0016758 GO:0005789	K05284
XLOC022699	LOC103393291	NC_024323.1:12136340-12139446	SUMO-conjugating enzyme UBC9-like	36.1799	232.442	-2.68361	-2.59024	-12.1611	5.00821e-34	1.32239e-32	6.38407e-33	TRUE		K10577
XLOC001224	LOC103379187,gng7	NC_024307.1:11237901-11258345	growth arrest and DNA damage-inducible protein GADD45 beta-like;guanine nucleotide-binding protein G(I)/G(S)/G(O) subunit gamma-7;	135.283	4.75701	4.82978	4.92315	12.1567	5.28697e-34	1.39173e-32	6.71882e-33	TRUE	GO:0006950 GO:0051726 GO:0005634 GO:0001756 GO:0004871 GO:0007626 GO:0005834 GO:0006112 GO:0071377 GO:0045761 GO:0008277 GO:0070062 GO:0007268 GO:0007168 GO:0001662	K04402 K04543
XLOC005185	LOC103378288	NC_024310.1:14413578-14417620	heat shock cognate 70 kDa protein-like	0	247.903	-11.3533	-11.26	-12.1529	5.53751e-34	1.4562e-32	7.03005e-33	TRUE	GO:0031101 GO:0005524	K03283
XLOC002444	rab3b	NC_024308.1:11268105-11276868	ras-related protein Rab-3B isoform X1	135.578	1.31293	6.69019	6.78355	12.1476	5.90651e-34	1.55166e-32	7.49089e-33	TRUE	GO:0030141 GO:0007264 GO:0008021 GO:0017157 GO:0018125 GO:0015031 GO:0005525	K06108
XLOC026212	LOC103396417	NC_024326.1:9172658-9192184	myosin regulatory light polypeptide 9-like	146.917	9.37709	3.96972	4.06308	12.1358	6.82077e-34	1.79002e-32	8.64162e-33	TRUE		K12757
XLOC027689	LOC103397984	NC_024328.1:14038317-14056792	peptidyl-prolyl cis-trans isomerase-like	546.695	236.259	1.21037	1.30373	12.1184	8.4427e-34	2.20894e-32	1.0664e-32	TRUE		K09565
XLOC011372	LOC103384129	NC_024315.1:15739488-15751432	complexin-1-like	131.145	2.5803	5.66748	5.76085	12.1135	8.96288e-34	2.34267e-32	1.13096e-32	TRUE	GO:0016079 GO:0000149 GO:0005326 GO:0030073 GO:0031201	K15294
XLOC009702	fam19a2	NC_024314.1:27475141-27514272	protein FAM19A2	137.655	1.04133	7.04649	7.13985	12.1118	9.14243e-34	2.38719e-32	1.15246e-32	TRUE
XLOC014723	LOC103386538	NC_024317.1:15587707-15592163	kelch-like protein 10	0	228.941	-10.9376	-10.8442	-12.0879	1.2239e-33	3.18929e-32	1.53968e-32	TRUE
XLOC015333	lrrc18	NC_024318.1:9579966-9627145	leucine-rich repeat-containing protein 18	0	161.88	-8.42572	-8.33236	-12.0695	1.52976e-33	3.9823e-32	1.92252e-32	TRUE
XLOC008116	cenpw	NC_024313.1:4108135-4109864	centromere protein W	4.77069	143.189	-4.90758	-4.81421	-12.0663	1.59046e-33	4.13615e-32	1.9968e-32	TRUE	GO:0006996
XLOC017167	aplp1	NC_024319.1:10517163-10562041	amyloid-like protein 1	134.898	1.09263	6.94792	7.04129	12.0281	2.52885e-33	6.55018e-32	3.16221e-32	TRUE
XLOC022629	LOC103393151	NC_024323.1:10394569-10405003		0	208.588	-10.4153	-10.322	-12.0226	2.70206e-33	6.99181e-32	3.37541e-32	TRUE
XLOC009110	LOC103381899	NC_024314.1:7033727-7053608		209.909	36.5385	2.52227	2.61564	12.0008	3.51986e-33	9.08975e-32	4.38823e-32	TRUE
XLOC008359	xrn2	NC_024313.1:13251470-13267856	LOW QUALITY PROTEIN: 5'-3' exoribonuclease 2	15.4267	173.858	-3.49441	-3.40104	-11.9994	3.57819e-33	9.23116e-32	4.4565e-32	TRUE		K12619
XLOC030700	LOC103399719	NW_007594354.1:10-418		0	157.958	-8.3034	-8.21003	-11.9991	3.59255e-33	9.25896e-32	4.46992e-32	TRUE
XLOC011446	LOC103384272	NC_024315.1:18230406-18232482	cullin-3-like	0	194.325	-9.97376	-9.88039	-11.9912	3.95038e-33	1.01609e-31	4.90535e-32	TRUE	GO:0031625 GO:0031461 GO:0006511	K03869
XLOC011082	alkbh5	NC_024315.1:4666475-4669349	RNA demethylase ALKBH5	17.8726	180.481	-3.33603	-3.24266	-11.9809	4.47662e-33	1.14802e-31	5.54227e-32	TRUE	GO:0035553 GO:0001666 GO:0045543 GO:0035515 GO:0016607 GO:0007283 GO:0006406 GO:0006397 GO:0016102
XLOC007168	LOC103380455	NC_024312.1:16608620-16623375	neuroplastin-like isoform X1	138.699	7.53148	4.20288	4.29625	11.9745	4.83571e-33	1.23765e-31	5.97498e-32	TRUE
XLOC019875	LOC103390569	NC_024321.1:1342233-1349689	cleavage stimulation factor subunit 2-like	40.3784	237.798	-2.55808	-2.46472	-11.9617	5.63871e-33	1.44032e-31	6.9534e-32	TRUE		K14407
XLOC018219	zmynd19	NC_024320.1:24430311-24437904	zinc finger MYND domain-containing protein 19	9.95294	156.361	-3.97361	-3.88025	-11.9484	6.62055e-33	1.68945e-31	8.1561e-32	TRUE
XLOC027926	LOC103397472	NC_024328.1:1649556-1653416	60S ribosomal protein L35 isoform X2	1125.11	678.345	0.729975	0.82334	11.9339	7.88076e-33	2.00905e-31	9.69902e-32	TRUE		K02918
XLOC006912	LOC103379879,iqub	NC_024312.1:6252050-6261167	IQ and ubiquitin-like domain-containing protein;	0	153.95	-8.16895	-8.07558	-11.9265	8.60791e-33	2.19226e-31	1.05835e-31	TRUE
XLOC010600	dyrk4	NC_024314.1:29437903-29453004	dual specificity tyrosine-phosphorylation-regulated kinase 4 isoform X2	3.31419	136.7	-5.36621	-5.27285	-11.9264	8.6242e-33	2.19425e-31	1.05931e-31	TRUE
XLOC022763	LOC103393442	NC_024323.1:13449055-13480898	syntaxin-1B	167.262	0	9.25873	9.35209	11.9191	9.41102e-33	2.39208e-31	1.15482e-31	TRUE		K08486
XLOC000085	rsrp1	NC_024307.1:2239260-2251670	arginine/serine-rich protein 1 isoform X1	302.547	85.4869	1.82338	1.91675	11.9175	9.59781e-33	2.43477e-31	1.17543e-31	TRUE
XLOC019842	LOC103390521	NC_024321.1:126682-128868		0	289.453	-12.4524	-12.3591	-11.9141	9.99807e-33	2.53382e-31	1.22325e-31	TRUE
XLOC000296	LOC103378738	NC_024307.1:10276754-10279923	myristoylated alanine-rich C-kinase substrate-like	170.847	20.299	3.07322	3.16659	11.9136	1.00498e-32	2.54443e-31	1.22837e-31	TRUE		K12561
XLOC015124	tspan14	NC_024318.1:1871892-1880048	tetraspanin-14 isoform X3	8.49483	150.978	-4.15161	-4.05824	-11.9065	1.09475e-32	2.76902e-31	1.33679e-31	TRUE
XLOC005222	LOC103378357,clip3	NC_024310.1:15437411-15447231	CAP-Gly domain-containing linker protein 3 isoform X2;	126.646	2.48909	5.66904	5.7624	11.9039	1.1298e-32	2.85486e-31	1.37823e-31	TRUE
XLOC013254	nol4l	NC_024316.1:14198349-14288557	uncharacterized protein C20orf112 homolog	6.96136	146.068	-4.39113	-4.29776	-11.8982	1.20858e-32	3.04798e-31	1.47146e-31	TRUE
XLOC014326	LOC103385770	NC_024317.1:1929015-1935131		5.9532	142.803	-4.58422	-4.49085	-11.8885	1.35752e-32	3.42026e-31	1.65119e-31	TRUE
XLOC012039	exosc9	NC_024315.1:17216068-17233880	exosome complex component RRP45 isoform X3	13.1967	164.547	-3.64025	-3.54689	-11.8704	1.68607e-32	4.23565e-31	2.04483e-31	TRUE	GO:0071028 GO:0000178 GO:0017091 GO:0030307 GO:0005737 GO:0005634 GO:0071035 GO:0043928	K03678
XLOC021147	c16h2orf40	NC_024322.1:3186965-3196276	augurin	1.46033	135.901	-6.54012	-6.44675	-11.8628	1.84802e-32	4.63349e-31	2.23689e-31	TRUE
XLOC014181	smarcd1	NC_024317.1:18180491-18194081	SWI/SNF-related matrix-associated actin-dependent regulator of chromatin subfamily D member 1	9.4561	152.885	-4.01506	-3.92169	-11.8556	2.01381e-32	5.0394e-31	2.43285e-31	TRUE
XLOC022239	LOC103393544	NC_024323.1:14048309-14060570		0	153.532	-8.2624	-8.16903	-11.8546	2.03621e-32	5.09051e-31	2.45753e-31	TRUE
XLOC011339	coq7	NC_024315.1:14692852-14695920	ubiquinone biosynthesis protein COQ7 homolog	43.5311	242.579	-2.47834	-2.38497	-11.8532	2.07226e-32	5.17565e-31	2.49863e-31	TRUE	GO:0006744 GO:0055114	K06134
XLOC020888	tra2b	NC_024322.1:12822316-12829838	transformer-2 protein homolog beta isoform X1	12.2533	161.221	-3.7178	-3.62443	-11.8465	2.24467e-32	5.60085e-31	2.7039e-31	TRUE		K12897
XLOC022058	LOC103393131	NC_024323.1:9866007-9897442	synaptic vesicle membrane protein VAT-1 homolog	194.335	31.049	2.64593	2.73929	11.8365	2.52842e-32	6.30277e-31	3.04277e-31	TRUE
XLOC026284	psmb5	NC_024326.1:11777977-11784786	proteasome subunit beta type-5	74.5194	308.995	-2.0519	-1.95853	-11.8285	2.78049e-32	6.92444e-31	3.34289e-31	TRUE		K02737
XLOC017376	LOC103389013	NC_024319.1:21815729-21816737	apolipoprotein C-I%2C basic form-like	279.682	74.0604	1.91701	2.01038	11.8245	2.91531e-32	7.25319e-31	3.5016e-31	TRUE
XLOC005871	LOC103379127	NC_024311.1:12917278-12923797	uncharacterized protein LOC103379127	177.255	23.9849	2.88563	2.97899	11.7933	4.22492e-32	1.04812e-30	5.05998e-31	TRUE
XLOC013998	LOC103386281	NC_024317.1:10678287-10679658	creatine kinase%2C testis isozyme-like	0	177.88	-9.59251	-9.49914	-11.7832	4.76266e-32	1.17926e-30	5.69307e-31	TRUE		K00933
XLOC025879	LOC103396760	NC_024326.1:13830679-13832943	serine/threonine-protein kinase OSR1-like isoform X2	0	237.801	-11.4748	-11.3814	-11.7805	4.92008e-32	1.21707e-30	5.87561e-31	TRUE
XLOC022632	LOC103393178	NC_024323.1:10446313-10516364		0	183.536	-9.82519	-9.73183	-11.7777	5.0862e-32	1.25696e-30	6.0682e-31	TRUE
XLOC016327	tpi1	NC_024319.1:1996147-2000265	triosephosphate isomerase	229.941	48.5866	2.24263	2.336	11.7745	5.28016e-32	1.30241e-30	6.28758e-31	TRUE		K01803
XLOC009320	LOC103382308	NC_024314.1:13629133-13634705	uncharacterized protein LOC103382308	0	140.644	-7.42412	-7.33075	-11.7737	5.3312e-32	1.31374e-30	6.3423e-31	TRUE
XLOC029978	LOC103399340	NW_007587512.1:6-852	creatine kinase%2C testis isozyme	0	151.02	-8.2386	-8.14523	-11.7714	5.47782e-32	1.34859e-30	6.51052e-31	TRUE		K00933
XLOC019639	LOC103391100	NC_024321.1:12832427-12851053	matrin-3-like isoform X1	696.119	352.073	0.983459	1.07682	11.748	7.22977e-32	1.77652e-30	8.57271e-31	TRUE
XLOC025176	dbn1	NC_024325.1:16380361-16392881	drebrin	125.732	4.16572	4.91564	5.00901	11.748	7.23351e-32	1.77575e-30	8.57271e-31	TRUE
XLOC015412	LOC103387510,LOC103387511	NC_024318.1:12268644-12298837	inactive ubiquitin carboxyl-terminal hydrolase 54-like;prolyl-tRNA synthetase associated domain-containing protein 1-like;	29.508	206.335	-2.80581	-2.71245	-11.7469	7.32477e-32	1.79645e-30	8.67264e-31	TRUE
XLOC010945	LOC103383221	NC_024315.1:1049720-1114332	UDP-GalNAc:beta-1%2C3-N-acetylgalactosaminyltransferase 1-like isoform X1	0	170.582	-9.34645	-9.25309	-11.7297	8.97549e-32	2.19712e-30	1.0607e-30	TRUE	GO:0016740	K07820
XLOC008126	rsph9	NC_024313.1:4277159-4343781	radial spoke head protein 9 homolog	6.02178	139.623	-4.5352	-4.44184	-11.7263	9.34518e-32	2.2833e-30	1.1023e-30	TRUE	GO:0005930 GO:0035082 GO:0003341 GO:0031514
XLOC031128	LOC103399806	NW_007603313.1:3-279		0	149.581	-8.22478	-8.13142	-11.7234	9.67242e-32	2.36102e-30	1.13982e-30	TRUE
XLOC012528	LOC103384835	NC_024316.1:8137229-8139167	IQ domain-containing protein D-like	0	196.722	-10.3661	-10.2728	-11.7195	1.01268e-31	2.46726e-30	1.19111e-30	TRUE
XLOC002604	LOC103376717	NC_024308.1:17890361-17953319		5.93485	139.122	-4.551	-4.45763	-11.7148	1.07096e-31	2.6068e-30	1.25848e-30	TRUE
XLOC022742	psmd3	NC_024323.1:13088744-13098326	26S proteasome non-ATPase regulatory subunit 3	69.2076	294.927	-2.09136	-1.99799	-11.7086	1.15214e-31	2.79914e-30	1.35133e-30	TRUE		K03033
XLOC014443	fkbp11	NC_024317.1:4221652-4222392	peptidyl-prolyl cis-trans isomerase FKBP11	208.789	39.0302	2.41938	2.51275	11.7048	1.20508e-31	2.925e-30	1.41113e-30	TRUE
XLOC008498	LOC103380804	NC_024313.1:4417305-4428648	proto-oncogene c-Fos-like	132.953	7.35956	4.17515	4.26852	11.7042	1.2125e-31	2.9375e-30	1.41813e-30	TRUE		K04379
XLOC015624	LOC103386989,LOC103386990,dlg5	NC_024318.1:2334779-2395696	annexin A5-like;structural maintenance of chromosomes protein 2-like;disks large homolog 5;	20.0843	180.278	-3.16608	-3.07272	-11.6857	1.50833e-31	3.65078e-30	1.76247e-30	TRUE
XLOC000464	psma3	NC_024307.1:16517024-16522960	proteasome subunit alpha type-3	165.736	474.235	-1.51672	-1.42335	-11.6849	1.52218e-31	3.68085e-30	1.77699e-30	TRUE	GO:0005737 GO:0019773 GO:0006511 GO:0005634 GO:0004298	K02727
XLOC009729	LOC103383004	NC_024314.1:28688240-28695821	ankyrin repeat and SOCS box protein 13-like	6.74339	140.777	-4.38379	-4.29043	-11.6757	1.69746e-31	4.10086e-30	1.97976e-30	TRUE	GO:0016567 GO:0035556
XLOC016678	LOC103388712	NC_024319.1:15334084-15347432		164.713	0	9.4743	9.56767	11.6569	2.11634e-31	5.08906e-30	2.45683e-30	TRUE
XLOC019547	LOC103390914	NC_024321.1:9821121-9822149	extensin-2-like	126.101	1.07242	6.87757	6.97093	11.6543	2.18087e-31	5.23935e-30	2.52938e-30	TRUE
XLOC012994	LOC103384642	NC_024316.1:3810252-3816407	intermediate filament protein ON3-like	335.754	108.882	1.62464	1.718	11.6471	2.37361e-31	5.6971e-30	2.75037e-30	TRUE	GO:0005654 GO:0005737 GO:0005198 GO:0016363 GO:0045095
XLOC007348	LOC103379667	NC_024312.1:3542808-3562940	monocarboxylate transporter 2-like	0	149.541	-8.36233	-8.26897	-11.6393	2.60013e-31	6.23501e-30	3.01005e-30	TRUE
XLOC001786	LOC103391927	NC_024307.1:33979344-33981407	LOW QUALITY PROTEIN: uncharacterized protein LOC103391927	2.99316	129.822	-5.43872	-5.34536	-11.6352	2.73025e-31	6.54097e-30	3.15776e-30	TRUE	GO:0000786 GO:0003677 GO:0006334 GO:0005634 GO:0046982	K11254
XLOC016751	LOC103388867,mag	NC_024319.1:18187263-18223640	myelin-associated glycoprotein;	170.023	0	9.73474	9.8281	11.6288	2.94055e-31	7.03826e-30	3.39784e-30	TRUE		K06771
XLOC017351	LOC103388956,LOC103388957,LOC103388961	NC_024319.1:20438860-20471728	antigen peptide transporter 1-like;bromodomain-containing protein 2-like;H-2 class II histocompatibility antigen%2C A-U alpha chain-like;	23.3978	187.936	-3.0058	-2.91243	-11.6275	2.98852e-31	7.14647e-30	3.45008e-30	TRUE		K05653 K06752
XLOC010520	arl1	NC_024314.1:27471022-27472441	ADP-ribosylation factor-like protein 1	60.1535	273.094	-2.18268	-2.08931	-11.5968	4.27833e-31	1.02119e-29	4.92996e-30	TRUE	GO:0005802 GO:0034067 GO:0042147 GO:0031584 GO:0005525 GO:0008047 GO:0006184 GO:0007030 GO:0019904 GO:0007264 GO:0009404 GO:0003924
XLOC002701	hrasls	NC_024308.1:1197679-1200665	phospholipid-metabolizing enzyme A-C1	2.63625	128.26	-5.60444	-5.51107	-11.586	4.85447e-31	1.15764e-29	5.5887e-30	TRUE	GO:0043231 GO:0009987
XLOC028136	pebp1	NC_024328.1:10902700-10906141	phosphatidylethanolamine-binding protein 1	322.537	101.964	1.6614	1.75477	11.5858	4.86522e-31	1.15913e-29	5.5959e-30	TRUE
XLOC025116	c19h21orf59	NC_024325.1:14667641-14671371	UPF0769 protein C21orf59 homolog	12.5857	156.462	-3.63595	-3.54259	-11.5697	5.86811e-31	1.39678e-29	6.7432e-30	TRUE
XLOC009735	glt8d2	NC_024314.1:28843364-28851935	glycosyltransferase 8 domain-containing protein 2	0	145.333	-8.29916	-8.2058	-11.5121	1.14676e-30	2.7196e-29	1.31293e-29	TRUE	GO:0016757 GO:0008152
XLOC020298	LOC103391398	NC_024321.1:19129005-19145719	dual specificity tyrosine-phosphorylation-regulated kinase 4-like	0	230.747	-11.5684	-11.4751	-11.5116	1.15268e-30	2.73114e-29	1.3185e-29	TRUE
XLOC005847	LOC103379097	NC_024311.1:12001957-12027071		0	142.647	-8.15631	-8.06294	-11.4875	1.52398e-30	3.6043e-29	1.74004e-29	TRUE
XLOC028949	LOC103398633	NW_007585118.1:50339-51312	gonadotropin subunit beta-1-like	121.402	1.11475	6.76693	6.86029	11.4715	1.83507e-30	4.33607e-29	2.09331e-29	TRUE		K05250
XLOC006038	LOC103378600	NC_024311.1:128517-132834	transcription initiation factor IIA subunit 2-like	86.3624	322.914	-1.90267	-1.80931	-11.4634	2.01527e-30	4.7575e-29	2.29676e-29	TRUE	GO:0017025 GO:0051091 GO:0045944 GO:0005672 GO:0051123 GO:0001103 GO:0046982 GO:0003713 GO:0042803 GO:0045941	K03123
XLOC021857	LOC103392716	NC_024323.1:3674443-3677408	tubulin beta-4B chain-like	589.27	282.318	1.06161	1.15497	11.437	2.73028e-30	6.43371e-29	3.10598e-29	TRUE		K07375
XLOC004549	aplp2	NC_024310.1:9408425-9459448	amyloid-like protein 2 isoform X1	148.847	15.2708	3.28498	3.37835	11.4363	2.75396e-30	6.48359e-29	3.13006e-29	TRUE	GO:0010951 GO:0004867 GO:0046914 GO:0008201 GO:0016021
XLOC016814	etv1	NC_024319.1:21352028-21375801	LOW QUALITY PROTEIN: ETS translocation variant 1	5.47628	131.86	-4.58967	-4.4963	-11.427	3.06461e-30	7.20839e-29	3.47997e-29	TRUE		K09431
XLOC015354	spef1	NC_024318.1:10159046-10165255	sperm flagellar protein 1	3.36156	126.114	-5.22945	-5.13609	-11.4258	3.10895e-30	7.30604e-29	3.52711e-29	TRUE
XLOC022775	LOC103393537,LOC103393541	NC_024323.1:13853808-13886898	monocarboxylate transporter 7-like;WD repeat domain phosphoinositide-interacting protein 1-like;	28.1726	195.521	-2.79496	-2.70159	-11.4106	3.70094e-30	8.68931e-29	4.19491e-29	TRUE
XLOC023640	LOC103393979,fbxl6	NC_024324.1:2040070-2183659	F-box/LRR-repeat protein 6 isoform X2;	45.3184	236.093	-2.38119	-2.28782	-11.4077	3.82562e-30	8.9739e-29	4.3323e-29	TRUE
XLOC023611	LOC103393877	NC_024324.1:1259589-1531004	sodium/potassium-transporting ATPase subunit alpha-3	163.971	21.7008	2.91762	3.01099	11.4012	4.12274e-30	9.66208e-29	4.66453e-29	TRUE		K01539
XLOC018355	nfkbil1	NC_024320.1:28670864-28673535	NF-kappa-B inhibitor-like protein 1	16.1701	163.373	-3.33677	-3.2434	-11.4	4.1807e-30	9.78905e-29	4.72582e-29	TRUE
XLOC006014	LOC103379383	NC_024311.1:18368989-18373367	tetraspanin-3-like	132.528	9.4116	3.81571	3.90908	11.3893	4.72911e-30	1.10631e-28	5.34091e-29	TRUE	GO:0016021
XLOC014701	LOC103386524,LOC103386525	NC_024317.1:14518302-14536829	14-3-3 protein beta/alpha-1-like	275.158	77.4895	1.82819	1.92155	11.3842	5.01298e-30	1.17166e-28	5.65638e-29	TRUE		K16197
XLOC019784	LOC103391397	NC_024321.1:19129005-19145719		0	138.813	-8.117	-8.02363	-11.3539	7.08996e-30	1.65561e-28	7.99271e-29	TRUE
XLOC026040	LOC103396042	NC_024326.1:3526972-3536227	schwannomin-interacting protein 1-like	149.831	0	9.18362	9.27699	11.337	8.60914e-30	2.00854e-28	9.69656e-29	TRUE
XLOC007395	LOC103379725,LOC103379726	NC_024312.1:4668209-4678877	uncharacterized protein LOC103379725 isoform X1;uncharacterized protein LOC103379726 isoform X2;	12.6745	151.886	-3.58299	-3.48962	-11.3324	9.072e-30	2.11462e-28	1.02087e-28	TRUE
XLOC019384	ndufa1	NC_024321.1:1126143-1131374	NADH dehydrogenase [ubiquinone] 1 alpha subcomplex subunit 1	817.72	456.268	0.841725	0.935091	11.3322	9.08489e-30	2.11572e-28	1.0214e-28	TRUE		K03945
XLOC023259	LOC103394172	NC_024324.1:6244145-6281136		0	139.529	-8.21187	-8.1185	-11.33	9.32364e-30	2.16936e-28	1.0473e-28	TRUE
XLOC011185	fip1l1	NC_024315.1:8948067-8954742	pre-mRNA 3'-end-processing factor FIP1	25.3617	186.148	-2.87573	-2.78236	-11.3072	1.20852e-29	2.80181e-28	1.35262e-28	TRUE		K14405
XLOC003073	LOC103399895	NC_024308.1:14165292-14215432		0	187.803	-10.5335	-10.4401	-11.3047	1.2444e-29	2.88241e-28	1.39153e-28	TRUE
XLOC023623	tceb3	NC_024324.1:1796127-1807484	transcription elongation factor B polypeptide 3 isoform X1	6.82418	133.33	-4.2882	-4.19484	-11.295	1.38841e-29	3.2131e-28	1.55118e-28	TRUE
XLOC023589	psmb4	NC_024324.1:907750-910517	proteasome subunit beta type-4	190.563	503.637	-1.40212	-1.30875	-11.2944	1.39922e-29	3.23522e-28	1.56186e-28	TRUE		K02736
XLOC006352	LOC103379225	NC_024311.1:14863274-14869445	lamin-L(III)-like	7.53604	135.497	-4.16831	-4.07495	-11.2932	1.41722e-29	3.27393e-28	1.58054e-28	TRUE	GO:0005638 GO:0005637 GO:0005198
XLOC015538	LOC103387780	NC_024318.1:17230993-17232909	proteolipid protein 2-like	0	139.31	-8.26342	-8.17006	-11.2916	1.44323e-29	3.33104e-28	1.60811e-28	TRUE
XLOC009133	LOC103381852	NC_024314.1:7825723-7935350		6.51754	132.156	-4.34177	-4.24841	-11.2836	1.58189e-29	3.6478e-28	1.76104e-28	TRUE
XLOC012829	trh	NC_024316.1:19770683-19803056	thyrotropin releasing hormone	117.287	1.0741	6.77077	6.86414	11.2742	1.76e-29	4.05128e-28	1.95582e-28	TRUE		K05253
XLOC008372	atf3	NC_024313.1:13447509-13450380	cyclic AMP-dependent transcription factor ATF-3	6.77239	132.75	-4.2929	-4.19954	-11.2739	1.76595e-29	4.06138e-28	1.9607e-28	TRUE		K09032
XLOC018683	LOC103389671	NC_024320.1:13361078-13413397	gamma-aminobutyric acid receptor subunit beta-3-like isoform X3	0	176.287	-10.1552	-10.0618	-11.2709	1.82749e-29	4.19918e-28	2.02722e-28	TRUE		K05181
XLOC012864	LOC103385609	NC_024316.1:20802837-20806512	ubiquitin-conjugating enzyme E2 variant 1-like	291.855	88.8168	1.71635	1.80971	11.2582	2.10906e-29	4.84185e-28	2.33748e-28	TRUE
XLOC015270	LOC103387237	NC_024318.1:6503650-6531641	testican-2-like isoform X1	121.863	6.44622	4.24066	4.33403	11.249	2.34236e-29	5.37266e-28	2.59374e-28	TRUE
XLOC018204	tmem38b	NC_024320.1:23857550-23868693	trimeric intracellular cation channel type B	4.22161	124.61	-4.88348	-4.79012	-11.2469	2.39998e-29	5.49996e-28	2.6552e-28	TRUE
XLOC002893	henmt1	NC_024308.1:8043512-8047431	small RNA 2'-O-methyltransferase	0	150.27	-9.00883	-8.91546	-11.2467	2.40553e-29	5.5078e-28	2.65898e-28	TRUE	GO:0001510 GO:0008173 GO:0008171 GO:0048599 GO:0043186 GO:0034587 GO:0006396
XLOC009086	LOC103381772	NC_024314.1:5941699-5959864	nucleoporin GLE1-like	1.72811	120.809	-6.12739	-6.03402	-11.2448	2.45725e-29	5.62124e-28	2.71375e-28	TRUE
XLOC003005	LOC103399103	NC_024308.1:10906082-10907793	lymphoid enhancer-binding factor 1-like	0	198.666	-10.9564	-10.8631	-11.2431	2.50498e-29	5.72536e-28	2.76401e-28	TRUE	GO:0048731 GO:0009987	K04490
XLOC009994	LOC103381788	NC_024314.1:6078777-6094538	protein quaking-B-like isoform X2	117.002	1.0269	6.83209	6.92546	11.241	2.56493e-29	5.85202e-28	2.82516e-28	TRUE	GO:0003723
XLOC012779	syp	NC_024316.1:18162558-18176627	synaptophysin	124.051	0	7.64022	7.73358	11.2363	2.70548e-29	6.16725e-28	2.97734e-28	TRUE
XLOC019595	LOC103391025,mapk9	NC_024321.1:11128051-11140193	mitogen-activated protein kinase 9;	125.852	8.08099	3.96105	4.05442	11.225	3.07233e-29	6.99733e-28	3.37808e-28	TRUE		K04440
XLOC028178	czh9orf116	NC_024328.1:13449967-13451112	UPF0691 protein C9orf116 homolog	127.954	0	7.99948	8.09285	11.221	3.21526e-29	7.31642e-28	3.53212e-28	TRUE
XLOC006850	prr5l	NC_024312.1:4621063-4628354	proline-rich protein 5-like isoform X1	13.867	152.981	-3.46362	-3.37026	-11.2137	3.49313e-29	7.94173e-28	3.834e-28	TRUE	GO:0044763 GO:0050794
XLOC010309	lsm8	NC_024314.1:16887464-16889308	LSM8 homolog%2C U6 small nuclear RNA associated isoform X2	69.568	282.74	-2.02298	-1.92961	-11.2037	3.90913e-29	8.87191e-28	4.28306e-28	TRUE		K12627
XLOC027404	LOC103397462	NC_024328.1:1820251-1827903	low molecular weight neuronal intermediate filament-like	146.825	0	9.20986	9.30323	11.2033	3.92658e-29	8.9037e-28	4.29841e-28	TRUE		K04572
XLOC006794	poc1b	NC_024312.1:2494800-2522087	POC1 centriolar protein homolog B	1.54183	119.561	-6.27696	-6.18359	-11.1705	5.68468e-29	1.2834e-27	6.19582e-28	TRUE	GO:0042384 GO:0003014 GO:0060287
XLOC024250	vamp2	NC_024325.1:380289-389816	vesicle-associated membrane protein 2	118.36	5.68173	4.38071	4.47407	11.17	5.71996e-29	1.29023e-27	6.22882e-28	TRUE		K13504
XLOC006878	ndrg4	NC_024312.1:5034815-5049461	protein NDRG4	121.327	0	7.52728	7.62065	11.1664	5.95751e-29	1.34265e-27	6.48185e-28	TRUE	GO:0060038 GO:0001947
XLOC023816	slc39a4	NC_024324.1:8978806-8985047	LOW QUALITY PROTEIN: zinc transporter ZIP4	0	140.157	-8.5503	-8.45693	-11.155	6.76594e-29	1.52351e-27	7.35502e-28	TRUE		K14710
XLOC011612	tbce	NC_024315.1:3101734-3110632	tubulin-specific chaperone E	15.3747	156.095	-3.34379	-3.25043	-11.1537	6.86642e-29	1.5448e-27	7.45776e-28	TRUE	GO:0007023
XLOC011114	c9h19orf67	NC_024315.1:5896338-5899709	UPF0575 protein C19orf67 homolog	0	132.892	-8.05411	-7.96074	-11.1428	7.7599e-29	1.74126e-27	8.40624e-28	TRUE
XLOC017909	LOC103389586	NC_024320.1:11320741-11329064	sodium/potassium-transporting ATPase subunit beta-233-like	125.8	8.65817	3.86093	3.95429	11.1371	8.27283e-29	1.85475e-27	8.95412e-28	TRUE		K01540
XLOC003087	lsm2	NC_024308.1:15196263-15199127	U6 snRNA-associated Sm-like protein LSm2	293.845	663.127	-1.17423	-1.08086	-11.1348	8.4918e-29	1.90219e-27	9.18315e-28	TRUE	GO:0005829 GO:0000244 GO:0044822 GO:0017070 GO:0019901 GO:0046540 GO:0071013 GO:0005654 GO:0043928	K12621
XLOC013370	LOC103385424	NC_024316.1:18742811-18759364	uncharacterized protein LOC103385424	0	132.63	-8.05126	-7.9579	-11.1334	8.63126e-29	1.93176e-27	9.32588e-28	TRUE
XLOC013045	snrpg	NC_024316.1:5331145-5332682	small nuclear ribonucleoprotein G	277.507	637.081	-1.19895	-1.10559	-11.1158	1.05111e-28	2.34638e-27	1.13275e-27	TRUE	GO:0005687 GO:0034709 GO:0019013 GO:0005829 GO:0006369 GO:0005683 GO:0000245 GO:0031124 GO:0005685 GO:0000387 GO:0044822 GO:0008334 GO:0005515 GO:0034660 GO:0071013 GO:0004148 GO:0034719 GO:0005654 GO:0005689 GO:0006094 GO:0006096 GO:0006099 GO:0006118 GO:0006544 GO:0006563 GO:0006566	K11099
XLOC023901	LOC103394423	NC_024324.1:10988733-10989882	cytochrome b-c1 complex subunit 7	346.535	124.22	1.4801	1.57347	11.1121	1.09596e-28	2.4444e-27	1.18008e-27	TRUE		K00417
XLOC020248	mospd1	NC_024321.1:17218176-17222819	motile sperm domain-containing protein 1	30.6679	195.158	-2.66984	-2.57648	-11.1104	1.11708e-28	2.48935e-27	1.20177e-27	TRUE
XLOC028786	hypk	NW_007585112.1:144576-149163	huntingtin-interacting protein K	159.178	444.698	-1.48218	-1.38882	-11.1069	1.16131e-28	2.58568e-27	1.24828e-27	TRUE
XLOC018380	ccnb1	NC_024320.1:509367-512868	G2/mitotic-specific cyclin-B1	25.4856	181.87	-2.83515	-2.74179	-11.0913	1.38318e-28	3.0744e-27	1.48422e-27	TRUE		K05868
XLOC030985	LOC103399791	NW_007599035.1:0-358		22.5838	174.333	-2.94849	-2.85512	-11.0879	1.43548e-28	3.1879e-27	1.53901e-27	TRUE
XLOC018167	coro1c	NC_024320.1:22049454-22068738	coronin-1C isoform X1	41.8257	220.636	-2.39921	-2.30584	-11.0802	1.56582e-28	3.47438e-27	1.67732e-27	TRUE
XLOC023694	rps5	NC_024324.1:3927664-3930473	40S ribosomal protein S5	2100.15	1550.82	0.437461	0.530827	11.0617	1.92449e-28	4.25925e-27	2.05622e-27	TRUE		K02989
XLOC002897	kng1	NC_024308.1:8130912-8166703	kininogen-1	1.02233	119.505	-6.86907	-6.7757	-11.0439	2.34514e-28	5.18136e-27	2.50139e-27	TRUE		K03898
XLOC003564	LOC103377053	NC_024309.1:6938595-6948969	copine-3-like isoform X1	0	132.465	-8.22015	-8.12678	-11.0349	2.59477e-28	5.728e-27	2.76529e-27	TRUE
XLOC015863	LOC103387526	NC_024318.1:11641183-11643635		416.778	171.346	1.28237	1.37573	11.0265	2.84672e-28	6.2788e-27	3.0312e-27	TRUE
XLOC001050	ppp1r14d	NC_024307.1:4368352-4395257	protein phosphatase 1 regulatory subunit 14D	115.8	0	7.2679	7.36126	11.0222	2.98677e-28	6.5821e-27	3.17762e-27	TRUE
XLOC016696	LOC103388753,LOC103388764	NC_024319.1:15890169-15907814	radial spoke head protein 6 homolog A-like;radial spoke head protein 4 homolog A-like;	0	174.649	-10.394	-10.3006	-11.0191	3.09129e-28	6.80662e-27	3.28601e-27	TRUE
XLOC014664	ell2	NC_024317.1:13056071-13080251	RNA polymerase II elongation factor ELL2	5.03807	122.301	-4.60142	-4.50806	-11.0113	3.36945e-28	7.40648e-27	3.5756e-27	TRUE
XLOC002373	faf1	NC_024308.1:9041284-9094234	FAS-associated factor 1 isoform X1	16.0625	155.129	-3.2717	-3.17833	-11.0092	3.44939e-28	7.57576e-27	3.65732e-27	TRUE	GO:0060037 GO:0051216
XLOC016661	hormad1	NC_024319.1:14602360-14608253	HORMA domain-containing protein 1 isoform X1	0	157.423	-9.70234	-9.60898	-11.0018	3.74754e-28	8.2236e-27	3.97008e-27	TRUE
XLOC013832	LOC103385947	NC_024317.1:3839884-3840986		10.4385	138.502	-3.72992	-3.63656	-10.9937	4.09888e-28	8.97932e-27	4.33491e-27	TRUE
XLOC008195	LOC103380957	NC_024313.1:6533126-6534619	enhancer of rudimentary homolog	113.465	360.703	-1.66856	-1.5752	-10.9847	4.52585e-28	9.90629e-27	4.78242e-27	TRUE	GO:0030496 GO:0007049
XLOC024689	LOC103395764	NC_024325.1:16838419-16840943	hepatitis A virus cellular receptor 1 homolog	121.615	0	7.92618	8.01954	10.979	4.82059e-28	1.05336e-26	5.08526e-27	TRUE
XLOC007205	LOC103380582	NC_024312.1:18336218-18344948	dynamin-1-like protein	26.236	181.304	-2.78879	-2.69543	-10.9746	5.06542e-28	1.10592e-26	5.33902e-27	TRUE	GO:0000266 GO:0030672 GO:0005525 GO:0006184 GO:0003374 GO:0005794 GO:0005777 GO:0005829 GO:0005741 GO:0005905 GO:0008289 GO:0030054 GO:0042803 GO:0003924	K17065
XLOC011979	atp5h	NC_024315.1:15587650-15628778	ATP synthase subunit d%2C mitochondrial	695.171	372.99	0.898231	0.991596	10.9717	5.2273e-28	1.1403e-26	5.505e-27	TRUE		K02138
XLOC017751	LOC103389296	NC_024320.1:5078797-5093765	dihydropyrimidinase-related protein 2 isoform X1	108.281	1.48234	6.19076	6.28413	10.9659	5.57214e-28	1.2145e-26	5.8632e-27	TRUE		K07528
XLOC017653	rnf208	NC_024320.1:1722718-1741251	RING finger protein 208	115.218	0	7.34646	7.43983	10.9616	5.84884e-28	1.27374e-26	6.14917e-27	TRUE
XLOC012695	bcas1	NC_024316.1:15205345-15231240	breast carcinoma-amplified sequence 1 isoform X2	119.368	0	7.78066	7.87403	10.9525	6.46449e-28	1.40544e-26	6.78032e-27	TRUE
XLOC007389	kiaa0101	NC_024312.1:4640347-4642955	PCNA-associated factor	25.7391	179.591	-2.80268	-2.70932	-10.9525	6.46546e-28	1.40447e-26	6.78032e-27	TRUE
XLOC000590	pea15	NC_024307.1:20617012-20654084	astrocytic phosphoprotein PEA-15	107.201	2.48435	5.43131	5.52467	10.9417	7.28037e-28	1.58017e-26	7.62851e-27	TRUE	GO:1902042 GO:0046325 GO:1902043
XLOC029026	tbpl1	NW_007585122.1:238899-250938	TATA box-binding protein-like protein 1	25.6238	178.728	-2.80221	-2.70884	-10.9251	8.74256e-28	1.89593e-26	9.15293e-27	TRUE		K03120
XLOC017020	LOC103388229,LOC103388230	NC_024319.1:4453416-4465228	protein S100-A11-like;protein S100-A1-like;	318.798	110.05	1.53448	1.62785	10.9229	8.9546e-28	1.94029e-26	9.36706e-27	TRUE
XLOC016598	LOC103388498	NC_024319.1:10797032-10801263	uncharacterized protein LOC103388498 isoform X1	160.747	0	10.2259	10.3193	10.9036	1.10827e-27	2.39939e-26	1.15835e-26	TRUE
XLOC013710	wdr82	NC_024317.1:748131-751297	WD repeat-containing protein 82	20.0633	163.887	-3.03007	-2.93671	-10.9026	1.12048e-27	2.42177e-26	1.16915e-26	TRUE		K14962
XLOC009879	LOC103381544	NC_024314.1:2704485-2823128	neurexin-1a-like isoform X8	107.327	1.36543	6.29651	6.38988	10.8997	1.15687e-27	2.49833e-26	1.20611e-26	TRUE		K07377
XLOC005670	LOC103378763	NC_024311.1:5363849-5436708	FK506-binding protein 5-like	0	137.297	-8.78524	-8.69187	-10.8947	1.22217e-27	2.63715e-26	1.27313e-26	TRUE
XLOC004994	scg2	NC_024310.1:6361685-6365372	secretogranin-2	118.263	0	7.80045	7.89382	10.8917	1.26312e-27	2.72325e-26	1.31469e-26	TRUE
XLOC000821	LOC103389686,LOC103389712,LOC103389721	NC_024307.1:28774981-28800906	myelin-oligodendrocyte glycoprotein-like;endophilin-A1-like;acidic leucine-rich nuclear phosphoprotein 32 family member D-like;	31.6721	192.755	-2.60548	-2.51212	-10.8867	1.33421e-27	2.87172e-26	1.38637e-26	TRUE		K11247
XLOC015474	LOC103387652	NC_024318.1:14693180-14694042	progonadoliberin-3-like	118.737	0	7.89163	7.98499	10.8665	1.66514e-27	3.57803e-26	1.72736e-26	TRUE		K05252
XLOC025884	LOC103396768	NC_024326.1:13984803-14052356	dentin sialophosphoprotein-like	0	222.947	-12.0426	-11.9492	-10.8535	1.91907e-27	4.12027e-26	1.98913e-26	TRUE
XLOC023502	LOC103394647	NC_024324.1:14205265-14235705	glutathione S-transferase A-like isoform X1	194.255	40.7581	2.25279	2.34616	10.8503	1.98872e-27	4.26625e-26	2.0596e-26	TRUE		K00799
XLOC011069	LOC103383452	NC_024315.1:4382943-4389131	fascin-like	113.608	0	7.4347	7.52807	10.8467	2.06837e-27	4.43344e-26	2.14032e-26	TRUE	GO:0030674 GO:0005856 GO:0005737 GO:0051015
XLOC030604	LOC103399681	NW_007592916.1:116-283	ras-related protein Rab-15-like	0	124.741	-7.96279	-7.86943	-10.8421	2.17442e-27	4.6569e-26	2.2482e-26	TRUE
XLOC020201	hspa4	NC_024321.1:15395498-15403546	heat shock 70 kDa protein 4	56.7291	247.322	-2.12423	-2.03086	-10.8365	2.3121e-27	4.94766e-26	2.38856e-26	TRUE		K09489
XLOC017173	LOC103388488	NC_024319.1:10873596-10892755	allograft inflammatory factor 1-like isoform X2	109.501	4.68263	4.54748	4.64085	10.8268	2.56893e-27	5.48816e-26	2.6495e-26	TRUE
XLOC001525	LOC103386395,LOC103386418	NC_024307.1:23424545-23463359	wiskott-Aldrich syndrome protein family member 3-like	31.4141	190.683	-2.60169	-2.50833	-10.8188	2.8053e-27	5.9882e-26	2.8909e-26	TRUE		K06083
XLOC015746	LOC103387234	NC_024318.1:6484234-6491715	acyl-CoA desaturase-like	111.083	5.37687	4.36873	4.46209	10.8146	2.93583e-27	6.25648e-26	3.02042e-26	TRUE		K00507
XLOC000747	c1h4orf48	NC_024307.1:26835297-26850875	neuropeptide-like protein C4orf48 homolog	106.356	3.48057	4.93343	5.0268	10.8099	3.09034e-27	6.58033e-26	3.17677e-26	TRUE	GO:0005576
XLOC023382	LOC103394435,snrpd1,syce1	NC_024324.1:11056687-11101018	ankyrin repeat and IBR domain-containing protein 1-like isoform X1;small nuclear ribonucleoprotein Sm D1;synaptonemal complex central element protein 1;	387.439	790.748	-1.02925	-0.935883	-10.7964	3.5784e-27	7.6133e-26	3.67545e-26	TRUE		K11087
XLOC012089	cwc25,psmb3	NC_024315.1:19479083-19486441	pre-mRNA-splicing factor CWC25 homolog;proteasome subunit beta type-3;	153.93	426.161	-1.46912	-1.37576	-10.7951	3.63242e-27	7.72188e-26	3.72787e-26	TRUE	GO:0005737 GO:0005839 GO:0005634 GO:0004298 GO:0051603	K02735
XLOC007695	LOC103380384	NC_024312.1:14776304-14782438	L-lactate dehydrogenase A chain	272.803	84.4432	1.69181	1.78517	10.7827	4.15464e-27	8.82477e-26	4.26031e-26	TRUE	GO:0005737 GO:0006096 GO:0044262 GO:0004459 GO:0001666 GO:0055114 GO:0006094 GO:0006534	K00016
XLOC013098	ndufb11	NC_024316.1:7937658-7939072	NADH dehydrogenase [ubiquinone] 1 beta subcomplex subunit 11%2C mitochondrial	464.633	209.353	1.15015	1.24352	10.7675	4.90013e-27	1.03997e-25	5.02063e-26	TRUE		K11351
XLOC025904	LOC103396821	NC_024326.1:14821388-14839349	SLAM family member 7-like	104.276	2.88942	5.17348	5.26685	10.7579	5.44166e-27	1.15301e-25	5.56634e-26	TRUE
XLOC001795	pfdn1	NC_024307.1:34343454-34345110	prefoldin subunit 1	360.226	139.066	1.37313	1.4665	10.7568	5.5027e-27	1.16499e-25	5.62416e-26	TRUE	GO:0006457 GO:0021549 GO:0051082 GO:0016272 GO:0021537 GO:0030036 GO:0042113
XLOC005208	LOC103378378	NC_024310.1:15119664-15128431	endothelin-converting enzyme 2-like	104.729	3.31615	4.98101	5.07437	10.7395	6.63985e-27	1.40114e-25	6.76425e-26	TRUE	GO:0004222 GO:0006508
XLOC022059	LOC103393132	NC_024323.1:9900429-9904084		108.453	4.88557	4.4724	4.56576	10.7394	6.64765e-27	1.40165e-25	6.76667e-26	TRUE
XLOC029332	LOC103398952	NW_007585194.1:9644-13691		1.59236	109.961	-6.10968	-6.01632	-10.7294	7.4054e-27	1.56014e-25	7.53185e-26	TRUE
XLOC023491	LOC103394667	NC_024324.1:13980148-14005889	protein FAM49A-like isoform X2	103.95	1.29493	6.32687	6.42024	10.7212	8.09234e-27	1.70209e-25	8.21713e-26	TRUE
XLOC028109	LOC103397751	NC_024328.1:9398244-9400857	transcription factor BTF3-like isoform X1	178.897	34.5854	2.37089	2.46426	10.7151	8.64904e-27	1.81771e-25	8.77527e-26	TRUE
XLOC013957	oser1	NC_024317.1:8287851-8294793	oxidative stress-responsive serine-rich protein 1 isoform X1	19.1717	157.593	-3.03915	-2.94579	-10.7074	9.40063e-27	1.97245e-25	9.52235e-26	TRUE
XLOC015754	LOC103387242	NC_024318.1:6658909-6662348	protein THEM6-like isoform X1	0	158.662	-10.159	-10.0656	-10.6896	1.13814e-26	2.3842e-25	1.15101e-25	TRUE
XLOC019404	elf4	NC_024321.1:1647915-1658369	ETS-related transcription factor Elf-4	9.29229	129.189	-3.79731	-3.70394	-10.6888	1.14823e-26	2.40338e-25	1.16027e-25	TRUE
XLOC021376	LOC103392195	NC_024322.1:12734666-12737984	small ubiquitin-related modifier 3	45.6363	219.922	-2.26874	-2.17537	-10.675	1.33325e-26	2.78388e-25	1.34396e-25	TRUE		K12160
XLOC001650	mad2l1	NC_024307.1:27722525-27724880	mitotic spindle assembly checkpoint protein MAD2A	7.24052	122.548	-4.08111	-3.98774	-10.6702	1.40255e-26	2.92623e-25	1.41269e-25	TRUE	GO:0072686 GO:0060564 GO:0043066 GO:0090267 GO:0005829 GO:0005643 GO:0000776 GO:0000070 GO:0048471 GO:0042803 GO:0000922	K02537
XLOC023212	nelfe	NC_024324.1:4016209-4030285	negative elongation factor E	17.923	153.485	-3.09821	-3.00485	-10.669	1.42181e-26	2.96402e-25	1.43093e-25	TRUE
XLOC000372	LOC103380358	NC_024307.1:14033709-14040901	microtubule-associated protein RP/EB family member 3-like isoform X1	102.373	1.39701	6.19535	6.28871	10.6619	1.53461e-26	3.19659e-25	1.54321e-25	TRUE	GO:0008017 GO:0045298
XLOC029368	LOC103398976	NW_007585227.1:10140-11303		1.73386	108.351	-5.96558	-5.87222	-10.6583	1.59412e-26	3.31787e-25	1.60176e-25	TRUE
XLOC018184	LOC103390161	NC_024320.1:22605454-22609738	mucin-17-like	7.74598	123.749	-3.99783	-3.90446	-10.6511	1.72349e-26	3.58426e-25	1.73036e-25	TRUE
XLOC014020	LOC103386335	NC_024317.1:11347076-11369482		0	169.734	-10.6487	-10.5553	-10.6509	1.72615e-26	3.58689e-25	1.73163e-25	TRUE
XLOC014422	LOC103385973,LOC103385979	NC_024317.1:3934810-3970104	LOW QUALITY PROTEIN: disco-interacting protein 2 homolog B-A-like;cyclic AMP-dependent transcription factor ATF-1-like isoform X2;	15.1201	145.335	-3.26484	-3.17148	-10.6457	1.82656e-26	3.79249e-25	1.83089e-25	TRUE		K09053
XLOC000846	LOC103390672,ptprd	NC_024307.1:29910766-30124708	LOW QUALITY PROTEIN: receptor-type tyrosine-protein phosphatase delta;	104.004	1.00161	6.69817	6.79154	10.6373	1.99862e-26	4.14642e-25	2.00175e-25	TRUE
XLOC018271	katnal2	NC_024320.1:26287538-26294865	katanin p60 ATPase-containing subunit A-like 2 isoform X1	4.34862	112.727	-4.69613	-4.60277	-10.618	2.45891e-26	5.09725e-25	2.46078e-25	TRUE
XLOC023251	col1a2	NC_024324.1:5373584-5389176	collagen alpha-2(I) chain	3.22902	109.63	-5.0854	-4.99204	-10.6158	2.51515e-26	5.20966e-25	2.51505e-25	TRUE		K06236
XLOC017971	LOC103389710	NC_024320.1:14440524-14443442	uncharacterized protein LOC103389710	1.0223	109.6	-6.74429	-6.65092	-10.6085	2.72046e-26	5.62591e-25	2.716e-25	TRUE
XLOC025214	LOC103395656,med31	NC_024325.1:16806918-16814540	capZ-interacting protein-like isoform X2;mediator of RNA polymerase II transcription subunit 31;	107.052	338.443	-1.6606	-1.56724	-10.6012	2.94262e-26	6.07077e-25	2.93077e-25	TRUE
XLOC005216	iws1	NC_024310.1:15211255-15230228	protein IWS1 homolog isoform X2	15.3545	145.116	-3.24047	-3.14711	-10.6006	2.96126e-26	6.10434e-25	2.94697e-25	TRUE
XLOC025158	zbtb20	NC_024325.1:15966342-16030196	zinc finger and BTB domain-containing protein 20	0	118.334	-7.88672	-7.79336	-10.5967	3.08771e-26	6.35994e-25	3.07037e-25	TRUE
XLOC005907	LOC103379196	NC_024311.1:14610981-14623764	histone-binding protein RBBP7	10.2636	130.188	-3.66499	-3.57162	-10.5867	3.43346e-26	7.06085e-25	3.40874e-25	TRUE	GO:0016568 GO:0035098 GO:0006260 GO:0006355
XLOC004955	LOC103377744	NC_024310.1:4707554-4722500		0	117.54	-7.83655	-7.74318	-10.5847	3.50912e-26	7.20498e-25	3.47832e-25	TRUE
XLOC024602	LOC103395513	NC_024325.1:14940370-14943000	coiled-coil alpha-helical rod protein 1-like	2.1869	106.934	-5.61169	-5.51832	-10.5796	3.70507e-26	7.60127e-25	3.66964e-25	TRUE
XLOC007491	rps27l	NC_024312.1:7557535-7560108	40S ribosomal protein S27-like	404.953	172.346	1.23245	1.32581	10.5656	4.30349e-26	8.81499e-25	4.25558e-25	TRUE	GO:0005840 GO:0046872 GO:0003735 GO:0006412 GO:0042254	K02978
XLOC007706	LOC103380361,osbpl5	NC_024312.1:15387400-15420112	LOW QUALITY PROTEIN: oxysterol-binding protein-related protein 5-like;oxysterol-binding protein-related protein 5;	10.1672	128.909	-3.66436	-3.57099	-10.5339	6.02847e-26	1.23288e-24	5.95193e-25	TRUE	GO:0006869 GO:0006869
XLOC016277	LOC103387832,LOC103387833	NC_024319.1:174168-183030	protein tweety homolog 1-A-like;protein tweety homolog 1-like;	100.11	1.30041	6.26648	6.35984	10.532	6.15053e-26	1.25685e-24	6.06764e-25	TRUE
XLOC028028	sepp1	NC_024328.1:6210933-6222358	LOW QUALITY PROTEIN: selenoprotein P	188.529	41.1864	2.19455	2.28791	10.5295	6.31613e-26	1.28967e-24	6.22609e-25	TRUE
XLOC025751	LOC103396424,LOC103396428,LOC103396429,stam	NC_024326.1:9346018-9380312	transmembrane protein 236-like;homeodomain-interacting protein kinase 2-like;collectin-12-like;signal transducing adapter molecule 1;	13.9017	139.666	-3.32865	-3.23528	-10.5289	6.35921e-26	1.29744e-24	6.26361e-25	TRUE		K10062 K04705
XLOC005750	LOC103378893	NC_024311.1:7625663-7628514	uncharacterized protein LOC103378893 isoform X1	1.5725	105.802	-6.07216	-5.9788	-10.5272	6.47653e-26	1.32033e-24	6.37413e-25	TRUE
XLOC022334	LOC103392524	NC_024323.1:382847-383984	uncharacterized protein LOC103392524	0	127.481	-8.74367	-8.65031	-10.5233	6.74623e-26	1.37423e-24	6.63433e-25	TRUE
XLOC012698	LOC103385239,LOC103385240	NC_024316.1:15282800-15319591	tumor necrosis factor receptor superfamily member 5-like;kelch-like protein 10;	9.79919	127.492	-3.7016	-3.60823	-10.517	7.21327e-26	1.46706e-24	7.08246e-25	TRUE		K03160
XLOC022297	c17h19orf43	NC_024323.1:15752408-15769977	uncharacterized protein C19orf43 homolog isoform X1	30.9737	183.111	-2.5636	-2.47024	-10.5099	7.77524e-26	1.58011e-24	7.62825e-25	TRUE
XLOC018304	LOC103390373	NC_024320.1:27201690-27253169		0	183.737	-11.302	-11.2086	-10.5079	7.94325e-26	1.61299e-24	7.78696e-25	TRUE
XLOC011550	LOC103383254	NC_024315.1:1226595-1256510	ubinuclein-1-like	3.69658	108.672	-4.87765	-4.78428	-10.5008	8.56416e-26	1.7377e-24	8.38905e-25	TRUE
XLOC001130	ywhaq	NC_024307.1:7154522-7161550	14-3-3 protein theta	229.403	63.5412	1.85212	1.94549	10.4805	1.06184e-25	2.15114e-24	1.0385e-24	TRUE	GO:0007265 GO:0001751 GO:0008103 GO:0006457 GO:0008355 GO:0008283 GO:0050821 GO:0046982 GO:0045172 GO:0004497 GO:0019904 GO:0040040 GO:0008426 GO:0007059 GO:0005875 GO:0045448 GO:0016483 GO:0055114 GO:0042803 GO:0005634 GO:0006588 GO:0007294 GO:0042313 GO:0045859	K16197
XLOC025175	nop16	NC_024325.1:16367352-16369145	nucleolar protein 16	38.6977	199.978	-2.36952	-2.27616	-10.4666	1.23008e-25	2.48807e-24	1.20115e-24	TRUE
XLOC016603	LOC103388490,LOC103388492,LOC103388551	NC_024319.1:10839437-10873367	titin-like isoform X5;protein 4.1-like;UPF0329 protein ECU05_1680/ECU11_0050-like;	62.7447	250.616	-1.99791	-1.90455	-10.4563	1.37066e-25	2.77025e-24	1.33738e-24	TRUE		K06107
XLOC008096	psma6	NC_024313.1:3551844-3556159	proteasome subunit alpha type-6	74.6816	274.045	-1.87559	-1.78222	-10.4512	1.44759e-25	2.92117e-24	1.41024e-24	TRUE	GO:0000209 GO:0005654 GO:0006521 GO:0051437 GO:0043066 GO:0005844 GO:0051436 GO:0035639 GO:0004298 GO:0005829 GO:0002479 GO:0019773 GO:0070062 GO:0051059 GO:0016363 GO:0003723 GO:0000932 GO:0016032 GO:0031145 GO:0051092 GO:0050727 GO:0016071 GO:0006977 GO:0030017 GO:0005739 GO:0005667	K02730
XLOC007368	gabarapl2	NC_024312.1:4389366-4395096	gamma-aminobutyric acid receptor-associated protein-like 2	112.933	8.49801	3.7322	3.82556	10.439	1.64562e-25	3.3182e-24	1.60192e-24	TRUE	GO:0000421 GO:0000139 GO:1901799 GO:0006914	K08341
XLOC024984	dpysl3	NC_024325.1:11112095-11137147	dihydropyrimidinase-related protein 3 isoform X1	121.858	11.9058	3.35546	3.44883	10.4353	1.71106e-25	3.44746e-24	1.66432e-24	TRUE
XLOC030243	LOC103399502	NW_007589369.1:38-654		0	113.162	-7.72738	-7.63402	-10.4348	1.71933e-25	3.46142e-24	1.67106e-24	TRUE
XLOC015912	egln1	NC_024318.1:13638633-13652283	egl nine homolog 1	6.97859	117.347	-4.0717	-3.97834	-10.4337	1.73935e-25	3.499e-24	1.6892e-24	TRUE		K09592
XLOC002473	bphl,psmg4	NC_024308.1:12977068-12998793	valacyclovir hydrolase isoform X1;proteasome assembly chaperone 4;	37.7473	196.642	-2.38113	-2.28776	-10.4109	2.21204e-25	4.44645e-24	2.1466e-24	TRUE	GO:0005739 GO:0000502
XLOC000643	klc2	NC_024307.1:23268907-23279780	kinesin light chain 2	127.743	14.4235	3.14675	3.24012	10.4074	2.2939e-25	4.60741e-24	2.22259e-24	TRUE	GO:0003777 GO:0005829 GO:0019894 GO:0005929 GO:0007018 GO:0008152 GO:0019886 GO:0016938 GO:0007596 GO:0005874	K10407
XLOC020209	LOC103391208	NC_024321.1:15524564-15536163	serine/threonine-protein phosphatase 2A catalytic subunit alpha isoform-like	110.174	0	8.00885	8.10221	10.4074	2.29391e-25	4.60385e-24	2.22259e-24	TRUE		K04382
XLOC029267	LOC103398915	NW_007585153.1:40136-41714	LIM homeobox transcription factor 1-beta.1-like	0	138.086	-9.58287	-9.4895	-10.3887	2.79184e-25	5.58584e-24	2.69666e-24	TRUE
XLOC016718	LOC103388805	NC_024319.1:17329121-17330872	radial spoke head protein 3 homolog	1.16426	103.908	-6.47975	-6.38638	-10.3838	2.9391e-25	5.87593e-24	2.8367e-24	TRUE
XLOC005904	LOC103379198	NC_024311.1:14578215-14580612		0	112.913	-7.81907	-7.7257	-10.3823	2.98644e-25	5.96596e-24	2.88017e-24	TRUE
XLOC012826	ift122	NC_024316.1:19676575-19702528	LOW QUALITY PROTEIN: intraflagellar transport protein 122 homolog	2.8579	104.261	-5.1891	-5.09573	-10.3795	3.07454e-25	6.1372e-24	2.96284e-24	TRUE
XLOC009958	LOC103381721,LOC103381722	NC_024314.1:5281997-5291010	tubby protein homolog isoform X2;tubby-related protein 3-like;	1.61482	102.749	-5.99161	-5.89824	-10.3782	3.11454e-25	6.20746e-24	2.99675e-24	TRUE
XLOC001398	LOC103383499,LOC103383515	NC_024307.1:18884037-18921831	MAGUK p55 subfamily member 5-A-like;gephyrin-like isoform X3;	13.0431	134.166	-3.36266	-3.26929	-10.3667	3.5153e-25	7.00082e-24	3.37976e-24	TRUE	GO:0045176 GO:0045199 GO:0048699 GO:0031226 GO:0001841 GO:0021744 GO:0043296 GO:0035050 GO:0043209 GO:0002011 GO:0055008 GO:0016332 GO:0060059 GO:0016337 GO:0008078 GO:0001917 GO:0005634 GO:0008092 GO:0030054 GO:0019897 GO:0006777 GO:0060077 GO:0005856 GO:0032947 GO:0046872 GO:0072579 GO:0045184 GO:0051260 GO:0061598 GO:0061599 GO:0005102 GO:0005524 GO:0007529 GO:0045211 GO:0042803 GO:0005737 GO:…	K06091 K15376
XLOC002814	LOC103394879	NC_024308.1:5377515-5383403	long-chain-fatty-acid--CoA ligase ACSBG2-like	0	125.3	-8.8645	-8.77114	-10.3594	3.792e-25	7.54605e-24	3.64298e-24	TRUE	GO:0003824 GO:0008152	K15013
XLOC026681	LOC103397125	NC_024327.1:9273490-9309092		9.36174	123.199	-3.71807	-3.6247	-10.356	3.9304e-25	7.81545e-24	3.77304e-24	TRUE
XLOC011407	syce2	NC_024315.1:16858714-16860656	synaptonemal complex central element protein 2 isoform X1	0	154.877	-10.4218	-10.3285	-10.3546	3.98856e-25	7.925e-24	3.82592e-24	TRUE	GO:0007130
XLOC023840	LOC103394325	NC_024324.1:9560752-9562857		0	122.578	-8.68892	-8.59556	-10.3514	4.12461e-25	8.18274e-24	3.95035e-24	TRUE
XLOC027470	LOC103397544	NC_024328.1:4444543-4446347	C-C motif chemokine 19-like	136.039	18.2856	2.89524	2.98861	10.3477	4.2879e-25	8.49366e-24	4.10045e-24	TRUE		K05512
XLOC029032	LOC103398692	NW_007585122.1:127159-134156	lebercilin-like	0	104.703	-6.83628	-6.74291	-10.346	4.36458e-25	8.63893e-24	4.17059e-24	TRUE
XLOC016533	LOC103388395	NC_024319.1:8578100-8579039		0	111.891	-7.80595	-7.71258	-10.3411	4.59278e-25	9.08366e-24	4.38529e-24	TRUE
XLOC004757	LOC103378375	NC_024310.1:15580083-15632320	mediator of RNA polymerase II transcription subunit 13-like isoform X1	5.26047	110.298	-4.39007	-4.29671	-10.3386	4.7146e-25	9.31746e-24	4.49816e-24	TRUE	GO:0006357 GO:0001104 GO:0016592	K15164
XLOC005797	LOC103378982	NC_024311.1:9796394-9808730	pyruvate kinase PKM isoform X1	240.063	71.6051	1.74528	1.83864	10.3218	5.61431e-25	1.10871e-23	5.35247e-24	TRUE	GO:0006096 GO:0004743 GO:0016310 GO:0030955 GO:0000287 GO:0006094 GO:0006144 GO:0015976	K00873
XLOC007542	LOC103380064	NC_024312.1:9669580-9676151		148.123	23.9373	2.62946	2.72283	10.3009	6.97764e-25	1.37583e-23	6.64207e-24	TRUE
XLOC011458	LOC103384312,LOC103384315,LOC103384317	NC_024315.1:18485748-18497270	zinc finger protein 510-like;zinc finger and BTB domain-containing protein 17-like;zinc finger protein 112-like;	9.36624	121.866	-3.70168	-3.60832	-10.2824	8.45794e-25	1.66518e-23	8.03892e-24	TRUE
XLOC011617	map1lc3c	NC_024315.1:3190256-3203048	microtubule-associated proteins 1A/1B light chain 3C	94.9127	2.4301	5.28751	5.38088	10.2806	8.62308e-25	1.6964e-23	8.18964e-24	TRUE	GO:0006914
XLOC014429	LOC103385965	NC_024317.1:4068066-4071825	myosin light polypeptide 6-like	221.187	61.3996	1.84897	1.94233	10.28	8.67041e-25	1.70441e-23	8.22833e-24	TRUE		K12751
XLOC003652	atp6v1a	NC_024309.1:10308394-10331538	V-type proton ATPase catalytic subunit A	128.213	15.5382	3.04465	3.13802	10.2782	8.83303e-25	1.73506e-23	8.37629e-24	TRUE	GO:0005524 GO:0046961 GO:0015991 GO:0033180 GO:0006119	K02145
XLOC025203	c19h17orf85,pcf11	NC_024325.1:16713405-16735184	uncharacterized protein C17orf85 homolog isoform X2;pre-mRNA cleavage complex 2 protein Pcf11;	21.3084	154.563	-2.8587	-2.76534	-10.2706	9.56577e-25	1.87756e-23	9.06425e-24	TRUE		K14400
XLOC024575	LOC103395452	NC_024325.1:14075096-14086684	uncharacterized protein LOC103395452	0	183.746	-11.581	-11.4877	-10.2614	1.05196e-24	2.06166e-23	9.95299e-24	TRUE		K10411
XLOC024733	prdx5	NC_024325.1:8722-11974	peroxiredoxin-5%2C mitochondrial	109.597	8.40776	3.70434	3.79771	10.2582	1.08757e-24	2.12983e-23	1.02821e-23	TRUE		K11187
XLOC017176	glipr2	NC_024319.1:10997600-11013698	golgi-associated plant pathogenesis-related protein 1	100.978	0	7.36638	7.45974	10.2539	1.13713e-24	2.22352e-23	1.07344e-23	TRUE
XLOC004864	dner	NC_024310.1:19889155-19960956	delta and Notch-like epidermal growth factor-related receptor	112.189	0	8.47359	8.56695	10.2453	1.24215e-24	2.42703e-23	1.17169e-23	TRUE	GO:0005509 GO:0010001 GO:2000178 GO:0044464 GO:0060253
XLOC007612	slc17a6	NC_024312.1:12129708-12140058	vesicular glutamate transporter 2 isoform X1	94.0313	1.50087	5.96927	6.06264	10.2445	1.25262e-24	2.44564e-23	1.18067e-23	TRUE	GO:0016021 GO:0007268 GO:0007601 GO:0055085	K12302
XLOC020174	LOC103391147	NC_024321.1:14388272-14390709	caltractin-like	93.7649	1.64264	5.83496	5.92833	10.2389	1.32731e-24	2.58951e-23	1.25013e-23	TRUE		K10840
XLOC023099	LOC103393773,LOC103393774	NC_024324.1:193170-205952	flagellar attachment zone protein 1-like;gamma-enolase-like;	200.814	50.8738	1.98087	2.07423	10.2239	1.54973e-24	3.02115e-23	1.45851e-23	TRUE		K01689
XLOC019649	vma21	NC_024321.1:13628212-13633304	vacuolar ATPase assembly integral membrane protein VMA21	0	108.981	-7.76793	-7.67457	-10.2225	1.57153e-24	3.05673e-23	1.47569e-23	TRUE
XLOC006835	LOC103379682,pdcd2l	NC_024312.1:4335652-4340973	uncharacterized protein C7orf57-like;LOW QUALITY PROTEIN: programmed cell death protein 2-like;	8.24559	117.262	-3.82997	-3.7366	-10.2153	1.69398e-24	3.29243e-23	1.58948e-23	TRUE
XLOC013679	slc6a11	NC_024317.1:9862-27531	sodium- and chloride-dependent GABA transporter 3	142.729	0	10.3039	10.3973	10.213	1.73387e-24	3.36743e-23	1.62568e-23	TRUE
XLOC000857	ppp3ca	NC_024307.1:31298874-31407940	serine/threonine-protein phosphatase 2B catalytic subunit alpha isoform isoform X1	127.821	15.8536	3.01124	3.10461	10.2122	1.74849e-24	3.39328e-23	1.63816e-23	TRUE	GO:0033173 GO:0048741 GO:0008144 GO:0033555 GO:0006816 GO:0051592 GO:0033192 GO:0005955 GO:0060079 GO:0046983 GO:0005829 GO:0014883 GO:0035690 GO:0000082 GO:0050804 GO:0030018 GO:0045944 GO:0006470 GO:0019899 GO:0006606 GO:0005634 GO:0005739	K04348
XLOC010304	LOC103382515	NC_024314.1:16826245-16827821	histone H1-like	19.5124	148.671	-2.92966	-2.83629	-10.2051	1.88143e-24	3.64854e-23	1.76139e-23	TRUE	GO:0005488 GO:0005694
XLOC003936	LOC103377052	NC_024309.1:6938595-6948969		0	109.2	-7.83202	-7.73865	-10.2043	1.89663e-24	3.67525e-23	1.77429e-23	TRUE
XLOC017063	nrsn1	NC_024319.1:6946815-6954551	neurensin-1	118.553	0	9.00465	9.09801	10.2014	1.95406e-24	3.78371e-23	1.82665e-23	TRUE
XLOC030827	LOC103399766	NW_007596168.1:176-425		16.731	141.169	-3.07683	-2.98346	-10.1969	2.04785e-24	3.95938e-23	1.91146e-23	TRUE
XLOC016901	cdca3,pex5	NC_024319.1:1933559-1966342	cell division cycle-associated protein 3;peroxisomal biogenesis factor 5 isoform X2;	21.3452	153.136	-2.84283	-2.74946	-10.1923	2.14519e-24	4.14447e-23	2.00081e-23	TRUE		K13342
XLOC007777	LOC103380521	NC_024312.1:18047221-18053738		102.176	0	7.67491	7.76828	10.1819	2.38809e-24	4.61032e-23	2.22571e-23	TRUE
XLOC015309	pgam1	NC_024318.1:8497210-8500703	phosphoglycerate mutase 1	140.71	21.6191	2.70235	2.79571	10.1792	2.45517e-24	4.73629e-23	2.28652e-23	TRUE		K01834
XLOC007233	LOC103379454,ctsh	NC_024312.1:120777-152013	ras-specific guanine nucleotide-releasing factor 1;pro-cathepsin H;	105.324	7.32196	3.84646	3.93983	10.1787	2.46763e-24	4.75677e-23	2.29641e-23	TRUE	GO:0005089 GO:0005622 GO:0032319 GO:0008234 GO:0006508	K04349 K01366
XLOC015970	LOC103387724	NC_024318.1:16384110-16390964	uncharacterized protein LOC103387724	0	130.911	-9.51283	-9.41947	-10.1631	2.89646e-24	5.57509e-23	2.69147e-23	TRUE
XLOC021962	LOC103392916	NC_024323.1:6990698-7013194	beta-galactoside-binding lectin-like	106.56	7.91581	3.75079	3.84415	10.1567	3.09506e-24	5.95292e-23	2.87387e-23	TRUE
XLOC007127	nell2	NC_024312.1:14411436-14478717	protein kinase C-binding protein NELL2	92.0329	1.91795	5.58451	5.67788	10.1463	3.44217e-24	6.61563e-23	3.1938e-23	TRUE	GO:0005576 GO:0005509
XLOC025893	LOC103396789	NC_024326.1:14521971-14525157		0	150.336	-10.4969	-10.4036	-10.143	3.56114e-24	6.83919e-23	3.30173e-23	TRUE
XLOC023769	LOC103394180,LOC103394181	NC_024324.1:6312765-6340361	uncharacterized protein FLJ43738-like;protein MAATS1-like;	0	122.603	-9.0567	-8.96333	-10.1289	4.11425e-24	7.88387e-23	3.80607e-23	TRUE
XLOC010477	LOC103382861	NC_024314.1:24301242-24306465	myosin-10-like	0	143.643	-10.2163	-10.123	-10.1279	4.15467e-24	7.95543e-23	3.84062e-23	TRUE
XLOC010281	cped1,wnt16	NC_024314.1:16281629-16298768	cadherin-like and PC-esterase domain-containing protein 1;protein Wnt-16;	1.68705	97.7669	-5.85677	-5.76341	-10.1259	4.23921e-24	8.11129e-23	3.91586e-23	TRUE	GO:0007219 GO:0010628 GO:0003408 GO:0090403 GO:0060548 GO:0005109 GO:0043616 GO:0060218 GO:0045165 GO:0005615 GO:0090399 GO:0014068 GO:0005737 GO:0005578 GO:0046330 GO:0030216 GO:0060070 GO:0030182	K01558
XLOC025193	sra1	NC_024325.1:16534899-16542732	steroid receptor RNA activator 1	19.9234	148.147	-2.89449	-2.80113	-10.1223	4.40032e-24	8.41334e-23	4.06168e-23	TRUE
XLOC029838	LOC103399252	NW_007586656.1:27-878	IQ domain-containing protein K-like	0	107.712	-7.8671	-7.77374	-10.1188	4.56025e-24	8.71268e-23	4.20619e-23	TRUE
XLOC020645	LOC103391672,otc	NC_024322.1:2872909-2882576	putative protein TPRXL;ornithine carbamoyltransferase%2C mitochondrial;	1.07809	98.7597	-6.51737	-6.42401	-10.1167	4.65707e-24	8.89108e-23	4.29232e-23	TRUE		K00611
XLOC019843	LOC103390510	NC_024321.1:134329-135183		0	106.216	-7.73086	-7.63749	-10.108	5.09056e-24	9.70435e-23	4.68494e-23	TRUE
XLOC009837	LOC103381466	NC_024314.1:1478663-1492754	ATP-citrate synthase-like	13.1118	129.24	-3.30111	-3.20775	-10.0901	6.11155e-24	1.16336e-22	5.61629e-23	TRUE	GO:0044262 GO:0003878 GO:0005524 GO:0004775 GO:0048037 GO:0019643 GO:0042709	K01648
XLOC023329	LOC103394307	NC_024324.1:9342385-9345075		256.799	84.6801	1.60054	1.69391	10.085	6.43348e-24	1.22373e-22	5.90778e-23	TRUE
XLOC000905	pygm	NC_024307.1:33670495-33692173	glycogen phosphorylase%2C muscle form	104.282	7.56273	3.78544	3.8788	10.0774	6.95537e-24	1.32203e-22	6.38232e-23	TRUE	GO:0008184 GO:0005980 GO:0030170 GO:0044281 GO:0006006 GO:0005829 GO:0000166	K00688
XLOC022311	mcoln1,trappc5	NC_024323.1:16288817-16295215	mucolipin-1 isoform X2;trafficking protein particle complex subunit 5;	105.326	321.161	-1.60844	-1.51507	-10.0739	7.20918e-24	1.36927e-22	6.61037e-23	TRUE		K04992
XLOC016359	sh3d21	NC_024319.1:2996515-3013900	SH3 domain-containing protein 21	120.829	13.9924	3.11025	3.20362	10.0713	7.39845e-24	1.40419e-22	6.77894e-23	TRUE
XLOC023236	fam221a	NC_024324.1:4885767-4888346	protein FAM221A	0	104.55	-7.71471	-7.62135	-10.0353	1.06672e-23	2.01717e-22	9.7382e-23	TRUE
XLOC019439	LOC103390646	NC_024321.1:3513356-3528459	neuronal membrane glycoprotein M6-a	96.2012	0	7.3034	7.39676	10.0328	1.09383e-23	2.06692e-22	9.97841e-23	TRUE
XLOC005006	ppp5c	NC_024310.1:6966737-6973187	serine/threonine-protein phosphatase 5	15.2126	133.595	-3.13453	-3.04116	-10.0108	1.36665e-23	2.57679e-22	1.24399e-22	TRUE	GO:0005737 GO:0046872 GO:0004721 GO:0003676 GO:0006470 GO:0005634	K04460
XLOC007405	klhl36	NC_024312.1:4850134-4853943	kelch-like protein 36	13.7957	129.699	-3.23288	-3.13951	-10.0106	1.36862e-23	2.57862e-22	1.24487e-22	TRUE
XLOC009112	LOC103381893,LOC103381895	NC_024314.1:7100156-7134196	syntaxin-4-like;syntaxin-4-like;	6.78605	109.011	-4.00576	-3.91239	-10.0033	1.47445e-23	2.77399e-22	1.33919e-22	TRUE	GO:0016020 GO:0005484 GO:0016192 GO:0006886 GO:0005622 GO:0016020 GO:0005484 GO:0016192 GO:0006886 GO:0005622	K13502
XLOC026409	basp1	NC_024326.1:15028797-15034500	brain acid soluble protein 1	91.8258	0	6.68371	6.77708	9.99886	1.54154e-23	2.8981e-22	1.39911e-22	TRUE
XLOC000345	snap23	NC_024307.1:12867071-12886138	synaptosomal-associated protein 23 isoform X4	17.2152	138.733	-3.01056	-2.91719	-9.99812	1.55314e-23	2.91778e-22	1.40861e-22	TRUE	GO:0043005	K08508
XLOC016449	LOC103388236	NC_024319.1:4738873-4742237	protein S100-A1-like	57.0582	228.105	-1.99919	-1.90583	-9.98012	1.86233e-23	3.49356e-22	1.68657e-22	TRUE
XLOC009344	LOC103382266	NC_024314.1:14289609-14322929		1.87528	95.0623	-5.6637	-5.57033	-9.97873	1.88861e-23	3.54029e-22	1.70914e-22	TRUE
XLOC000799	LOC103389263	NC_024307.1:28383592-28387026	cytochrome b5 domain-containing protein 1 isoform X1	2.10979	95.3268	-5.49771	-5.40435	-9.97775	1.90741e-23	3.57294e-22	1.7249e-22	TRUE	GO:0020037
XLOC024862	LOC103395009	NC_024325.1:6133434-6134190	claudin-like protein ZF-A89	89.008	1.41578	5.97427	6.06763	9.96669	2.13213e-23	3.98809e-22	1.92532e-22	TRUE		K06087
XLOC012457	LOC103384704	NC_024316.1:5354311-5452497	myelin transcription factor 1-like isoform X1	4.6391	101.418	-4.45032	-4.35696	-9.94827	2.56595e-23	4.79607e-22	2.31538e-22	TRUE
XLOC024749	pcdhac2	NC_024325.1:573556-588671	protocadherin alpha-C2 isoform X1	97.7258	0	7.70545	7.79881	9.9441	2.67586e-23	4.99791e-22	2.41282e-22	TRUE
XLOC012721	mul1	NC_024316.1:16174842-16178967	mitochondrial ubiquitin ligase activator of NFKB 1 isoform X2	16.7927	136.254	-3.02039	-2.92703	-9.92487	3.24535e-23	6.05283e-22	2.92211e-22	TRUE
XLOC012448	LOC103384692	NC_024316.1:4902012-4908757	peptidyl-prolyl cis-trans isomerase FKBP1A	101.056	7.38179	3.77504	3.86841	9.91153	3.70916e-23	6.89797e-22	3.33011e-22	TRUE	GO:0051280 GO:0000413 GO:0019855 GO:0003755 GO:0005528 GO:0061077 GO:0005789
XLOC028097	LOC103397775	NC_024328.1:9114607-9115225		0	108.002	-8.33288	-8.23951	-9.90674	3.89128e-23	7.23147e-22	3.49111e-22	TRUE
XLOC015158	kif20b	NC_024318.1:3441398-3463816	kinesin-like protein KIF20B	0	96.8912	-7.01234	-6.91897	-9.90554	3.9385e-23	7.31395e-22	3.53093e-22	TRUE
XLOC019635	LOC103391083	NC_024321.1:12473771-12477114	centrosomal protein of 290 kDa-like	0	108.175	-8.36939	-8.27603	-9.8958	4.34145e-23	8.05068e-22	3.8866e-22	TRUE
XLOC002634	LOC103376734	NC_024308.1:18662818-18684959	golgin subfamily A member 3-like isoform X2	1.6421	93.1524	-5.82598	-5.73261	-9.88387	4.89087e-23	9.05651e-22	4.37218e-22	TRUE
XLOC007509	LOC103380006	NC_024312.1:8301764-8316214	switch-associated protein 70-like	90.9856	3.80016	4.58151	4.67487	9.88303	4.93206e-23	9.12626e-22	4.40585e-22	TRUE	GO:0060027 GO:1901363 GO:0005509 GO:0060028 GO:0044424 GO:0007096 GO:0048714 GO:0097159
XLOC008489	LOC103380779	NC_024313.1:4190409-4212132	LOW QUALITY PROTEIN: clathrin coat assembly protein AP180-like	108.16	0	8.77673	8.87009	9.88261	4.95241e-23	9.15736e-22	4.42087e-22	TRUE
XLOC002438	kifap3	NC_024308.1:11191196-11232659	kinesin-associated protein 3 isoform X1	2.58683	94.2092	-5.18661	-5.09325	-9.86589	5.85153e-23	1.08044e-21	5.21602e-22	TRUE	GO:0019894 GO:0000794 GO:0005876 GO:0005813 GO:0008285 GO:0016939 GO:0007017 GO:0046587 GO:0008104
XLOC001602	vrk1	NC_024307.1:26551664-26594206	serine/threonine-protein kinase VRK1	5.892	103.838	-4.13943	-4.04607	-9.86541	5.87909e-23	1.08476e-21	5.23685e-22	TRUE	GO:0006468 GO:0004674 GO:0007049 GO:0005795 GO:0051301 GO:0003677 GO:0090166 GO:0005524 GO:0009069
XLOC018314	LOC103390401	NC_024320.1:27548546-27551018	growth/differentiation factor 6-like	0	122.241	-9.4492	-9.35583	-9.86263	6.04461e-23	1.1145e-21	5.38045e-22	TRUE
XLOC020775	atp6ap2	NC_024322.1:8504264-8508483	renin receptor	166.311	36.6122	2.18349	2.27685	9.86066	6.16399e-23	1.1357e-21	5.48279e-22	TRUE
XLOC025602	LOC103396142,eif4a2	NC_024326.1:4167688-4177027	eukaryotic initiation factor 4A-II-like;eukaryotic initiation factor 4A-II;	124.837	349.437	-1.48499	-1.39162	-9.86055	6.17097e-23	1.13618e-21	5.4851e-22	TRUE		K03257
XLOC029432	LOC103399011	NW_007585286.1:2653-5630	uncharacterized protein LOC103399011	0	100.236	-7.64726	-7.55389	-9.85358	6.61421e-23	1.21692e-21	5.87488e-22	TRUE		K05060
XLOC016889	LOC103388029	NC_024319.1:1733629-1747916	putative uncharacterized protein DDB_G0290521	89.6884	3.50997	4.67539	4.76876	9.84785	7.0024e-23	1.28743e-21	6.21526e-22	TRUE
XLOC017307	psmc4	NC_024319.1:18063350-18074989	26S protease regulatory subunit 6B isoform X3	39.8459	189.204	-2.24744	-2.15407	-9.84067	7.52055e-23	1.38171e-21	6.67042e-22	TRUE		K03063
XLOC003193	brdt	NC_024308.1:19112855-19120798	bromodomain testis-specific protein	0	99.8908	-7.64228	-7.54891	-9.8386	7.67692e-23	1.40943e-21	6.80428e-22	TRUE
XLOC015128	cdk1	NC_024318.1:1911659-1915539	cyclin-dependent kinase 1	4.66359	99.5618	-4.41608	-4.32271	-9.83755	7.75799e-23	1.4223e-21	6.86638e-22	TRUE		K02087
XLOC009289	LOC103382361	NC_024314.1:13078082-13084779	baculoviral IAP repeat-containing protein 5-like	8.06659	109.904	-3.76814	-3.67478	-9.83071	8.30327e-23	1.52119e-21	7.34378e-22	TRUE	GO:0030182 GO:0001570 GO:0045766 GO:0007507 GO:0043066 GO:0043523	K08731
XLOC006854	sntb2,spire2	NC_024312.1:4711182-4731780	LOW QUALITY PROTEIN: beta-2-syntrophin;protein spire homolog 2;	10.9505	118.324	-3.43367	-3.34031	-9.82522	8.76834e-23	1.60525e-21	7.74962e-22	TRUE	GO:0006996 GO:0044763	K02098
XLOC014715	LOC103386554	NC_024317.1:15352878-15367529	tetraspanin-2-like	129.494	19.4785	2.73293	2.8263	9.81974	9.25857e-23	1.6938e-21	8.1771e-22	TRUE
XLOC018142	rpl7a	NC_024320.1:20920273-20922370	60S ribosomal protein L7a	1426.62	1020.81	0.482887	0.576252	9.81774	9.44371e-23	1.72645e-21	8.33472e-22	TRUE		K02936
XLOC010305	LOC103382514	NC_024314.1:16830648-16833608	histone H4-like	4.88795	99.8755	-4.35283	-4.25946	-9.81586	9.62119e-23	1.75641e-21	8.478e-22	TRUE	GO:0000786 GO:0003677 GO:0006334 GO:0005634 GO:0046982	K11254
XLOC022206	LOC103393438	NC_024323.1:13531781-13537839	keratin%2C type I cytoskeletal 13-like	0	99.367	-7.63469	-7.54133	-9.81581	9.62643e-23	1.75613e-21	8.478e-22	TRUE
XLOC009785	LOC103383106	NC_024314.1:29851452-29866929		0	99.3634	-7.63464	-7.54128	-9.81565	9.64142e-23	1.75762e-21	8.48521e-22	TRUE
XLOC017783	sptan1	NC_024320.1:5717601-5745294	spectrin alpha chain%2C non-erythrocytic 1 isoform X1	301.872	117.086	1.36637	1.45973	9.81307	9.89125e-23	1.79936e-21	8.6867e-22	TRUE
XLOC003017	LOC103399210	NC_024308.1:11277116-11300027		0	104.557	-8.24397	-8.1506	-9.79199	1.21877e-22	2.21401e-21	1.06885e-21	TRUE
XLOC011633	rac2	NC_024315.1:3594728-3610021	ras-related C3 botulinum toxin substrate 2	110.394	11.6977	3.23836	3.33173	9.79175	1.22164e-22	2.21766e-21	1.07061e-21	TRUE	GO:0007186 GO:0016020 GO:0045453 GO:0005525 GO:0006184 GO:0005737 GO:0030036 GO:0008284 GO:0007264 GO:0005635 GO:0030031 GO:0070062 GO:0006935 GO:0003924 GO:0060263	K07860
XLOC029675	LOC103399155	NW_007585903.1:64-1065	metalloproteinase inhibitor 4-like	93.0256	0	7.53956	7.63292	9.77257	1.47653e-22	2.67285e-21	1.29036e-21	TRUE
XLOC017736	tuba4a	NC_024320.1:4495599-4498534	tubulin alpha-4A chain	98.6098	0	8.16584	8.25921	9.76748	1.5527e-22	2.80876e-21	1.35598e-21	TRUE		K07374
XLOC007442	LOC103379843	NC_024312.1:5843250-5846476	protein lin-54 homolog isoform X2	0	98.2396	-7.61823	-7.52487	-9.76648	1.56806e-22	2.83457e-21	1.36843e-21	TRUE
XLOC019819	rnf44	NC_024321.1:19760054-19766078	RING finger protein 44	18.7056	138.271	-2.88596	-2.79259	-9.76369	1.61183e-22	2.91165e-21	1.40565e-21	TRUE
XLOC000098	LOC103384344	NC_024307.1:2816943-2821249	coiled-coil domain-containing protein 13-like	0	131.58	-10.1209	-10.0275	-9.76202	1.63853e-22	2.95783e-21	1.42794e-21	TRUE
XLOC008060	LOC103380658	NC_024313.1:1399139-1402546	wiskott-Aldrich syndrome protein-like	2.51385	92.1693	-5.19632	-5.10295	-9.76065	1.66081e-22	2.99594e-21	1.44634e-21	TRUE
XLOC011933	LOC103384006	NC_024315.1:13883612-13885448		0	107.233	-8.54806	-8.4547	-9.75846	1.69712e-22	3.05931e-21	1.47693e-21	TRUE
XLOC020062	LOC103390910	NC_024321.1:9447183-9469668	protocadherin beta-16-like	85.5087	2.28882	5.2234	5.31676	9.74942	1.85533e-22	3.34217e-21	1.61349e-21	TRUE
XLOC013828	LOC103385944	NC_024317.1:3801855-3809398	ADP-ribosylation factor 3	122.256	16.8802	2.8565	2.94987	9.74753	1.89012e-22	3.40011e-21	1.64146e-21	TRUE		K07938
XLOC028710	btbd10	NW_007585110.1:292458-296598	BTB/POZ domain-containing protein 10 isoform X1	21.1728	144.016	-2.76595	-2.67258	-9.73665	2.10381e-22	3.77664e-21	1.82324e-21	TRUE
XLOC026113	LOC103396252	NC_024326.1:5657327-5665164	annexin A13-like	209.317	61.2619	1.77263	1.86599	9.73527	2.1325e-22	3.82548e-21	1.84681e-21	TRUE
XLOC028838	LOC103398531	NW_007585114.1:48688-57867	caldesmon-like isoform X1	0	97.3979	-7.60582	-7.51245	-9.72942	2.25888e-22	4.04937e-21	1.9549e-21	TRUE
XLOC009987	LOC103381774	NC_024314.1:5962708-5974865	metalloproteinase inhibitor 2-like	128.556	19.7547	2.70213	2.79549	9.72927	2.26212e-22	4.05238e-21	1.95636e-21	TRUE	GO:0005615 GO:0010951 GO:0008191
XLOC009841	LOC103381470	NC_024314.1:1545718-1580915	potassium voltage-gated channel subfamily H member 4-like isoform X2	3.07503	93.0131	-4.91876	-4.8254	-9.72877	2.27336e-22	4.06969e-21	1.96471e-21	TRUE	GO:0005249 GO:0034765 GO:0004871 GO:0071805 GO:0007165 GO:0042391 GO:0008076
XLOC023322	LOC103394270	NC_024324.1:9230991-9237185	14-3-3 protein beta/alpha-like	146.453	28.0632	2.38369	2.47705	9.72359	2.39195e-22	4.27903e-21	2.06577e-21	TRUE		K16197
XLOC019908	mcm7,stag3	NC_024321.1:2920504-2945073	DNA replication licensing factor MCM7;cohesin subunit SA-3 isoform X2;	6.73909	103.936	-3.947	-3.85363	-9.71941	2.49229e-22	4.45237e-21	2.14945e-21	TRUE		K02210 K06671
XLOC029344	LOC103398958	NW_007585206.1:10648-11565		2.84129	92.1679	-5.01965	-4.92628	-9.71559	2.58741e-22	4.61909e-21	2.22994e-21	TRUE
XLOC024988	LOC103395279	NC_024325.1:11255715-11273977	E3 ubiquitin/ISG15 ligase TRIM25-like	0	99.4784	-7.90049	-7.80713	-9.70978	2.73934e-22	4.88359e-21	2.35763e-21	TRUE
XLOC021419	serp2	NC_024322.1:14703840-14707423	stress-associated endoplasmic reticulum protein 2	85.9542	2.87695	4.90096	4.99432	9.70963	2.74337e-22	4.8874e-21	2.35947e-21	TRUE
XLOC027381	LOC103397370,tjp2	NC_024328.1:999416-1032376	F-box only protein 7-like;tight junction protein ZO-2;	13.289	122.83	-3.20836	-3.11499	-9.70702	2.81453e-22	5.00727e-21	2.41734e-21	TRUE		K06098
XLOC014798	lmod1	NC_024317.1:18155859-18160506	leiomodin-1	1.48233	89.7714	-5.92032	-5.82695	-9.70259	2.93931e-22	5.22208e-21	2.52105e-21	TRUE
XLOC000155	ktn1	NC_024307.1:5123463-5145168	kinectin isoform X1	31.58	167.84	-2.41	-2.31664	-9.69101	3.29263e-22	5.84578e-21	2.82215e-21	TRUE
XLOC023985	LOC103394614	NC_024324.1:13416435-13429094	chondroitin sulfate proteoglycan 5-like isoform X2	84.271	1.25436	6.07001	6.16338	9.68879	3.36501e-22	5.97018e-21	2.8822e-21	TRUE
XLOC002261	rab3a	NC_024308.1:4524642-4540467	ras-related protein Rab-3A	85.6077	0	6.54448	6.63785	9.68696	3.42565e-22	6.0736e-21	2.93213e-21	TRUE	GO:0005525 GO:0007264 GO:0015031	K07882
XLOC029145	mgst3	NW_007585130.1:50923-66473	microsomal glutathione S-transferase 3	114.391	14.0406	3.0263	3.11966	9.68237	3.58327e-22	6.3487e-21	3.06494e-21	TRUE		K00799
XLOC026381	LOC103396782	NC_024326.1:14436523-14479906		0	96.2459	-7.58865	-7.49529	-9.67835	3.72674e-22	6.59837e-21	3.18547e-21	TRUE
XLOC026208	vim	NC_024326.1:9109218-9113790	vimentin	90.8041	4.99743	4.1835	4.27686	9.67755	3.75601e-22	6.64564e-21	3.20829e-21	TRUE		K07606
XLOC019642	LOC103391097	NC_024321.1:12890494-12910467	ubiquitin-conjugating enzyme E2 D3-like	59.8537	226.665	-1.92105	-1.82768	-9.67074	4.0147e-22	7.0985e-21	3.42692e-21	TRUE		K06689
XLOC017867	LOC103389535	NC_024320.1:9862572-9885347	neuronal membrane glycoprotein M6-b-like	84.0848	1.14685	6.1961	6.28946	9.66262	4.34599e-22	7.679e-21	3.70717e-21	TRUE
XLOC016852	LOC103387874	NC_024319.1:552393-554603	cornifelin homolog	95.8959	6.98529	3.77908	3.87244	9.65848	4.52536e-22	7.98502e-21	3.8549e-21	TRUE
XLOC012702	racgap1	NC_024316.1:15401901-15419737	rac GTPase-activating protein 1	1.703	88.9725	-5.70721	-5.61384	-9.65614	4.62966e-22	8.16349e-21	3.94106e-21	TRUE
XLOC005893	dbndd1	NC_024311.1:14290988-14312750	dysbindin domain-containing protein 1	90.5132	0	7.50006	7.59342	9.65568	4.65047e-22	8.19459e-21	3.95607e-21	TRUE	GO:0005737
XLOC023126	fam63a	NC_024324.1:875506-896346	protein FAM63A	12.1049	118.564	-3.292	-3.19864	-9.65212	4.81497e-22	8.47868e-21	4.09322e-21	TRUE
XLOC025224	LOC103395674	NC_024325.1:16920746-16934979	histone H3-like	0	90.4171	-6.6888	-6.59543	-9.64743	5.04026e-22	8.86935e-21	4.28183e-21	TRUE		K11253
XLOC008297	atp6v1d	NC_024313.1:11306017-11313203	V-type proton ATPase subunit D	153.643	32.3021	2.24988	2.34325	9.64246	5.29072e-22	9.30376e-21	4.48983e-21	TRUE		K02149
XLOC010939	pvalb	NC_024315.1:893297-918373	parvalbumin alpha	83.9187	1.08841	6.2687	6.36206	9.64242	5.29231e-22	9.30021e-21	4.48983e-21	TRUE	GO:0005509
XLOC000594	LOC103384633	NC_024307.1:20725554-20740003	myb-like protein X isoform X1	0	204.174	-12.8598	-12.7665	-9.63157	5.88226e-22	1.03229e-20	4.98355e-21	TRUE
XLOC023709	LOC103394089	NC_024324.1:4129528-4130248	ankyrin repeat and MYND domain-containing protein 2-like	4.13088	94.0905	-4.50953	-4.41616	-9.61322	7.03147e-22	1.23063e-20	5.94105e-21	TRUE
XLOC023903	nup153	NC_024324.1:10993252-11006898	nuclear pore complex protein Nup153	12.2777	118.275	-3.26803	-3.17467	-9.60793	7.40201e-22	1.2946e-20	6.2499e-21	TRUE		K14296
XLOC008208	LOC103380971	NC_024313.1:6928499-6959156	uncharacterized protein LOC103380971	97.3351	7.85996	3.63037	3.72373	9.60127	7.89657e-22	1.38016e-20	6.66297e-21	TRUE
XLOC002906	phb2	NC_024308.1:8276096-8281872	prohibitin-2	51.0023	207.157	-2.02209	-1.92872	-9.58695	9.07266e-22	1.58465e-20	7.65016e-21	TRUE	GO:0016020
XLOC026641	LOC103397057	NC_024327.1:6443175-6446957	60S ribosomal protein L35-like	2.67271	89.3698	-5.06341	-4.97005	-9.57905	9.79442e-22	1.70841e-20	8.24761e-21	TRUE		K02918
XLOC024386	LOC103395011	NC_024325.1:6136048-6138484	claudin-4-like	102.51	0	8.85409	8.94745	9.57571	1.01162e-21	1.76335e-20	8.51287e-21	TRUE		K06087
XLOC023189	cdca8	NC_024324.1:2984898-2988421	borealin	1.91899	87.5458	-5.51162	-5.41825	-9.5634	1.13954e-21	1.98231e-20	9.56991e-21	TRUE
XLOC021059	spert	NC_024322.1:712352-733582	spermatid-associated protein	4.78661	95.1999	-4.31388	-4.22052	-9.56002	1.17731e-21	2.04664e-20	9.88048e-21	TRUE
XLOC017663	LOC103389105	NC_024320.1:2311302-2319899	uncharacterized protein LOC103389105	1.3836	87.1373	-5.97679	-5.88343	-9.55784	1.20245e-21	2.08893e-20	1.00847e-20	TRUE
XLOC004460	usp21	NC_024310.1:5622023-5657998	ubiquitin carboxyl-terminal hydrolase 21 isoform X1	7.71607	104.1	-3.75396	-3.66059	-9.55413	1.24623e-21	2.16064e-20	1.04309e-20	TRUE
XLOC017361	LOC103388969	NC_024319.1:20812950-20815683		82.3349	2.36255	5.12309	5.21645	9.55086	1.28623e-21	2.22849e-20	1.07584e-20	TRUE
XLOC002346	lmnb2	NC_024308.1:8297284-8312079	lamin-B2	7.60744	103.544	-3.76669	-3.67332	-9.54065	1.41941e-21	2.45758e-20	1.18644e-20	TRUE	GO:0005638 GO:0005637 GO:0005198
XLOC009389	c8h10orf107	NC_024314.1:14924152-14937732	uncharacterized protein C10orf107 homolog isoform X1	3.24877	90.252	-4.79599	-4.70263	-9.54028	1.42451e-21	2.46477e-20	1.18991e-20	TRUE
XLOC007265	calb2	NC_024312.1:1109702-1127146	calretinin	81.728	1.17986	6.11414	6.20751	9.53659	1.47607e-21	2.55227e-20	1.23215e-20	TRUE	GO:0005509
XLOC018411	LOC103389099	NC_024320.1:2356338-2392251		84.1808	0	6.84288	6.93624	9.53187	1.54473e-21	2.66742e-20	1.28774e-20	TRUE
XLOC003899	LOC103377004,rpl7	NC_024309.1:4363065-4450295	uncharacterized protein LOC103377004;60S ribosomal protein L7;	1367.17	981.908	0.477533	0.570898	9.5304	1.56673e-21	2.70361e-20	1.30521e-20	TRUE	GO:0005840 GO:0051726	K02937
XLOC029406	LOC103398999	NW_007585262.1:598-3624	ubiquitin fusion degradation protein 1 homolog	0	92.4465	-7.53055	-7.43718	-9.50711	1.96033e-21	3.3783e-20	1.63093e-20	TRUE		K14016
XLOC018137	map1b	NC_024320.1:20751725-20769940	microtubule-associated protein 1B	81.9762	2.56131	5.00025	5.09362	9.50582	1.98469e-21	3.418e-20	1.65009e-20	TRUE
XLOC001573	eif5a	NC_024307.1:25540486-25554812	eukaryotic translation initiation factor 5A-1	68.7422	239.971	-1.80359	-1.71023	-9.50256	2.04797e-21	3.52228e-20	1.70044e-20	TRUE	GO:0003743 GO:0003746 GO:0005840 GO:0006452 GO:0005643 GO:0045905 GO:0043022 GO:0045901 GO:0008612 GO:0005789 GO:0015031 GO:0051028 GO:0006446
XLOC016450	LOC103388219	NC_024319.1:4745056-4746354	protein S100-A6-like	93.3924	6.97876	3.74226	3.83563	9.50138	2.07136e-21	3.56016e-20	1.71873e-20	TRUE
XLOC011640	LOC103383427	NC_024315.1:4122873-4129818		5.60204	96.6948	-4.10941	-4.01605	-9.49869	2.12555e-21	3.65087e-20	1.76252e-20	TRUE
XLOC018436	ythdc2	NC_024320.1:3255960-3270268	probable ATP-dependent RNA helicase YTHDC2	0	119.168	-9.81441	-9.72105	-9.4975	2.14985e-21	3.69015e-20	1.78148e-20	TRUE
XLOC021086	LOC103391559	NC_024322.1:1473523-1485995	myosin-9-like	0	94.3925	-7.81099	-7.71763	-9.49602	2.1806e-21	3.74045e-20	1.80576e-20	TRUE
XLOC016511	efhb	NC_024319.1:7621430-7626428	EF-hand domain-containing family member B isoform X1	0	120.817	-9.91564	-9.82228	-9.49455	2.21163e-21	3.79115e-20	1.83024e-20	TRUE
XLOC015204	LOC103387107	NC_024318.1:4934801-4937522	galectin-related protein-like	89.0512	5.41871	4.03861	4.13198	9.49443	2.2141e-21	3.79287e-20	1.83107e-20	TRUE
XLOC014819	LOC103386747	NC_024317.1:19145756-19169279	cytochrome c oxidase assembly protein COX14 homolog	143.038	28.4124	2.33181	2.42517	9.49325	2.23941e-21	3.8337e-20	1.85078e-20	TRUE
XLOC018675	LOC103389682	NC_024320.1:13045339-13100871	cyclin-T2-like	13.2909	118.994	-3.16238	-3.06901	-9.48851	2.34362e-21	4.00413e-20	1.93306e-20	TRUE		K15188
XLOC028079	LOC103397815	NC_024328.1:8102300-8160093	protein RUFY3-like isoform X1	94.3457	7.4137	3.66969	3.76306	9.48763	2.36349e-21	4.03542e-20	1.94816e-20	TRUE
XLOC004457	LOC103377775,LOC103377797	NC_024310.1:5403697-5505205	alpha-2-macroglobulin-like;alpha-2-macroglobulin-like;	84.6176	3.99426	4.40496	4.49832	9.45587	3.20347e-21	5.45878e-20	2.63532e-20	TRUE	GO:0005576 GO:0010951 GO:0005615 GO:0004866	K03910
XLOC003524	cct5	NC_024309.1:5084885-5088692	T-complex protein 1 subunit epsilon	136.826	358.264	-1.38868	-1.29532	-9.44979	3.39511e-21	5.77392e-20	2.78746e-20	TRUE	GO:0009615 GO:0006457 GO:0005730 GO:0005874 GO:0044297 GO:0005832 GO:0005813 GO:0007339 GO:0005524 GO:0051082 GO:0002199
XLOC002595	oaz1	NC_024308.1:17677947-17682506	LOW QUALITY PROTEIN: ornithine decarboxylase antizyme 1	251.66	90.6048	1.47382	1.56718	9.44181	3.66406e-21	6.22312e-20	3.00431e-20	TRUE	GO:0008073 GO:0043086 GO:0019467
XLOC028372	LOC103398332	NC_024328.1:21460893-21461270	putative protein TPRXL	654.72	385.358	0.764679	0.858044	9.42933	4.12705e-21	7.00488e-20	3.38172e-20	TRUE
XLOC019640	paip2	NC_024321.1:12832427-12851053	polyadenylate-binding protein-interacting protein 2	49.0668	199.846	-2.02607	-1.9327	-9.42917	4.1334e-21	7.01105e-20	3.3847e-20	TRUE
XLOC017178	LOC103388576	NC_024319.1:11205151-11208189		3.1568	88.0096	-4.80113	-4.70776	-9.42291	4.38759e-21	7.43246e-20	3.58814e-20	TRUE
XLOC010011	LOC103381814	NC_024314.1:6967312-6982384	collagen alpha-1(I) chain-like	1.36204	84.6362	-5.95743	-5.86407	-9.42022	4.50139e-21	7.62024e-20	3.6788e-20	TRUE	GO:0005581 GO:0005201 GO:0005578	K06236
XLOC007170	LOC103380452	NC_024312.1:16655404-16658715		456.804	832.664	-0.866159	-0.772794	-9.41066	4.93026e-21	8.34079e-20	4.02666e-20	TRUE
XLOC010091	LOC103381992,LOC103381994	NC_024314.1:10017995-10026437	leucine-rich repeat-containing protein 4B-like	106.141	0	9.41506	9.50842	9.39553	5.69324e-21	9.60015e-20	4.63463e-20	TRUE		K16360
XLOC003473	armc3	NC_024309.1:2222182-2230625	armadillo repeat-containing protein 3 isoform X1	1.49036	83.8664	-5.81436	-5.72099	-9.37815	6.71433e-21	1.13146e-19	5.45893e-20	TRUE
XLOC012964	LOC103384566	NC_024316.1:2668543-2672822		0	97.4707	-8.40031	-8.30695	-9.37814	6.71457e-21	1.13076e-19	5.45893e-20	TRUE
XLOC011473	cenpk	NC_024315.1:19260075-19267685	centromere protein K	14.5739	120.534	-3.04798	-2.95462	-9.37782	6.73482e-21	1.13343e-19	5.47183e-20	TRUE
XLOC011427	LOC103384243,LOC103384270	NC_024315.1:17499197-17529059	testis-expressed sequence 2 protein-like;testis-expressed sequence 2 protein-like;	4.05421	89.8943	-4.47074	-4.37737	-9.37669	6.80746e-21	1.14491e-19	5.52725e-20	TRUE
XLOC013069	LOC103384774	NC_024316.1:6983477-7010034	lymphoid enhancer-binding factor 1-like isoform X2	0	112.697	-9.59694	-9.50357	-9.37619	6.84022e-21	1.14967e-19	5.55024e-20	TRUE	GO:0010456 GO:0009880 GO:0021513 GO:0030901 GO:0021903 GO:0003677 GO:0030902 GO:0008284 GO:0035284 GO:0048699 GO:0006351	K04490
XLOC022129	st13	NC_024323.1:12293308-12297134	hsc70-interacting protein	78.1722	254.569	-1.70333	-1.60996	-9.37505	6.91436e-21	1.16138e-19	5.60675e-20	TRUE
XLOC018275	LOC103390296	NC_024320.1:26401713-26403892		0	86.6784	-7.02017	-6.92681	-9.36684	7.47371e-21	1.25451e-19	6.05638e-20	TRUE
XLOC024835	LOC103394946	NC_024325.1:4616251-4619913	ATP-binding cassette sub-family G member 4-like	0	120.936	-10.1193	-10.026	-9.35995	7.9775e-21	1.33821e-19	6.46043e-20	TRUE		K05680
XLOC002975	LOC103398418,LOC103398437	NC_024308.1:10536282-10563824	survival of motor neuron protein-like;cocaine- and amphetamine-regulated transcript protein-like;	3.1177	86.832	-4.79967	-4.70631	-9.35912	8.04015e-21	1.34785e-19	6.50695e-20	TRUE	GO:0009267 GO:0001678 GO:0005615 GO:0032099 GO:0000186 GO:0007186 GO:0008343	K13129
XLOC000766	fis1	NC_024307.1:27206075-27210440	mitochondrial fission 1 protein isoform X1	112.306	314.416	-1.48524	-1.39187	-9.35462	8.39011e-21	1.40469e-19	6.78138e-20	TRUE	GO:0000266
XLOC017980	LOC103389699	NC_024320.1:14953045-14990240	amyloid beta A4 protein-like isoform X3	151.501	33.945	2.15806	2.25142	9.34735	8.98728e-21	1.50273e-19	7.25466e-20	TRUE		K04520
XLOC009865	LOC103381519	NC_024314.1:2338026-2374436	calcium/calmodulin-dependent protein kinase type II subunit gamma isoform X11	111.455	15.1368	2.88033	2.97369	9.3435	9.32048e-21	1.55743e-19	7.51875e-20	TRUE	GO:0046777 GO:0003146 GO:0005516 GO:0005524 GO:0004683 GO:0048793 GO:0009069	K04515
XLOC009950	LOC103381705	NC_024314.1:5210158-5225274	uncharacterized protein LOC103381705	1.67241	83.2933	-5.6382	-5.54483	-9.33905	9.72063e-21	1.62325e-19	7.83649e-20	TRUE	GO:0006281 GO:0003677
XLOC000513	cfd	NC_024307.1:18190504-18193375	complement factor D	1.29063	82.9658	-6.00637	-5.913	-9.32522	1.10758e-20	1.84835e-19	8.92289e-20	TRUE	GO:0006508 GO:0004252	K01334
XLOC023981	LOC103394606	NC_024324.1:13336379-13348745	protein NDRG1-like isoform X1	84.784	4.81475	4.13826	4.23162	9.32515	1.10825e-20	1.84828e-19	8.92289e-20	TRUE
XLOC004426	LOC103377694	NC_024310.1:3039865-3044564	trichohyalin-like isoform X2	0	89.5047	-7.61199	-7.51862	-9.32453	1.11475e-20	1.85792e-19	8.96943e-20	TRUE
XLOC012416	LOC103384641	NC_024316.1:3865188-3871784	keratin%2C type I cytoskeletal 18-like isoform X1	220.904	73.2258	1.593	1.68636	9.32414	1.11891e-20	1.86365e-19	8.99706e-20	TRUE	GO:0005882 GO:0005198
XLOC015117	LOC103386942	NC_024318.1:1649443-1655172	uncharacterized protein LOC103386942	0	89.7002	-7.66556	-7.5722	-9.31435	1.22702e-20	2.0424e-19	9.86e-20	TRUE
XLOC008615	chgb	NC_024313.1:8079155-8082748	secretogranin-1	92.8676	0	8.49753	8.5909	9.30877	1.29319e-20	2.15115e-19	1.0385e-19	TRUE
XLOC028212	LOC103397992	NC_024328.1:14119710-14131535	solute carrier family 12 member 2-like	83.3612	0	7.40198	7.49535	9.30345	1.3596e-20	2.25873e-19	1.08991e-19	TRUE		K10951
XLOC014207	LOC103386765	NC_024317.1:19531362-19535756	flagellar attachment zone protein 1-like	0	116.137	-9.92377	-9.8304	-9.30343	1.35982e-20	2.25764e-19	1.08991e-19	TRUE
XLOC025608	LOC103396130	NC_024326.1:4285192-4295417	vesicle-trafficking protein SEC22b-like	2.80145	84.9853	-4.92297	-4.8296	-9.30078	1.39423e-20	2.31328e-19	1.11678e-19	TRUE		K08517
XLOC020999	LOC103392435	NC_024322.1:17348301-17349432	uncharacterized protein LOC103392435	0	112.502	-9.70405	-9.61068	-9.29944	1.41192e-20	2.34113e-19	1.13022e-19	TRUE
XLOC009301	eif2ak1,usp42	NC_024314.1:13210758-13231418	eukaryotic translation initiation factor 2-alpha kinase 1 isoform X1;ubiquitin carboxyl-terminal hydrolase 42 isoform X1;	6.57922	96.3606	-3.87245	-3.77909	-9.29679	1.44746e-20	2.39852e-19	1.15793e-19	TRUE	GO:0004672 GO:0000166 GO:0006508 GO:0008233	K16194
XLOC005668	apba2	NC_024311.1:5297566-5343512	amyloid beta A4 precursor protein-binding family A member 2	82.6401	0	7.31442	7.40778	9.29488	1.4737e-20	2.44043e-19	1.17816e-19	TRUE
XLOC004352	si	NC_024310.1:344602-377520	sucrase-isomaltase%2C intestinal isoform X1	0	94.9051	-8.33221	-8.23885	-9.28698	1.58725e-20	2.62511e-19	1.26732e-19	TRUE	GO:0030246 GO:0005975 GO:0004553	K12047
XLOC024716	LOC103395711	NC_024325.1:17218356-17222710		106.254	13.3801	2.98936	3.08272	9.28036	1.68912e-20	2.7918e-19	1.34779e-19	TRUE
XLOC017661	LOC103389096	NC_024320.1:2256263-2299465	histone H3-like centromeric protein A	4.04016	88.2188	-4.4486	-4.35524	-9.27744	1.73594e-20	2.86735e-19	1.38426e-19	TRUE
XLOC023764	LOC103394169	NC_024324.1:6233216-6244075	zinc finger protein 516-like	0	91.7042	-8.00673	-7.91336	-9.27714	1.74084e-20	2.8736e-19	1.38728e-19	TRUE
XLOC012538	LOC103384817	NC_024316.1:8429402-8451726	solute carrier family 41 member 3-like isoform X1	10.8323	108.527	-3.32464	-3.23128	-9.27614	1.75722e-20	2.89879e-19	1.39944e-19	TRUE	GO:0008324 GO:0006812
XLOC028349	rab3c	NC_024328.1:20501757-20517948	ras-related protein Rab-3C	82.9373	0	7.43348	7.52684	9.26804	1.896e-20	3.12573e-19	1.509e-19	TRUE
XLOC012375	LOC103384567	NC_024316.1:2672863-2675015	T-complex-associated testis-expressed protein 1-like	0	109.617	-9.56469	-9.47133	-9.26744	1.90674e-20	3.14144e-19	1.51658e-19	TRUE
XLOC004741	clip3	NC_024310.1:15437411-15447231	CAP-Gly domain-containing linker protein 3 isoform X2	119.716	0	10.4242	10.5176	9.26649	1.92377e-20	3.16749e-19	1.52916e-19	TRUE
XLOC029172	LOC103398839	NW_007585131.1:58069-74445	WW domain-containing adapter protein with coiled-coil-like isoform X1	18.141	127.819	-2.81678	-2.72341	-9.26527	1.94591e-20	3.2019e-19	1.54577e-19	TRUE
XLOC001596	lamtor3	NC_024307.1:26445999-26448638	ragulator complex protein LAMTOR3	92.3974	277.313	-1.58559	-1.49223	-9.2563	2.11635e-20	3.47791e-19	1.67902e-19	TRUE	GO:0043087 GO:0016301 GO:0034613 GO:0016310 GO:0071986 GO:0032008 GO:0070062 GO:0071230 GO:0005085 GO:0032947	K04370
XLOC019371	LOC103390506	NC_024321.1:167369-168720	speriolin-like protein	0	109.896	-9.60667	-9.5133	-9.2528	2.18691e-20	3.59159e-19	1.7339e-19	TRUE
XLOC017330	id4	NC_024319.1:19412986-19419189	DNA-binding protein inhibitor ID-4	78.3578	2.77052	4.82185	4.91521	9.24974	2.25046e-20	3.69361e-19	1.78315e-19	TRUE		K17695
XLOC019398	taf7l	NC_024321.1:1441237-1458770	transcription initiation factor TFIID subunit 7-like	51.6672	201.208	-1.96137	-1.868	-9.24762	2.29544e-20	3.76265e-19	1.81648e-19	TRUE		K03132
XLOC021312	LOC103392072	NC_024322.1:10383875-10385234	NAD(P)H dehydrogenase [quinone] 1-like	76.3738	1.60664	5.57096	5.66432	9.2425	2.40803e-20	3.94471e-19	1.90437e-19	TRUE		K00355
XLOC013460	LOC103385600	NC_024316.1:20902294-20910991	oxysterol-binding protein-related protein 2-like	3.74189	86.718	-4.53449	-4.44113	-9.24102	2.44164e-20	3.99724e-19	1.92974e-19	TRUE
XLOC011760	LOC103383697	NC_024315.1:7398956-7414605	serine/arginine repetitive matrix protein 1-like isoform X1	8.80035	102.078	-3.53597	-3.4426	-9.24002	2.46449e-20	4.0321e-19	1.94656e-19	TRUE
XLOC011421	clgn	NC_024315.1:17216068-17233880	calmegin isoform X1	20.5418	133.344	-2.69852	-2.60515	-9.2399	2.46724e-20	4.03404e-19	1.9475e-19	TRUE	GO:0006457 GO:0005783 GO:0051082 GO:0005509
XLOC007321	LOC103379629	NC_024312.1:2711835-2723794	aminopeptidase N-like	0	86.5952	-7.43622	-7.34285	-9.23433	2.59897e-20	4.24137e-19	2.04759e-19	TRUE		K11140
XLOC030918	LOC103399779	NW_007597732.1:71-306		81.7498	0	7.35314	7.44651	9.23085	2.68484e-20	4.37598e-19	2.11258e-19	TRUE
XLOC012763	LOC103385334	NC_024316.1:17392638-17396563	cell division control protein 42 homolog isoform X1	126.306	22.617	2.48144	2.57481	9.22871	2.73907e-20	4.46156e-19	2.15389e-19	TRUE		K04393
XLOC002443	LOC103399292	NC_024308.1:11264835-11267072	ubiquitin carboxyl-terminal hydrolase 12-like	0	93.0455	-8.26931	-8.17595	-9.22535	2.8264e-20	4.60092e-19	2.22117e-19	TRUE
XLOC020198	LOC103391188	NC_024321.1:15380432-15387367	NEDD4 family-interacting protein 1-like	112.37	16.3902	2.77735	2.87072	9.21996	2.97219e-20	4.83518e-19	2.33426e-19	TRUE
XLOC016785	cspg5	NC_024319.1:20338843-20380518	chondroitin sulfate proteoglycan 5 isoform X1	77.0862	0	6.40486	6.49822	9.21923	2.99243e-20	4.86505e-19	2.34868e-19	TRUE
XLOC000211	LOC103377146	NC_024307.1:6633689-6636309	leucine-rich repeat extensin-like protein 5 isoform X1	0	90.9633	-8.05394	-7.96057	-9.21898	2.9993e-20	4.87315e-19	2.3526e-19	TRUE	GO:0044260 GO:0016055 GO:0090304 GO:0048513 GO:0003677 GO:0009790 GO:0030154 GO:0007399	K04490
XLOC016653	sybu	NC_024319.1:13977376-13987058	syntabulin isoform X1	95.549	0	8.91094	9.0043	9.21241	3.18897e-20	5.17482e-19	2.49823e-19	TRUE
XLOC018320	kcmf1	NC_024320.1:27689139-27700197	E3 ubiquitin-protein ligase KCMF1	19.1101	129.237	-2.75761	-2.66425	-9.20805	3.32106e-20	5.38578e-19	2.60007e-19	TRUE
XLOC001399	LOC103383535	NC_024307.1:18923373-18948780	apoptosis-stimulating of p53 protein 1-like	6.6978	95.106	-3.82778	-3.73441	-9.19782	3.65299e-20	5.91294e-19	2.85457e-19	TRUE
XLOC011080	LOC103383486	NC_024315.1:4531075-4534830	UPF0472 protein C16orf72 homolog	27.7511	149.483	-2.42936	-2.336	-9.19123	3.88392e-20	6.28281e-19	3.03313e-19	TRUE	GO:0071466
XLOC025819	LOC103396585,chd8	NC_024326.1:11908326-11930041	TOX high mobility group box family member 4-A-like isoform X1;chromodomain-helicase-DNA-binding protein 8;	14.0299	115.803	-3.0451	-2.95173	-9.18755	4.01882e-20	6.49697e-19	3.13652e-19	TRUE		K04494
XLOC019375	LOC103390503	NC_024321.1:219896-223533	growth arrest-specific protein 8-like	0	117.263	-10.1821	-10.0888	-9.17404	4.55597e-20	7.35156e-19	3.54909e-19	TRUE
XLOC009573	ndufb2	NC_024314.1:19834545-19858706	NADH dehydrogenase [ubiquinone] 1 beta subcomplex subunit 2%2C mitochondrial	349.103	160.37	1.12225	1.21561	9.16792	4.82252e-20	7.77679e-19	3.75438e-19	TRUE		K03958
XLOC025003	LOC103395333	NC_024325.1:11572504-11575002		0	121.389	-10.4232	-10.3298	-9.1661	4.90428e-20	7.90371e-19	3.81565e-19	TRUE
XLOC004153	LOC103377505	NC_024309.1:15980738-15988810	LOW QUALITY PROTEIN: gamma-aminobutyric acid receptor subunit rho-3-like	1.65937	80.2302	-5.59544	-5.50207	-9.16267	5.06269e-20	8.15392e-19	3.93644e-19	TRUE	GO:0030054 GO:0034220 GO:0005886 GO:0005230 GO:0016021 GO:0045202	K05190
XLOC026684	LOC103397133	NC_024327.1:9388670-9394540	cathepsin L1-like	0	109.823	-9.746	-9.65264	-9.16131	5.12727e-20	8.2528e-19	3.98418e-19	TRUE		K01365
XLOC011330	LOC103384036	NC_024315.1:14240149-14243398	ankyrin repeat domain-containing protein 66-like	0	107.713	-9.60861	-9.51525	-9.15922	5.22721e-20	8.40843e-19	4.05931e-19	TRUE
XLOC024640	gemin5	NC_024325.1:16259690-16281043	LOW QUALITY PROTEIN: gem-associated protein 5	5.16538	89.6872	-4.11796	-4.02459	-9.15391	5.4907e-20	8.82677e-19	4.26127e-19	TRUE		K13133
XLOC012516	rcc2	NC_024316.1:7910534-7918335	protein RCC2	10.3974	105.202	-3.33887	-3.2455	-9.15056	5.66399e-20	9.09969e-19	4.39303e-19	TRUE	GO:0005730 GO:0007067 GO:0007032
XLOC021906	ndel1	NC_024323.1:5636847-5645116	nuclear distribution protein nudE-like 1	17.1311	123.155	-2.84579	-2.75242	-9.14543	5.93911e-20	9.53578e-19	4.60355e-19	TRUE
XLOC002954	LOC103397996	NC_024308.1:9789124-9837402	torsin-1A-interacting protein 2-like isoform X2	3.3851	84.0574	-4.6341	-4.54074	-9.14302	6.07308e-20	9.74482e-19	4.70448e-19	TRUE
XLOC008392	ccr6,fgfr1op	NC_024313.1:13740883-13747305	C-C chemokine receptor type 6;FGFR1 oncogene partner isoform X1;	37.1623	169.156	-2.18644	-2.09308	-9.13729	6.40361e-20	1.02688e-18	4.95622e-19	TRUE	GO:0004950 GO:0042221 GO:0016020 GO:0007187	K04181
XLOC014722	LOC103386537	NC_024317.1:15583693-15586711	kelch-like protein 10	0	84.5425	-7.4016	-7.30824	-9.13585	6.4894e-20	1.03935e-18	5.01764e-19	TRUE
XLOC008645	LOC103381150,mllt4	NC_024313.1:9823685-9884103	afadin-like isoform X2;afadin;	14.3323	115.538	-3.01103	-2.91766	-9.12482	7.1854e-20	1.15011e-18	5.55234e-19	TRUE		K05702
XLOC000387	crip1	NC_024307.1:14739055-14742175	cysteine-rich protein 1	148.005	34.2292	2.11235	2.20571	9.12327	7.28884e-20	1.16594e-18	5.62879e-19	TRUE	GO:0005737 GO:0071493 GO:0008301 GO:0008630 GO:0071236 GO:0010043 GO:0042277 GO:0008270 GO:0003680
XLOC018621	creb1	NC_024320.1:10719897-10737049	cyclic AMP-responsive element-binding protein 1 isoform X2	12.597	110.85	-3.13746	-3.04409	-9.123	7.30756e-20	1.16822e-18	5.63895e-19	TRUE		K05870
XLOC020927	kctd4	NC_024322.1:14627483-14678123	BTB/POZ domain-containing protein KCTD4	78.05	0	7.03709	7.13045	9.12294	7.31104e-20	1.16805e-18	5.63895e-19	TRUE
XLOC006986	LOC103380050	NC_024312.1:8984333-8994318	RIB43A-like with coiled-coils protein 2	2.20691	80.4685	-5.18832	-5.09496	-9.11841	7.62328e-20	1.21643e-18	5.87252e-19	TRUE
XLOC004137	dnajb6	NC_024309.1:15429244-15443539	LOW QUALITY PROTEIN: dnaJ homolog subfamily B member 6	78.352	248.843	-1.66719	-1.57383	-9.11788	7.66057e-20	1.22163e-18	5.89761e-19	TRUE		K09508
XLOC030469	LOC103399623	NW_007591574.1:82-569		11.1207	106.67	-3.26183	-3.16847	-9.11637	7.76838e-20	1.23806e-18	5.97692e-19	TRUE
XLOC000838	LOC103390015	NC_024307.1:29048526-29050987	H-2 class II histocompatibility antigen%2C E-S beta chain-like	169.272	45.7364	1.88793	1.98129	9.11164	8.11449e-20	1.29162e-18	6.23552e-19	TRUE		K06752
XLOC002938	cdkn2c	NC_024308.1:9033217-9041199	cyclin-dependent kinase 4 inhibitor C	4.47425	86.81	-4.27814	-4.18478	-9.10797	8.39363e-20	1.33523e-18	6.44605e-19	TRUE		K06622
XLOC023632	c18h7orf63	NC_024324.1:1883949-1905847	uncharacterized protein C7orf63 homolog	0	82.9934	-7.22454	-7.13118	-9.10766	8.41748e-20	1.3382e-18	6.4604e-19	TRUE
XLOC020045	LOC103390873,LOC103390880	NC_024321.1:9324466-9437360	protocadherin alpha-2-like isoform X4;protocadherin gamma-A6-like;	77.6529	3.42207	4.5041	4.59746	9.10031	9.00725e-20	1.43021e-18	6.90455e-19	TRUE
XLOC025007	LOC103395317	NC_024325.1:11619451-11623443	dnaJ homolog subfamily B member 13-like isoform X1	1.2823	78.8918	-5.94307	-5.8497	-9.09525	9.43671e-20	1.49656e-18	7.22489e-19	TRUE
XLOC019466	LOC103390697	NC_024321.1:6196585-6199537	caltractin	9.15612	100.657	-3.45857	-3.3652	-9.0903	9.8767e-20	1.56538e-18	7.55711e-19	TRUE		K10840
XLOC027407	rchy1	NC_024328.1:2027158-2030849	LOW QUALITY PROTEIN: RING finger and CHY zinc finger domain-containing protein 1	10.1036	103.365	-3.35481	-3.26144	-9.08972	9.92968e-20	1.57281e-18	7.59299e-19	TRUE		K10144
XLOC008433	dynlt1	NC_024313.1:1429310-1430399	dynein light chain Tctex-type 1	155.246	38.3506	2.01724	2.1106	9.08947	9.95217e-20	1.5754e-18	7.60552e-19	TRUE
XLOC030586	LOC103399672	NW_007592673.1:99-394		0	83.5133	-7.38393	-7.29057	-9.0859	1.02847e-19	1.62705e-18	7.85322e-19	TRUE
XLOC016614	LOC103388571	NC_024319.1:11045761-11097581	LOW QUALITY PROTEIN: transmembrane protein 245-like	0	84.4004	-7.52519	-7.43182	-9.08585	1.02889e-19	1.62671e-18	7.85322e-19	TRUE
XLOC023763	LOC103394167	NC_024324.1:6226936-6231572	zinc finger protein 516-like	0	80.8494	-6.89471	-6.80135	-9.07778	1.10812e-19	1.75092e-18	8.44974e-19	TRUE
XLOC022645	LOC103393210	NC_024323.1:10629717-10638175	ras-related protein Rab-37-like isoform X2	80.1234	4.48118	4.16027	4.25364	9.07769	1.10907e-19	1.75027e-18	8.44974e-19	TRUE
XLOC005131	chchd2,phkg1	NC_024310.1:12174439-12181696	coiled-coil-helix-coiled-coil-helix domain-containing protein 2%2C mitochondrial;phosphorylase b kinase gamma catalytic chain%2C skeletal muscle/heart isoform;	226.168	79.7315	1.50417	1.59754	9.0763	1.12331e-19	1.77167e-18	8.55301e-19	TRUE	GO:0001525 GO:0006468 GO:0005516 GO:0004689 GO:0005524 GO:0005964 GO:0005978 GO:0009069	K00871
XLOC016512	LOC103388349	NC_024319.1:7627213-7630423	EF-hand domain-containing family member B-like	0	85.0583	-7.69168	-7.59832	-9.06033	1.3006e-19	2.04878e-18	9.8908e-19	TRUE
XLOC019973	LOC103390748	NC_024321.1:7636554-7639812	ADP/ATP translocase 3	190.769	58.578	1.7034	1.79676	9.0571	1.33962e-19	2.10897e-18	1.01814e-18	TRUE		K05863
XLOC004344	LOC103377557	NC_024310.1:80265-81950		0	94.7457	-8.80174	-8.70838	-9.04158	1.54418e-19	2.42361e-18	1.17004e-18	TRUE
XLOC006207	LOC103378930	NC_024311.1:8180323-8182587		0	106.607	-9.72419	-9.63083	-9.03988	1.56845e-19	2.46022e-18	1.18771e-18	TRUE
XLOC007371	phf21a	NC_024312.1:4400513-4420812	PHD finger protein 21A	5.97101	90.3029	-3.91873	-3.82536	-9.03726	1.60644e-19	2.51828e-18	1.21574e-18	TRUE	GO:0005488
XLOC009052	LOC103381695	NC_024314.1:5076811-5105436	uncharacterized protein LOC103381695	3.80373	83.5232	-4.45669	-4.36332	-9.03126	1.69709e-19	2.65717e-18	1.28279e-18	TRUE
XLOC023117	LOC103393850	NC_024324.1:666448-681192	RNA/RNP complex-1-interacting phosphatase-like isoform X1	5.84822	89.6493	-3.93822	-3.84486	-9.01987	1.8832e-19	2.94499e-18	1.42174e-18	TRUE
XLOC018379	LOC103389031	NC_024320.1:491783-492259	pro-MCH-like	72.7108	1.67663	5.43853	5.5319	9.01174	2.02804e-19	3.16958e-18	1.53017e-18	TRUE
XLOC013318	LOC103385317	NC_024316.1:16763423-16788572	protein kinase C and casein kinase substrate in neurons protein 1-like	77.5034	3.90182	4.31204	4.40541	9.00657	2.12604e-19	3.32073e-18	1.60314e-18	TRUE
XLOC024516	LOC103395300	NC_024325.1:11513819-11515006		103.536	290.437	-1.48809	-1.39473	-9.00477	2.16125e-19	3.37166e-18	1.62772e-18	TRUE
XLOC008449	agbl5	NC_024313.1:2192372-2203428	cytosolic carboxypeptidase-like protein 5 isoform X2	4.27919	84.5587	-4.30454	-4.21118	-9.00451	2.16625e-19	3.37741e-18	1.6305e-18	TRUE	GO:0006508 GO:0004181 GO:0008270
XLOC025880	LOC103396763,LOC103396810	NC_024326.1:13854222-13861598	dual specificity protein phosphatase CDC14A-like;	8.24542	96.4963	-3.54881	-3.45544	-8.99731	2.31323e-19	3.60439e-18	1.74008e-18	TRUE		K06639
XLOC004043	nub1	NC_024309.1:11445286-11452441	NEDD8 ultimate buster 1	10.687	103.474	-3.27534	-3.18197	-8.99595	2.34201e-19	3.64705e-18	1.76067e-18	TRUE	GO:0006259
XLOC019513	LOC103390797	NC_024321.1:8476949-8481726	PCTP-like protein	0	98.1625	-9.18041	-9.08704	-8.99343	2.39628e-19	3.72707e-18	1.79931e-18	TRUE
XLOC002533	LOC103399931	NC_024308.1:14918610-14924472	elongation factor 2-like	549.194	314.103	0.806078	0.899444	8.98779	2.52243e-19	3.9162e-18	1.89061e-18	TRUE	GO:0003746 GO:0006184 GO:0003924 GO:0005525 GO:0005840 GO:0006448	K03234
XLOC004759	LOC103378392	NC_024310.1:15660150-15667391	endothelin-converting enzyme 2-like	72.577	1.88676	5.26553	5.3589	8.98731	2.53349e-19	3.93101e-18	1.89776e-18	TRUE	GO:0004222 GO:0006508
XLOC003165	polr2e	NC_024308.1:18327134-18333988	DNA-directed RNA polymerases I%2C II%2C and III subunit RPABC1	44.1065	180.449	-2.03253	-1.93916	-8.97976	2.71368e-19	4.20808e-18	2.03152e-18	TRUE	GO:0001055 GO:0006383 GO:0005736 GO:0006360 GO:0005665 GO:0003677 GO:0001054 GO:0005666 GO:0001056 GO:0006366	K03013
XLOC018021	LOC103389810	NC_024320.1:16212271-16225627	sentrin-specific protease 7-like	4.16368	83.8033	-4.33108	-4.23771	-8.9793	2.72493e-19	4.22298e-18	2.03872e-18	TRUE
XLOC013377	baz2a	NC_024316.1:18931897-18949079	bromodomain adjacent to zinc finger domain protein 2A	9.17573	98.8606	-3.4295	-3.33614	-8.9761	2.80529e-19	4.34492e-18	2.09758e-18	TRUE
XLOC013248	adrm1	NC_024316.1:14107044-14124010	proteasomal ubiquitin receptor ADRM1 isoform X2	14.8663	114.336	-2.94316	-2.8498	-8.97098	2.93882e-19	4.54629e-18	2.1948e-18	TRUE
XLOC006743	exosc6	NC_024312.1:1002039-1009429	exosome complex component MTR3	23.676	136.02	-2.52232	-2.42896	-8.97076	2.9448e-19	4.55282e-18	2.19795e-18	TRUE	GO:0004527 GO:0090305 GO:0000178	K12587
XLOC024746	LOC103394774	NC_024325.1:540718-544430	nucleophosmin-like	47.1405	186.225	-1.98201	-1.88864	-8.96281	3.16494e-19	4.8844e-18	2.35803e-18	TRUE
XLOC001537	ovol1	NC_024307.1:23847946-23854470	putative transcription factor Ovo-like 1 isoform X1	0	112.108	-10.1947	-10.1013	-8.96176	3.19524e-19	4.92821e-18	2.37918e-18	TRUE	GO:0000122 GO:0008544 GO:0001822 GO:0007283 GO:0007498 GO:0001755 GO:1901994 GO:0070285 GO:0001078 GO:0090150 GO:0051729 GO:0005488 GO:0005634
XLOC018577	LOC103389422	NC_024320.1:8750852-8761461	midkine-like	103.067	14.1606	2.86363	2.95699	8.96045	3.23348e-19	4.98423e-18	2.40622e-18	TRUE
XLOC016802	LOC103388971	NC_024319.1:20906992-21096744	cell adhesion molecule 4-like	73.7192	2.68833	4.77726	4.87062	8.95935	3.26605e-19	5.03143e-18	2.42901e-18	TRUE
XLOC011652	mad1l1	NC_024315.1:4321928-4338617	mitotic spindle assembly checkpoint protein MAD1	9.81488	100.224	-3.35211	-3.25875	-8.94733	3.64195e-19	5.60717e-18	2.70537e-18	TRUE	GO:0007094	K06638
XLOC012693	taf8	NC_024316.1:15181235-15184319	transcription initiation factor TFIID subunit 8	12.6959	108.086	-3.08975	-2.99638	-8.94096	3.85804e-19	5.9328e-18	2.86416e-18	TRUE		K14649
XLOC017323	LOC103388882	NC_024319.1:19177606-19195074	palmitoyltransferase ZDHHC3-like isoform X1	14.8384	113.673	-2.93748	-2.84412	-8.9359	4.0389e-19	6.20723e-18	2.99664e-18	TRUE
XLOC017911	ddx4	NC_024320.1:11352615-11359063	probable ATP-dependent RNA helicase DDX4	0	80.1341	-7.27736	-7.18399	-8.93354	4.12576e-19	6.33696e-18	3.05927e-18	TRUE
XLOC021845	LOC103392695,LOC103392696	NC_024323.1:3422684-3426944		13.404	109.856	-3.03488	-2.94151	-8.93335	4.13285e-19	6.34408e-18	3.06271e-18	TRUE
XLOC000392	dusp23	NC_024307.1:14845054-14861161	dual specificity protein phosphatase 23 isoform X1	4.52342	84.1694	-4.21781	-4.12444	-8.93197	4.18471e-19	6.41987e-18	3.0993e-18	TRUE	GO:0004725 GO:0008138 GO:0035335 GO:0006570
XLOC005848	LOC103379093	NC_024311.1:12001957-12027071	NAD(P) transhydrogenase%2C mitochondrial-like isoform X2	7.97753	94.6361	-3.56838	-3.47501	-8.93028	4.24913e-19	6.51483e-18	3.14514e-18	TRUE	GO:0008750 GO:0050661 GO:0015992 GO:0016021 GO:0055114 GO:0006769 GO:0046497	K00323
XLOC009476	syt1	NC_024314.1:17642194-17766284	synaptotagmin-1 isoform X1	71.7858	0	6.18452	6.27788	8.92949	4.27995e-19	6.55431e-18	3.1642e-18	TRUE	GO:0008021 GO:0007269 GO:0005515 GO:0005215 GO:0097458 GO:0016020	K15290
XLOC006950	LOC103379941,LOC103379942	NC_024312.1:7111270-7147772	non-muscle caldesmon-like;coiled-coil domain-containing protein 19%2C mitochondrial-like;	4.804	84.9789	-4.1448	-4.05143	-8.9282	4.33004e-19	6.62317e-18	3.19744e-18	TRUE		K12327
XLOC028708	LOC103398400	NW_007585110.1:90685-101494	AMP deaminase 3-like	3.91263	81.946	-4.38846	-4.2951	-8.91043	5.08349e-19	7.76644e-18	3.74938e-18	TRUE		K01490
XLOC023350	acot13	NC_024324.1:10224998-10226207	acyl-coenzyme A thioesterase 13 isoform X2	108.452	296.288	-1.44994	-1.35658	-8.90494	5.34169e-19	8.14166e-18	3.93052e-18	TRUE
XLOC023909	fam91a1	NC_024324.1:11134025-11178682	protein FAM91A1 isoform X1	127.106	25.6162	2.3109	2.40427	8.904	5.38705e-19	8.20597e-18	3.96157e-18	TRUE
XLOC026392	LOC103396802,LOC103396821	NC_024326.1:14821388-14839349	ATP-sensitive inward rectifier potassium channel 10-like;SLAM family member 7-like;	82.9852	6.49388	3.6757	3.76907	8.90302	5.43479e-19	8.2738e-18	3.99432e-18	TRUE		K05003
XLOC027514	LOC103397674	NC_024328.1:6245120-6246680	growth arrest and DNA damage-inducible protein GADD45 gamma-like	71.8211	2.30457	4.96184	5.0552	8.88945	6.14109e-19	9.34357e-18	4.51076e-18	TRUE		K04402
XLOC019966	atl3	NC_024321.1:7486086-7494420	atlastin-3	16.9705	118.222	-2.8004	-2.70703	-8.88222	6.55363e-19	9.95951e-18	4.80812e-18	TRUE
XLOC003435	LOC103376855	NC_024309.1:620386-621694	induced myeloid leukemia cell differentiation protein Mcl-1 homolog	0	108.705	-10.1137	-10.0203	-8.87769	6.82632e-19	1.03678e-17	5.00524e-18	TRUE	GO:0042981	K02539
XLOC014339	LOC103385816	NC_024317.1:2139399-2173552	voltage-dependent calcium channel subunit alpha-2/delta-2-like	71.6081	2.33547	4.93834	5.0317	8.87105	7.24597e-19	1.09923e-17	5.30671e-18	TRUE		K04859
XLOC007765	LOC103380506	NC_024312.1:17449084-17485865	uncharacterized protein LOC103380506	73.4319	3.11768	4.55786	4.65123	8.86998	7.31566e-19	1.10915e-17	5.3546e-18	TRUE		K06256
XLOC017034	ca14	NC_024319.1:4977605-5068068	carbonic anhydrase 14	76.863	4.41754	4.12097	4.21434	8.86912	7.37255e-19	1.11712e-17	5.39308e-18	TRUE		K01672
XLOC021500	tmeff2	NC_024322.1:16933891-17019391	tomoregulin-2	70.6102	1.80606	5.28896	5.38232	8.86738	7.48859e-19	1.13404e-17	5.47475e-18	TRUE
XLOC022747	LOC103393421	NC_024323.1:13131389-13134948		0	78.8108	-7.30032	-7.20696	-8.8525	8.5583e-19	1.29451e-17	6.24947e-18	TRUE
XLOC026117	LOC103396248,erich2	NC_024326.1:5729063-5754593	glutamate decarboxylase 1-like isoform X1;glutamate-rich protein 2;	78.5336	5.13306	3.93542	4.02878	8.85032	8.72714e-19	1.31774e-17	6.36159e-18	TRUE		K01580
XLOC009024	LOC103381631	NC_024314.1:3841029-3914055		0	77.1431	-6.97947	-6.8861	-8.84687	9.00061e-19	1.35744e-17	6.55329e-18	TRUE
XLOC024375	ppp1r14a	NC_024325.1:5872605-5878537	protein phosphatase 1 regulatory subunit 14A	88.5852	8.9693	3.304	3.39736	8.84301	9.31778e-19	1.40446e-17	6.78025e-18	TRUE		K12328
XLOC016474	LOC103388277,LOC103388278	NC_024319.1:5256215-5270710	dual specificity protein kinase CLK2-like;meiotic recombination protein REC8 homolog;	0	77.4071	-7.06307	-6.9697	-8.84058	9.52211e-19	1.43442e-17	6.92491e-18	TRUE		K13054
XLOC003931	pfkp	NC_024309.1:6648072-6667991	6-phosphofructokinase type C isoform X7	123.347	24.3016	2.3436	2.43696	8.84039	9.53823e-19	1.43601e-17	6.93258e-18	TRUE	GO:0005945 GO:0003872 GO:0046835 GO:0005524 GO:0006002 GO:0006096 GO:0006000 GO:0006012 GO:0006013 GO:0006094 GO:0006098	K00850
XLOC029326	LOC103398945	NW_007585187.1:19953-21117	ankyrin repeat and LEM domain-containing protein 2-like	1.06336	74.5361	-6.13124	-6.03787	-8.83224	1.02598e-18	1.54375e-17	7.45272e-18	TRUE
XLOC009036	LOC103381661	NC_024314.1:4609175-4623853	V-type proton ATPase 116 kDa subunit a isoform 1-like isoform X1	79.7297	5.67277	3.81299	3.90636	8.83187	1.02938e-18	1.54796e-17	7.47305e-18	TRUE	GO:0015991 GO:0071466 GO:0000220 GO:0015078	K02154
XLOC007476	LOC103379931	NC_024312.1:7036110-7074568	structural maintenance of chromosomes protein 1B-like isoform X2	0	127.037	-11.1871	-11.0937	-8.82174	1.12693e-18	1.69073e-17	8.16228e-18	TRUE	GO:0051276 GO:0005524 GO:0005694 GO:0005634	K06636
XLOC010982	tmem178a	NC_024315.1:1887857-1892742	transmembrane protein 178A	72.5442	0	6.94835	7.04172	8.82042	1.14029e-18	1.70978e-17	8.25423e-18	TRUE	GO:0016021 GO:0005923 GO:0005198
XLOC025136	ublcp1	NC_024325.1:15216233-15238013	ubiquitin-like domain-containing CTD phosphatase 1	14.9359	111.929	-2.90573	-2.81236	-8.81646	1.18133e-18	1.76925e-17	8.54135e-18	TRUE
XLOC019887	LOC103390580	NC_024321.1:1957322-1991602	LOW QUALITY PROTEIN: mediator of RNA polymerase II transcription subunit 12-like	15.3526	112.996	-2.87972	-2.78635	-8.81611	1.18509e-18	1.77386e-17	8.5636e-18	TRUE		K15162
XLOC014218	LOC103386791	NC_024317.1:19664483-19668089	cytochrome c oxidase subunit 6C-1	0	79.7467	-7.57538	-7.48202	-8.81446	1.20266e-18	1.79912e-17	8.68557e-18	TRUE		K02268
XLOC006791	asz1	NC_024312.1:2308961-2323300	ankyrin repeat%2C SAM and basic leucine zipper domain-containing protein 1 isoform X1	0	114.152	-10.5357	-10.4423	-8.81197	1.22964e-18	1.83842e-17	8.87526e-18	TRUE
XLOC027401	add2	NC_024328.1:1772428-1787452	beta-adducin isoform X1	89.9816	0	9.14357	9.23694	8.80861	1.26712e-18	1.89226e-17	9.13521e-18	TRUE
XLOC010972	LOC103383283	NC_024315.1:1767705-1775869	putative bifunctional UDP-N-acetylglucosamine transferase and deubiquitinase ALG13 isoform X1	0	81.8871	-7.90997	-7.81661	-8.80574	1.29987e-18	1.94004e-17	9.36587e-18	TRUE		K07432
XLOC018993	cdc26	NC_024320.1:27025873-27040043	anaphase-promoting complex subunit CDC26	57.9402	203.955	-1.81561	-1.72225	-8.80366	1.32428e-18	1.97534e-17	9.53626e-18	TRUE		K03359
XLOC001443	LOC103384905,LOC103384910	NC_024307.1:20565770-20590776		0	77.8276	-7.28221	-7.18884	-8.80258	1.33707e-18	1.99326e-17	9.62281e-18	TRUE
XLOC019644	g3bp1	NC_024321.1:12948333-12955333	ras GTPase-activating protein-binding protein 1	23.1283	131.722	-2.50977	-2.4164	-8.80138	1.35143e-18	2.01352e-17	9.7206e-18	TRUE
XLOC004739	LOC103378353	NC_024310.1:15413381-15431913	neurofilament medium polypeptide-like	70.6261	2.37145	4.89636	4.98973	8.8003	1.36455e-18	2.03189e-17	9.80928e-18	TRUE
XLOC001603	LOC103387951	NC_024307.1:26601715-26607571	adenylate kinase 7-like	4.87892	83.2088	-4.0921	-3.99874	-8.7998	1.37058e-18	2.03852e-17	9.8413e-18	TRUE	GO:0044699 GO:0006796 GO:0006139 GO:0019205	K00939
XLOC003847	map4	NC_024309.1:1838395-1895972	microtubule-associated protein 4 isoform X4	108.099	17.5637	2.62168	2.71505	8.78653	1.54256e-18	2.29168e-17	1.10635e-17	TRUE
XLOC011943	LOC103384041,LOC103384042	NC_024315.1:14454849-14497084		127.558	26.8132	2.25014	2.3435	8.78641	1.5441e-18	2.29265e-17	1.10681e-17	TRUE
XLOC022047	nt5c3b	NC_024323.1:9499477-9504154	7-methylguanosine phosphate-specific 5'-nucleotidase	18.965	121.472	-2.67921	-2.58585	-8.78295	1.59236e-18	2.36158e-17	1.14009e-17	TRUE		K01081
XLOC026607	LOC103396980	NC_024327.1:3464043-3497670	ATP synthase subunit alpha%2C mitochondrial-like	0	73.8359	-6.32122	-6.22786	-8.77361	1.7303e-18	2.56322e-17	1.23731e-17	TRUE		K02132
XLOC020722	LOC103391860	NC_024322.1:6334812-6337654	uncharacterized protein LOC103391860	0	115.18	-10.6491	-10.5558	-8.77356	1.73112e-18	2.56296e-17	1.23731e-17	TRUE
XLOC010266	ndufa5	NC_024314.1:15558508-15562072	NADH dehydrogenase [ubiquinone] 1 alpha subcomplex subunit 5	202.23	68.9821	1.5517	1.64507	8.76535	1.86192e-18	2.75189e-17	1.32852e-17	TRUE	GO:0005743 GO:0016651 GO:0022904	K03949
XLOC003076	LOC103399904,LOC103399905	NC_024308.1:14337384-14383707	Rieske domain-containing protein-like;	98.8152	276.237	-1.4831	-1.38974	-8.758	1.98743e-18	2.93572e-17	1.41727e-17	TRUE	GO:0051537 GO:0046872 GO:0016491 GO:0055114
XLOC013293	LOC103385265	NC_024316.1:15558732-15616538	uncharacterized protein LOC103385265 isoform X1	0	76.9198	-7.26528	-7.17192	-8.75613	2.02066e-18	2.98309e-17	1.44014e-17	TRUE
XLOC029228	LOC103398887	NW_007585141.1:33910-37175	tubulin beta-4B chain-like	21.1812	126.306	-2.57607	-2.4827	-8.75385	2.06192e-18	3.04054e-17	1.46787e-17	TRUE		K07375
XLOC019434	LOC103390630	NC_024321.1:3455285-3458339	heterogeneous nuclear ribonucleoprotein A0-like	256.162	521.937	-1.02682	-0.933454	-8.75183	2.09914e-18	3.0919e-17	1.49267e-17	TRUE
XLOC023150	LOC103393927	NC_024324.1:1953171-2019401		0	76.7963	-7.26296	-7.1696	-8.74979	2.13758e-18	3.14672e-17	1.51913e-17	TRUE
XLOC016529	LOC103388389,LOC103388391	NC_024319.1:8379954-8385095	fatty acid-binding protein%2C adipocyte-like;protein FAM8A1-like;	373.49	186.039	1.00546	1.09883	8.74703	2.19041e-18	3.22265e-17	1.55579e-17	TRUE		K08753
XLOC026380	lig1	NC_024326.1:14436523-14479906	DNA ligase 1	13.9873	108.297	-2.9528	-2.85944	-8.74576	2.21516e-18	3.25721e-17	1.57247e-17	TRUE		K10747
XLOC007000	fkbp4	NC_024312.1:9886687-9894863	peptidyl-prolyl cis-trans isomerase FKBP4	31.9436	150.359	-2.23481	-2.14145	-8.74015	2.32795e-18	3.42112e-17	1.6516e-17	TRUE	GO:0005789 GO:0005528 GO:0000413 GO:0061077 GO:0003755	K09571
XLOC030695	LOC103399717	NW_007594252.1:63-442		16.7284	115.148	-2.78312	-2.68975	-8.73615	2.41192e-18	3.54251e-17	1.71021e-17	TRUE
XLOC013217	hnrnpa1	NC_024316.1:13195141-13197927	heterogeneous nuclear ribonucleoprotein A1	213.362	76.278	1.48396	1.57733	8.7346	2.4453e-18	3.58949e-17	1.73289e-17	TRUE		K12741
XLOC024896	LOC103395088	NC_024325.1:7533275-7544417	phosphatidylinositol 3%2C4%2C5-trisphosphate 3-phosphatase TPTE2-like isoform X1	1.60485	72.9702	-5.5068	-5.41343	-8.73058	2.53364e-18	3.71707e-17	1.79447e-17	TRUE
XLOC025132	LOC103395530	NC_024325.1:15096603-15106295	coagulation factor X-like isoform X1	0	74.638	-6.8696	-6.77623	-8.7278	2.59682e-18	3.80759e-17	1.83818e-17	TRUE		K01321
XLOC018376	LOC103389026,LOC103389041,tprn	NC_024320.1:330647-382702	histone-lysine N-methyltransferase EHMT1-like;taperin;	11.1186	100.232	-3.1723	-3.07893	-8.72153	2.7447e-18	4.02214e-17	1.94175e-17	TRUE		K11420
XLOC028769	map1a	NW_007585112.1:300724-327969	LOW QUALITY PROTEIN: microtubule-associated protein 1A	67.9661	1.45568	5.54505	5.63842	8.71811	2.82896e-18	4.14326e-17	2.00023e-17	TRUE
XLOC029885	LOC103399279	NW_007586901.1:63-828		14.0797	108.077	-2.94037	-2.84701	-8.71765	2.8404e-18	4.15767e-17	2.00718e-17	TRUE
XLOC006918	LOC103379902	NC_024312.1:6406868-6409445		0	92.7338	-9.2261	-9.13273	-8.71588	2.88505e-18	4.22063e-17	2.03758e-17	TRUE
XLOC006996	LOC103380062	NC_024312.1:9734890-9743289	CD9 antigen-like isoform X1	84.68	8.19456	3.36928	3.46265	8.7129	2.96202e-18	4.33078e-17	2.09075e-17	TRUE	GO:0016021	K06460
XLOC005037	LOC103377934,LOC103377937	NC_024310.1:8111695-8132964	solute carrier family 35 member F2-like;flotillin-2 isoform X1;	10.4939	98.2347	-3.22668	-3.13332	-8.70429	3.19582e-18	4.66734e-17	2.25324e-17	TRUE	GO:0016020 GO:0016020 GO:0007155 GO:0005768 GO:0030139	K07192
XLOC021031	cdk5r2	NC_024322.1:18777455-18780844	cyclin-dependent kinase 5 activator 2	69.7041	0	6.76957	6.86293	8.69167	3.5715e-18	5.20424e-17	2.51243e-17	TRUE		K11716
XLOC000195	exd1	NC_024307.1:6316760-6320405	exonuclease 3'-5' domain-containing protein 1 isoform X1	0	78.5485	-7.73499	-7.64162	-8.69088	3.59658e-18	5.23784e-17	2.52865e-17	TRUE
XLOC004515	sae1	NC_024310.1:7728496-7752246	SUMO-activating enzyme subunit 1 isoform X1	19.8666	122.048	-2.61903	-2.52567	-8.68901	3.65616e-18	5.3216e-17	2.56909e-17	TRUE	GO:0005829 GO:0019950 GO:0060216 GO:0019948 GO:0016925 GO:0008022 GO:0016874 GO:0061484 GO:0005634 GO:0007346	K10684
XLOC011635	LOC103383436	NC_024315.1:3792535-3810742	beta-galactoside-binding lectin-like	0	85.4395	-8.59328	-8.49992	-8.6888	3.66291e-18	5.32843e-17	2.57239e-17	TRUE	GO:0030246 GO:0016936 GO:0002040
XLOC006924	polr2c	NC_024312.1:6494295-6496571	DNA-directed RNA polymerase II subunit RPB3	22.3694	127.805	-2.51435	-2.42098	-8.67907	3.99026e-18	5.79809e-17	2.79913e-17	TRUE	GO:0001055 GO:0015630 GO:0005665 GO:0046983 GO:0005737 GO:0006366	K03011
XLOC026075	LOC103396123	NC_024326.1:4312481-4335697	B-cell lymphoma 6 protein homolog isoform X1	3.79531	77.9736	-4.3607	-4.26733	-8.67724	4.05502e-18	5.88889e-17	2.84296e-17	TRUE		K15618
XLOC021380	LOC103392203	NC_024322.1:12873824-12882970	transmembrane protein 41A-A-like	4.7574	80.86	-4.08718	-3.99382	-8.67143	4.26736e-18	6.19379e-17	2.99015e-17	TRUE
XLOC009846	LOC103381479	NC_024314.1:1666560-1669662	neurogenic differentiation factor 2-like	83.9962	0	8.84871	8.94208	8.67084	4.28961e-18	6.22259e-17	3.00406e-17	TRUE	GO:0006355 GO:0003677 GO:0007399 GO:0030154 GO:0046983 GO:0005634
XLOC003691	rreb1	NC_024309.1:11300662-11343802	ras-responsive element-binding protein 1 isoform X1	2.35752	73.628	-4.96491	-4.87155	-8.66897	4.36055e-18	6.32194e-17	3.05202e-17	TRUE
XLOC024510	LOC103395281,LOC103395282	NC_024325.1:11288204-11367734	RNA-binding protein Musashi homolog 2-like	9.65532	95.2004	-3.30157	-3.20821	-8.66048	4.69794e-18	6.80728e-17	3.28633e-17	TRUE		K14411
XLOC017187	mdh2	NC_024319.1:11658063-11659610	malate dehydrogenase%2C mitochondrial	193.438	64.9317	1.57488	1.66824	8.6586	4.77587e-18	6.91631e-17	3.33896e-17	TRUE		K00026
XLOC022805	LOC103393602	NC_024323.1:14663798-14666993	peptide YY-A-like	67.9813	0	6.44928	6.54265	8.65001	5.14957e-18	7.44916e-17	3.5962e-17	TRUE		K05233
XLOC005616	psmd14	NC_024311.1:3199081-3229576	26S proteasome non-ATPase regulatory subunit 14	68.1225	219.314	-1.68679	-1.59343	-8.63699	5.77129e-18	8.34384e-17	4.02813e-17	TRUE	GO:0010950 GO:0004221 GO:0061136 GO:0001878 GO:0004175 GO:0070062 GO:0046872 GO:0000724 GO:0006303 GO:0070536 GO:0008237 GO:0016920 GO:0070628 GO:0008541 GO:0003984 GO:0061133 GO:0005634 GO:0006511 GO:0005948 GO:0009097 GO:0009098 GO:0009099 GO:0015940	K03030
XLOC007393	actr6	NC_024312.1:4658383-4661923	actin-related protein 6	11.1342	98.924	-3.15132	-3.05796	-8.63675	5.78369e-18	8.35709e-17	4.03452e-17	TRUE
XLOC013122	trim33	NC_024316.1:8747326-8768284	E3 ubiquitin-protein ligase TRIM33 isoform X2	9.19461	93.5246	-3.34649	-3.25312	-8.6366	5.79093e-18	8.36289e-17	4.03732e-17	TRUE
XLOC015722	fgfbp3	NC_024318.1:5751122-5791519	fibroblast growth factor-binding protein 3	66.713	1.45321	5.52065	5.61402	8.63642	5.79997e-18	8.37126e-17	4.04137e-17	TRUE
XLOC009280	amz2,enthd2	NC_024314.1:12798529-12833571	archaemetzincin-2 isoform X1;AP-4 complex accessory subunit tepsin;	10.0199	95.6812	-3.25537	-3.162	-8.62607	6.34971e-18	9.1596e-17	4.42195e-17	TRUE
XLOC003631	LOC103377182	NC_024309.1:9861746-9867021	eukaryotic translation initiation factor 5A-1-like	243.065	96.9646	1.32581	1.41918	8.62115	6.62837e-18	9.55624e-17	4.61343e-17	TRUE	GO:0003743 GO:0003746 GO:0005840 GO:0006452 GO:0005643 GO:0045905 GO:0043022 GO:0045901 GO:0008612 GO:0005789 GO:0015031 GO:0051028 GO:0006446
XLOC005315	LOC103378577,rnf7	NC_024310.1:19805064-19811965	G protein-coupled receptor kinase 7B-like;RING-box protein 2 isoform X1;	145.971	37.943	1.94378	2.03714	8.61598	6.93438e-18	9.98627e-17	4.82104e-17	TRUE	GO:0007603 GO:0006468 GO:0050254 GO:0007601 GO:0009881 GO:0005737 GO:0019788 GO:0045116 GO:0005634 GO:0008270 GO:0031466	K00909 K10611
XLOC002729	psmd1	NC_024308.1:2039150-2064827	26S proteasome non-ATPase regulatory subunit 1	30.3107	144.483	-2.253	-2.15964	-8.61324	7.10241e-18	1.02226e-16	4.93511e-17	TRUE	GO:0042176 GO:0000502 GO:0050790 GO:0030234	K03032
XLOC016298	LOC103387870,LOC103387880	NC_024319.1:497192-523185	protein eva-1 homolog B-like;SH3 domain-containing protein 21-like;	112.426	20.8878	2.42824	2.52161	8.60594	7.56957e-18	1.08828e-16	5.25387e-17	TRUE
XLOC012546	tmem240	NC_024316.1:8782491-8798383	transmembrane protein 240	66.0902	1.10014	5.90868	6.00204	8.59252	8.50815e-18	1.22119e-16	5.89548e-17	TRUE	GO:0016021
XLOC007103	LOC103380306	NC_024312.1:13437935-13438659	ankyrin repeat domain-containing protein 26-like	30.6521	144.839	-2.24039	-2.14703	-8.59225	8.5282e-18	1.22338e-16	5.90609e-17	TRUE
XLOC002944	usp46	NC_024308.1:9580665-9592761	ubiquitin carboxyl-terminal hydrolase 46 isoform X1	0	75.8236	-7.58911	-7.49575	-8.59022	8.68022e-18	1.24381e-16	6.00471e-17	TRUE	GO:0006511 GO:0004221 GO:0060013 GO:0004843 GO:0048149 GO:0005515 GO:0032228 GO:0016579 GO:0001662 GO:0008343
XLOC000707	LOC103387267	NC_024307.1:25626114-25649551	uncharacterized protein LOC103387267	66.2533	1.68985	5.29303	5.38639	8.58988	8.7057e-18	1.24677e-16	6.019e-17	TRUE	GO:0003002 GO:0003676 GO:0010468 GO:0042074 GO:0060027
XLOC022393	LOC103392643	NC_024323.1:2613406-2681834	noelin-2-like isoform X2	67.6186	0	6.64487	6.73823	8.58871	8.79499e-18	1.25886e-16	6.07736e-17	TRUE
XLOC028035	LOC103397664	NC_024328.1:6881694-6889428	leucine zipper putative tumor suppressor 3	66.3985	0	6.2402	6.33357	8.58086	9.41688e-18	1.34638e-16	6.49989e-17	TRUE
XLOC018843	sgtb	NC_024320.1:19684312-19689726	small glutamine-rich tetratricopeptide repeat-containing protein beta	70.498	3.5994	4.29175	4.38512	8.58044	9.45133e-18	1.35056e-16	6.52007e-17	TRUE
XLOC003816	LOC103376849	NC_024309.1:361026-362996	tubulin alpha-1B chain-like	0	83.0535	-8.57281	-8.47944	-8.57636	9.79249e-18	1.39854e-16	6.75169e-17	TRUE	GO:0000226 GO:0071353 GO:0030705 GO:0005525 GO:0051301 GO:0006184 GO:0005881 GO:0019904 GO:0051258 GO:0070062 GO:0003725 GO:0003924 GO:0051084 GO:0005634 GO:0005200	K07374
XLOC002602	LOC103376623,LOC103399996	NC_024308.1:17890361-17953319	transcription factor E2-alpha-like isoform X1;methyl-CpG-binding domain protein 3-like isoform X1;	58.9845	200.968	-1.76856	-1.67519	-8.56978	1.03684e-17	1.47834e-16	7.13692e-17	TRUE	GO:0046983	K09063
XLOC004473	eif4g1	NC_024310.1:6288690-6318966	LOW QUALITY PROTEIN: eukaryotic translation initiation factor 4 gamma 1	7.72879	88.2699	-3.51361	-3.42024	-8.5697	1.03758e-17	1.47858e-16	7.1381e-17	TRUE		K03260
XLOC023198	LOC103394044	NC_024324.1:3807155-3832882		24.5895	130.813	-2.41139	-2.31803	-8.55855	1.14296e-17	1.62785e-16	7.85872e-17	TRUE
XLOC027543	LOC103397615	NC_024328.1:7835312-7849312	long-chain-fatty-acid--CoA ligase ACSBG2-like	2.06841	71.046	-5.10216	-5.00879	-8.54974	1.23365e-17	1.75411e-16	8.46828e-17	TRUE		K15013
XLOC002592	ell,fkbp8	NC_024308.1:17608206-17645835	RNA polymerase II elongation factor ELL;peptidyl-prolyl cis-trans isomerase FKBP8;	17.0777	112.898	-2.72483	-2.63147	-8.54884	1.24333e-17	1.76691e-16	8.53003e-17	TRUE	GO:0006412 GO:0001570 GO:0008023 GO:0006368 GO:0005789 GO:0005528 GO:0000413 GO:0061077 GO:0003755
XLOC021045	LOC103391503	NC_024322.1:341473-342310		68.7015	0	7.10227	7.19564	8.5404	1.33761e-17	1.89984e-16	9.1718e-17	TRUE
XLOC004729	wdr74	NC_024310.1:15211255-15230228	WD repeat-containing protein 74	7.42947	86.9122	-3.54823	-3.45486	-8.53823	1.36293e-17	1.93474e-16	9.3403e-17	TRUE
XLOC017762	entpd2,grin1	NC_024320.1:5362458-5403168	ectonucleoside triphosphate diphosphohydrolase 2 isoform X1;glutamate receptor ionotropic%2C NMDA 1 isoform X1;	75.6466	5.72741	3.72332	3.81669	8.5369	1.37869e-17	1.95498e-16	9.43798e-17	TRUE		K01509 K05208
XLOC024591	ufm1	NC_024325.1:14396984-14401458	ubiquitin-fold modifier 1	158.207	45.5698	1.79566	1.88903	8.53394	1.41441e-17	2.00452e-16	9.67717e-17	TRUE
XLOC019823	spdl1	NC_024321.1:19844098-19849879	protein Spindly	2.00491	70.5755	-5.13756	-5.04419	-8.52913	1.47456e-17	2.08748e-16	1.00777e-16	TRUE
XLOC025209	c19h17orf49	NC_024325.1:16759066-16762060	chromatin complexes subunit BAP18	20.5663	120.953	-2.55609	-2.46273	-8.52688	1.50345e-17	2.12605e-16	1.02639e-16	TRUE
XLOC008076	lbr	NC_024313.1:2134569-2146041	lamin-B receptor	3.47215	74.6484	-4.42621	-4.33284	-8.52323	1.55166e-17	2.19182e-16	1.05814e-16	TRUE	GO:0042074 GO:0005637
XLOC013465	LOC103385593	NC_024316.1:20979411-20982535	tumor protein D54-like	7.72405	87.5435	-3.50257	-3.40921	-8.52311	1.55328e-17	2.19291e-16	1.05867e-16	TRUE
XLOC001713	LOC103389872	NC_024307.1:28919357-28926203	semaphorin-4E-like isoform X2	0	91.5191	-9.47631	-9.38294	-8.51837	1.6182e-17	2.28332e-16	1.10231e-16	TRUE		K06521
XLOC009071	LOC103381741	NC_024314.1:5437022-5453349	epidermal growth factor receptor kinase substrate 8-like protein 1	1.7171	69.6364	-5.3418	-5.24843	-8.5087	1.75901e-17	2.47525e-16	1.19497e-16	TRUE
XLOC012979	LOC103384606,srpk1	NC_024316.1:3282765-3306788	mitogen-activated protein kinase 14A-like isoform X1;SRSF protein kinase 1 isoform X4;	25.0344	130.807	-2.38546	-2.29209	-8.50072	1.88422e-17	2.64857e-16	1.27864e-16	TRUE	GO:0006357 GO:0031647 GO:0001756 GO:0038066 GO:0040016 GO:1901741 GO:0005737 GO:0006468 GO:0004707 GO:0045663 GO:0010831 GO:0005634 GO:0005524 GO:0007178 GO:0009069 GO:0004672 GO:0000166	K04441 K15409
XLOC019683	uprt	NC_024321.1:15169220-15197957	uracil phosphoribosyltransferase homolog isoform X1	23.4415	127.129	-2.43916	-2.34579	-8.49725	1.9414e-17	2.72746e-16	1.31673e-16	TRUE		K00761
XLOC013997	LOC103386283	NC_024317.1:10675225-10676830	LOW QUALITY PROTEIN: creatine kinase%2C testis isozyme-like	0	104.61	-10.4416	-10.3483	-8.49703	1.94508e-17	2.73114e-16	1.3185e-16	TRUE		K00933
XLOC008321	btbd9	NC_024313.1:12521621-12531431	BTB/POZ domain-containing protein 9	10.9825	96.2786	-3.13201	-3.03864	-8.49505	1.97848e-17	2.77653e-16	1.34042e-16	TRUE
XLOC025594	LOC103396070	NC_024326.1:3985689-4023210	protein FAM131A-like	89.7599	0	9.67034	9.76371	8.48818	2.09891e-17	2.94394e-16	1.42123e-16	TRUE
XLOC003978	bhlhe22	NC_024309.1:9117802-9119824	class E basic helix-loop-helix protein 22	65.2252	0	6.37248	6.46584	8.48557	2.14657e-17	3.00589e-16	1.45114e-16	TRUE
XLOC028031	habp4	NC_024328.1:6839773-6843129	intracellular hyaluronan-binding protein 4 isoform X2	5.28838	79.6134	-3.91211	-3.81875	-8.48057	2.24092e-17	3.13632e-16	1.51411e-16	TRUE
XLOC007734	LOC103380486,myo5c	NC_024312.1:16314389-16329975	guanine nucleotide-binding protein subunit beta-5;unconventional myosin-Vc;	64.239	1.40174	5.51816	5.61152	8.47467	2.35747e-17	3.29765e-16	1.592e-16	TRUE	GO:0005829 GO:1901386 GO:0004871 GO:0032794 GO:0051087 GO:0044297 GO:0005834 GO:0031682 GO:0007186 GO:0005634 GO:0016459 GO:0005524 GO:0051015 GO:0003774 GO:0008152	K04539
XLOC011655	LOC103383454	NC_024315.1:4360900-4374386	LOW QUALITY PROTEIN: protein tweety homolog 3-like	64.7998	0	6.26152	6.35488	8.4741	2.36912e-17	3.31216e-16	1.599e-16	TRUE	GO:0005254 GO:1902476 GO:0034707
XLOC002442	LOC103399250	NC_024308.1:11257615-11264097	serine/threonine-protein kinase pim-1-like	0	73.3766	-7.52041	-7.42705	-8.4733	2.38546e-17	3.3332e-16	1.60916e-16	TRUE		K04702
XLOC002898	LOC103396643,thop1	NC_024308.1:8176196-8188389	receptor expression-enhancing protein 6-like;thimet oligopeptidase isoform X2;	21.9291	123.222	-2.49034	-2.39698	-8.4727	2.39762e-17	3.34838e-16	1.61649e-16	TRUE	GO:0046872 GO:0004222 GO:0006508	K01392
XLOC022837	atg4d,smarca4	NC_024323.1:15671872-15691487	cysteine protease ATG4D;transcription activator BRG1;	11.2724	96.6282	-3.09965	-3.00628	-8.46718	2.51412e-17	3.50729e-16	1.6932e-16	TRUE		K08342
XLOC005716	LOC103378844	NC_024311.1:7097918-7099723	ATP synthase F(0) complex subunit C3%2C mitochondrial-like isoform X1	137.797	34.955	1.97897	2.07234	8.46411	2.58107e-17	3.59874e-16	1.73735e-16	TRUE	GO:0033177 GO:1902600	K02128
XLOC026561	LOC103396892	NC_024327.1:1017776-1020633	histone H2A.V	0	72.1853	-7.35211	-7.25874	-8.45686	2.74662e-17	3.82544e-16	1.8468e-16	TRUE		K11251
XLOC008999	cntd1	NC_024314.1:3053101-3058991	cyclin N-terminal domain-containing protein 1	0	68.4619	-6.23598	-6.14261	-8.45666	2.75154e-17	3.83023e-16	1.8491e-16	TRUE
XLOC008780	LOC103381370	NC_024313.1:13789943-13802789	protein Z-dependent protease inhibitor-like	67.6294	3.23312	4.38665	4.48002	8.44588	3.01753e-17	4.19824e-16	2.02677e-16	TRUE
XLOC003176	LOC103376736	NC_024308.1:18662818-18684959	cell wall protein DAN4-like	69.5658	3.9629	4.13375	4.22712	8.44448	3.05415e-17	4.24689e-16	2.05026e-16	TRUE
XLOC015995	LOC103387792	NC_024318.1:17298230-17321543	V-type proton ATPase subunit B%2C brain isoform-like	122.034	26.9758	2.17755	2.27091	8.43326	3.36155e-17	4.66932e-16	2.25419e-16	TRUE		K02147
XLOC029060	amph	NW_007585124.1:212309-221656	amphiphysin isoform X1	63.5331	1.16766	5.76582	5.85918	8.43027	3.44876e-17	4.78788e-16	2.31143e-16	TRUE		K12562
XLOC007331	LOC103379626	NC_024312.1:2791948-2801578	flagellar attachment zone protein 1-like	0	95.2184	-9.92199	-9.82862	-8.42507	3.60528e-17	4.99981e-16	2.41374e-16	TRUE
XLOC024956	ndfip1	NC_024325.1:10075626-10081488	NEDD4 family-interacting protein 1 isoform X2	124.611	28.3696	2.13501	2.22838	8.4241	3.6353e-17	5.03875e-16	2.43254e-16	TRUE
XLOC000120	LOC103391331	NC_024307.1:4091268-4103956	major facilitator superfamily domain-containing protein 2A-A-like	4.06256	74.9407	-4.20529	-4.11192	-8.42075	3.74079e-17	5.18218e-16	2.50179e-16	TRUE
XLOC013283	bcas1	NC_024316.1:15205345-15231240	breast carcinoma-amplified sequence 1 isoform X2	87.131	0	9.57364	9.667	8.42005	3.76318e-17	5.2104e-16	2.51541e-16	TRUE
XLOC009017	mapt	NC_024314.1:3652196-3716092	microtubule-associated protein tau isoform X8	65.7869	2.66906	4.6234	4.71676	8.41772	3.83892e-17	5.31243e-16	2.56466e-16	TRUE		K04380
XLOC020902	spc25	NC_024322.1:13497347-13503956	kinetochore protein Spc25	4.23246	75.3815	-4.15464	-4.06128	-8.41499	3.92935e-17	5.43466e-16	2.62367e-16	TRUE
XLOC019041	LOC103390469	NC_024320.1:28608821-28640159	major prion protein 1-like	79.8157	7.9837	3.32154	3.41491	8.41162	4.04381e-17	5.58699e-16	2.69721e-16	TRUE
XLOC000593	LOC103384688	NC_024307.1:20696106-20722705	homeodomain-interacting protein kinase 1-like	0	88.7515	-9.4354	-9.34203	-8.41142	4.05079e-17	5.59364e-16	2.70042e-16	TRUE
XLOC018667	LOC103389692,LOC103389693	NC_024320.1:12825874-12837507	zinc finger protein 513-like isoform X2;Ca(2+)-independent N-acyltransferase-like;	10.9526	94.8517	-3.1144	-3.02103	-8.40862	4.14861e-17	5.72566e-16	2.76416e-16	TRUE
XLOC009286	LOC103382372	NC_024314.1:12906399-12914304	histone acetyltransferase KAT7-like isoform X1	7.08084	83.8681	-3.56613	-3.47276	-8.40472	4.28895e-17	5.91619e-16	2.85614e-16	TRUE	GO:0016747 GO:0006355 GO:0003700 GO:0005634 GO:0008270 GO:0005667 GO:0045449
XLOC020010	stx5	NC_024321.1:8779159-8785023	syntaxin-5 isoform X1	66.2814	0	7.05053	7.1439	8.40331	4.34056e-17	5.98419e-16	2.88896e-16	TRUE		K08490
XLOC005967	LOC103379310	NC_024311.1:16844824-16849827	cytochrome c oxidase subunit 5A%2C mitochondrial	332.728	163.002	1.02945	1.12282	8.40109	4.42353e-17	6.09533e-16	2.94262e-16	TRUE	GO:0004129 GO:1902600 GO:0005743 GO:0021522 GO:0048568 GO:0006123 GO:0045277	K02264
XLOC005929	LOC103379252,LOC103379257	NC_024311.1:15390182-15400050	histone H2B.3;	0	81.1932	-8.73895	-8.64558	-8.40054	4.44422e-17	6.12056e-16	2.9548e-16	TRUE	GO:0000786 GO:0003677 GO:0035267 GO:0006334 GO:0046982 GO:0005811	K11252
XLOC026945	LOC103397208	NC_024327.1:12083000-12085571	uncharacterized protein LOC103397208	79.1647	7.7947	3.34429	3.43766	8.39987	4.46958e-17	6.15221e-16	2.97008e-16	TRUE
XLOC029317	lgi3	NW_007585183.1:15102-22362	leucine-rich repeat LGI family member 3	67.0068	3.24524	4.36791	4.46128	8.39898	4.50369e-17	6.19587e-16	2.99116e-16	TRUE
XLOC015232	sncg	NC_024318.1:5657556-5661433	gamma-synuclein isoform X1	84.0197	0	9.34682	9.44019	8.39803	4.54039e-17	6.24304e-16	3.01393e-16	TRUE
XLOC029639	LOC103399129	NW_007585774.1:11-859		280.171	125.777	1.15544	1.2488	8.3888	4.9112e-17	6.74931e-16	3.25834e-16	TRUE
XLOC030474	LOC103399624	NW_007591582.1:22-399		0	69.93	-7.12784	-7.03447	-8.38619	5.02132e-17	6.89698e-16	3.32963e-16	TRUE
XLOC014069	LOC103386434	NC_024317.1:13208950-13211156	uncharacterized protein LOC103386434	86.4493	10.9093	2.9863	3.07966	8.36702	5.9094e-17	8.11249e-16	3.91644e-16	TRUE
XLOC015421	tacc2	NC_024318.1:12447461-12487789	transforming acidic coiled-coil-containing protein 2 isoform X7	65.3179	0	6.96057	7.05394	8.36638	5.94172e-17	8.15252e-16	3.93576e-16	TRUE
XLOC004416	LOC103377709,LOC103377710	NC_024310.1:2509423-2551612	uncharacterized protein LOC103377709;mucin-5AC-like;	68.512	0	7.61356	7.70693	8.3601	6.26626e-17	8.58869e-16	4.14633e-16	TRUE
XLOC003449	stk17a	NC_024309.1:1600504-1606423	serine/threonine-protein kinase 17A	1.55453	66.8846	-5.42712	-5.33376	-8.35007	6.82224e-17	9.34578e-16	4.51183e-16	TRUE	GO:0006468 GO:0004674 GO:0005524 GO:0050794 GO:0009069
XLOC000236	dnaaf2	NC_024307.1:7226704-7229201	protein kintoun	1.52889	66.7938	-5.44916	-5.35579	-8.34694	7.00543e-17	9.59165e-16	4.63053e-16	TRUE	GO:0005737 GO:0060285 GO:0071973 GO:0070286
XLOC018185	LOC103390182	NC_024320.1:22611434-22636520	nipped-B-like protein B	14.7121	103.696	-2.81729	-2.72392	-8.34609	7.05629e-17	9.64596e-16	4.65675e-16	TRUE		K06672
XLOC016794	paqr6	NC_024319.1:20702667-20720658	progestin and adipoQ receptor family member 6 isoform X1	65.7196	0	7.14142	7.23478	8.34166	7.32533e-17	1.00084e-15	4.83174e-16	TRUE
XLOC023385	LOC103394440,LOC103394441	NC_024324.1:11123111-11133384	V-type proton ATPase subunit C 1-A-like;brain and acute leukemia cytoplasmic protein-like;	87.0026	11.3229	2.94182	3.03518	8.33653	7.65024e-17	1.04468e-15	5.04339e-16	TRUE		K02148
XLOC018386	LOC103389036	NC_024320.1:602599-624152	tight junction protein ZO-2-like isoform X4	1.43967	66.4884	-5.52929	-5.43593	-8.33588	7.69262e-17	1.04992e-15	5.06865e-16	TRUE		K06098
XLOC026159	mapre2	NC_024326.1:6870044-6880220	microtubule-associated protein RP/EB family member 2 isoform X1	65.6314	3.09841	4.40479	4.49815	8.32766	8.24588e-17	1.12483e-15	5.43032e-16	TRUE
XLOC025470	LOC103395825	NC_024326.1:316352-323889	HORMA domain-containing protein 1-like	0	69.3383	-7.21928	-7.12591	-8.32621	8.34746e-17	1.13689e-15	5.48853e-16	TRUE
XLOC028061	scarb2	NC_024328.1:7868325-7885635	lysosome membrane protein 2 isoform X2	6.21596	80.0972	-3.6877	-3.59434	-8.32391	8.51091e-17	1.15854e-15	5.59305e-16	TRUE		K12384
XLOC022122	adsl	NC_024323.1:12180099-12186982	adenylosuccinate lyase	7.50111	83.8225	-3.48216	-3.3888	-8.31945	8.83748e-17	1.20236e-15	5.8046e-16	TRUE		K01756
XLOC005267	ppm1l	NC_024310.1:17394727-17428907	protein phosphatase 1L	63.8134	2.44527	4.70579	4.79916	8.31573	9.11856e-17	1.23995e-15	5.98607e-16	TRUE	GO:0046872 GO:0004722 GO:0000165 GO:0007178 GO:0006470 GO:0008287
XLOC023506	LOC103394692	NC_024324.1:14296175-14297875		0	68.6127	-7.1004	-7.00704	-8.31387	9.26337e-17	1.25898e-15	6.07794e-16	TRUE
XLOC025133	LOC103395528	NC_024325.1:15127554-15142476	actin filament-associated protein 1-like 1 isoform X2	8.26707	85.9098	-3.37737	-3.28401	-8.31152	9.44811e-17	1.28341e-15	6.19589e-16	TRUE
XLOC016267	LOC103387819	NC_024319.1:72207-80530	adaptin ear-binding coat-associated protein 1-like isoform X1	90.1782	12.8846	2.80713	2.9005	8.30222	1.02185e-16	1.38734e-15	6.6976e-16	TRUE
XLOC009889	LOC103381585	NC_024314.1:3195284-3197817		10.8043	92.7855	-3.10229	-3.00893	-8.3006	1.03589e-16	1.40491e-15	6.78245e-16	TRUE
XLOC011351	LOC103384081	NC_024315.1:15007553-15018379	stromal cell-derived factor 1-like isoform X1	131.79	33.272	1.98586	2.07923	8.29516	1.08435e-16	1.4691e-15	7.09234e-16	TRUE	GO:0001764 GO:0008354 GO:0090024 GO:0006955 GO:0042074 GO:0048920 GO:0097535 GO:0030900 GO:0030239 GO:0005576 GO:0031101 GO:0008285 GO:2000472 GO:0008009 GO:0050930 GO:0009887 GO:0042056 GO:0031290 GO:0048842 GO:0030335 GO:0002042 GO:0001570 GO:0007165	K10031
XLOC010055	spock2	NC_024314.1:8879005-9268226	testican-2	66.7866	0	7.51594	7.60931	8.28865	1.14545e-16	1.55025e-15	7.4841e-16	TRUE	GO:0007165 GO:0005578 GO:0005509
XLOC020661	creg2	NC_024322.1:3209470-3212266	protein CREG2	63.6366	2.59734	4.61475	4.70812	8.27622	1.2715e-16	1.71995e-15	8.30334e-16	TRUE
XLOC019845	LOC103390519	NC_024321.1:193268-203939	growth arrest-specific protein 8-like	0	88.3009	-9.64309	-9.54972	-8.27338	1.30209e-16	1.76041e-15	8.49866e-16	TRUE
XLOC025237	dixdc1	NC_024325.1:16994928-17001925	dixin	12.2414	96.1887	-2.9741	-2.88073	-8.27314	1.30472e-16	1.76213e-15	8.50696e-16	TRUE
XLOC006287	c5h15orf48	NC_024311.1:12001957-12027071	normal mucosa of esophagus-specific gene 1 protein	21.0394	117.69	-2.48383	-2.39046	-8.26715	1.37203e-16	1.85207e-15	8.93581e-16	TRUE
XLOC009976	LOC103381762	NC_024314.1:5831738-5870529		0	67.7694	-7.08256	-6.9892	-8.2671	1.37259e-16	1.85186e-15	8.93581e-16	TRUE
XLOC007568	LOC103380116	NC_024312.1:10748252-10830078	contactin-1a-like	69.3492	4.78247	3.85805	3.95142	8.26709	1.37265e-16	1.85096e-15	8.93581e-16	TRUE	GO:0016020	K06759
XLOC010616	ucma	NC_024314.1:29867288-29869484	unique cartilage matrix-associated protein	6.13895	78.9538	-3.68494	-3.59158	-8.26189	1.43386e-16	1.93149e-15	9.32457e-16	TRUE	GO:0005576
XLOC005931	LOC103379245	NC_024311.1:15390182-15400050	histone H4	6.91037	81.1798	-3.55429	-3.46092	-8.25765	1.48574e-16	2.00033e-15	9.65695e-16	TRUE		K11254
XLOC018633	vpreb3	NC_024320.1:11426478-11427721	pre-B lymphocyte protein 3	67.487	4.15904	4.02029	4.11365	8.25481	1.52139e-16	2.04727e-15	9.88351e-16	TRUE
XLOC011988	clta	NC_024315.1:15706988-15714652	clathrin light chain A isoform X3	155.241	46.8342	1.72888	1.82224	8.24961	1.58906e-16	2.13388e-15	1.03016e-15	TRUE	GO:0030130 GO:0016192 GO:0006886 GO:0005198 GO:0030132	K04644
XLOC014309	brk1	NC_024317.1:1297484-1298793	protein BRICK1	135.847	35.8922	1.92024	2.01361	8.24936	1.59239e-16	2.13725e-15	1.03179e-15	TRUE		K05752
XLOC016318	rabac1	NC_024319.1:1578370-1585717	prenylated Rab acceptor protein 1 isoform X2	33.9561	145.529	-2.09956	-2.0062	-8.24659	1.62982e-16	2.18407e-15	1.0544e-15	TRUE
XLOC022256	LOC103393603	NC_024323.1:14639256-14655166	collagen alpha-1(I) chain-like	1.7167	65.4173	-5.25196	-5.1586	-8.23292	1.82704e-16	2.44584e-15	1.18077e-15	TRUE		K06236
XLOC023671	c18h1orf216	NC_024324.1:2942589-2946097	UPF0500 protein C1orf216 homolog isoform X1	67.674	4.33945	3.96302	4.05638	8.23246	1.83411e-16	2.45402e-15	1.18472e-15	TRUE
XLOC016152	rassf4	NC_024318.1:9438244-9459283	ras association domain-containing protein 4 isoform X1	60.7973	1.52992	5.31248	5.40584	8.23052	1.86404e-16	2.49278e-15	1.20343e-15	TRUE		K09851
XLOC007316	lrriq1	NC_024312.1:2621873-2658641	leucine-rich repeat and IQ domain-containing protein 1	2.50103	67.3817	-4.75176	-4.6584	-8.22863	1.89365e-16	2.53107e-15	1.22192e-15	TRUE
XLOC017782	odf2	NC_024320.1:5706526-5715092	outer dense fiber protein 2 isoform X1	2.70843	67.9176	-4.64826	-4.55489	-8.22392	1.96955e-16	2.63116e-15	1.27024e-15	TRUE
XLOC013286	LOC103385249	NC_024316.1:15322627-15332990	6-phosphofructo-2-kinase/fructose-2%2C6-bisphosphatase 2-like	6.82992	80.4446	-3.55805	-3.46469	-8.22375	1.97243e-16	2.63364e-15	1.27143e-15	TRUE		K01103
XLOC018731	LOC103389792	NC_024320.1:16065836-16067559	mid1-interacting protein 1-B-like	11.8161	94.2631	-2.99594	-2.90257	-8.22083	2.02095e-16	2.69564e-15	1.30137e-15	TRUE
XLOC008312	LOC103381225,LOC103381227,rngtt	NC_024313.1:12266020-12356439	interleukin-31 receptor subunit alpha-likemRNA-capping enzyme;	7.67757	82.8434	-3.43167	-3.3383	-8.21908	2.05069e-16	2.7339e-15	1.31984e-15	TRUE		K05060 K13917
XLOC028191	LOC103397947	NC_024328.1:13605589-13622107	dynamin-1-like isoform X3	60.3727	1.37826	5.45298	5.54634	8.21249	2.16646e-16	2.88675e-15	1.39363e-15	TRUE		K01528
XLOC024408	LOC103395050	NC_024325.1:6833790-6834611	histone H2A	208.892	80.3593	1.37822	1.47159	8.21233	2.16932e-16	2.88908e-15	1.39475e-15	TRUE		K11251
XLOC009584	LOC103382769,LOC103382770,lrguk	NC_024314.1:21017025-21093432	collagen alpha-1(VII) chain-like;collagen alpha-1(II) chain-like;leucine-rich repeat and guanylate kinase domain-containing protein;	1.99625	65.6993	-5.04051	-4.94715	-8.20776	2.25359e-16	2.99975e-15	1.44818e-15	TRUE		K16628
XLOC014740	snrpc	NC_024317.1:16350619-16352961	U1 small nuclear ribonucleoprotein C	66.082	206.305	-1.64245	-1.54908	-8.20659	2.27551e-16	3.02738e-15	1.46152e-15	TRUE		K11095
XLOC024005	mycl	NC_024324.1:14055580-14063665	protein L-Myc	3.79812	70.9113	-4.22266	-4.12929	-8.20112	2.38163e-16	3.16531e-15	1.52753e-15	TRUE
XLOC022800	LOC103393611	NC_024323.1:14525510-14529202	tetraspanin-1-like isoform X1	60.1238	1.24242	5.59671	5.69008	8.2011	2.38197e-16	3.16412e-15	1.52753e-15	TRUE
XLOC004152	LOC103377506,LOC103377547	NC_024309.1:15943727-15980621	la-related protein 4B-like;disco-interacting protein 2 homolog C-like;	38.1241	153.112	-2.00581	-1.91245	-8.19551	2.49536e-16	3.31135e-15	1.59861e-15	TRUE	GO:0004999 GO:0005886 GO:0007188 GO:0016021 GO:0008152 GO:0008134 GO:0005634 GO:0003824 GO:0005667
XLOC029400	cd99l2	NW_007585256.1:94-4470	CD99 antigen-like protein 2	81.8915	10.0552	3.02577	3.11914	8.19162	2.57731e-16	3.41834e-15	1.65026e-15	TRUE
XLOC000658	rps4x	NC_024307.1:23635915-23639382	40S ribosomal protein S4%2C X isoform	2083.08	1702.1	0.291402	0.384768	8.19026	2.6066e-16	3.45541e-15	1.66816e-15	TRUE	GO:0009790 GO:0005840 GO:0003735 GO:0007420 GO:0006412 GO:0019843 GO:0042254	K02987
XLOC021793	ubfd1	NC_024323.1:1589811-1612580	ubiquitin domain-containing protein UBFD1 isoform X1	18.2941	109.96	-2.58753	-2.49416	-8.1892	2.62971e-16	3.48427e-15	1.68209e-15	TRUE
XLOC007415	mfge8	NC_024312.1:5150717-5174930	lactadherin isoform X3	4.45068	72.7422	-4.03069	-3.93733	-8.18807	2.65451e-16	3.51352e-15	1.69555e-15	TRUE	GO:0007155 GO:0005509
XLOC030238	LOC103399496	NW_007589296.1:257-649	mitochondrial intermediate peptidase-like	13.1075	97.0998	-2.88908	-2.79571	-8.18664	2.68623e-16	3.55188e-15	1.71473e-15	TRUE
XLOC003817	LOC103376847	NC_024309.1:399119-404856	tubulin alpha-1B chain-like	0	74.5651	-8.44655	-8.35319	-8.18235	2.78354e-16	3.67865e-15	1.77593e-15	TRUE	GO:0000226 GO:0071353 GO:0030705 GO:0005525 GO:0051301 GO:0006184 GO:0005881 GO:0019904 GO:0051258 GO:0070062 GO:0003725 GO:0003924 GO:0051084 GO:0005634 GO:0005200	K07374
XLOC019005	LOC103390377	NC_024320.1:27330862-27332442	myosin light chain 5-like	3.51861	69.5094	-4.30413	-4.21077	-8.16377	3.2472e-16	4.28922e-15	2.07069e-15	TRUE		K12753
XLOC011336	c9h16orf45	NC_024315.1:14572068-14605571	uncharacterized protein C16orf45 homolog	59.504	1.33715	5.47575	5.56912	8.15443	3.50843e-16	4.62955e-15	2.23499e-15	TRUE
XLOC019701	LOC103391199,LOC103391222,LOC103391223	NC_024321.1:15639273-15653209	uncharacterized protein LOC103391199;hepatitis A virus cellular receptor 2 homolog;hepatitis A virus cellular receptor 2 homolog;	97.1766	17.0098	2.51424	2.60761	8.15149	3.5946e-16	4.74083e-15	2.28872e-15	TRUE
XLOC020745	olig2	NC_024322.1:7253440-7255113	oligodendrocyte transcription factor 2	61.9026	2.59515	4.57611	4.66948	8.15008	3.63689e-16	4.79417e-15	2.31446e-15	TRUE
XLOC007166	LOC103380458	NC_024312.1:16585515-16608506	secretory carrier-associated membrane protein 5	60.7943	0	6.62802	6.72139	8.14717	3.7253e-16	4.90571e-15	2.36831e-15	TRUE	GO:0030054 GO:0016021 GO:0000139 GO:0030672 GO:0045956 GO:0050715 GO:0055038 GO:0005886
XLOC016908	ptpn6	NC_024319.1:2051939-2062765	tyrosine-protein phosphatase non-receptor type 6	66.3558	4.30324	3.94673	4.04009	8.1421	3.88485e-16	5.11061e-15	2.46723e-15	TRUE		K05697
XLOC021487	LOC103392416,LOC103392429	NC_024322.1:16551259-16633647	LOW QUALITY PROTEIN: PTB domain-containing engulfment adapter protein 1-like	6.43648	78.0031	-3.59919	-3.50582	-8.13593	4.08796e-16	5.37506e-15	2.5949e-15	TRUE
XLOC023144	LOC103393910	NC_024324.1:1829066-1834504		0	65.1738	-7.02622	-6.93285	-8.12078	4.63197e-16	6.07799e-15	2.93425e-15	TRUE
XLOC012483	LOC103384771	NC_024316.1:6942620-6966712	guanine nucleotide-binding protein G(I)/G(S)/G(T) subunit beta-1	82.9993	10.9365	2.92395	3.01731	8.11964	4.67567e-16	6.13222e-15	2.96043e-15	TRUE	GO:0004871 GO:0001750 GO:0007200 GO:0051020 GO:0005834 GO:0050909 GO:0048920 GO:0008283 GO:0005765 GO:0006184 GO:0060041 GO:0003924	K04536
XLOC022075	fam134c,psmc3ip	NC_024323.1:10446313-10516364	protein FAM134C;homologous-pairing protein 2 homolog isoform X2;	9.08539	85.3423	-3.23164	-3.13828	-8.11887	4.70525e-16	6.16789e-15	2.97765e-15	TRUE
XLOC027595	ndufs4	NC_024328.1:9590485-9608097	NADH dehydrogenase [ubiquinone] iron-sulfur protein 4%2C mitochondrial	316.55	156.463	1.01661	1.10998	8.11861	4.71566e-16	6.1784e-15	2.98273e-15	TRUE		K03937
XLOC026279	LOC103396565	NC_024326.1:11463147-11512623	microtubule-associated protein tau-like isoform X3	63.8699	0	7.50513	7.59849	8.1093	5.09133e-16	6.66047e-15	3.21545e-15	TRUE
XLOC003820	LOC103376851	NC_024309.1:470147-490073	lipid phosphate phosphatase-related protein type 4-like	1.63379	63.3683	-5.27747	-5.1841	-8.10711	5.18381e-16	6.77802e-15	3.2722e-15	TRUE	GO:0044763 GO:0016020 GO:0003824
XLOC025024	LOC103395353,foxred1	NC_024325.1:12057027-12097697	protein HEXIM1-like;FAD-dependent oxidoreductase domain-containing protein 1;	4.14392	70.6299	-4.09121	-3.99785	-8.10686	5.19467e-16	6.78879e-15	3.2774e-15	TRUE
XLOC024450	hmgn5	NC_024325.1:8253297-8256181	high mobility group nucleosome-binding domain-containing protein 5	0	65.4961	-7.16383	-7.07046	-8.10678	5.19767e-16	6.78928e-15	3.27764e-15	TRUE
XLOC010922	ier2	NC_024315.1:423610-424806	immediate early response gene 2 protein	62.5297	3.08776	4.33991	4.43327	8.10183	5.41389e-16	7.06457e-15	3.41054e-15	TRUE
XLOC013094	LOC103384863	NC_024316.1:7893960-7910397	homeodomain-interacting protein kinase 2-like isoform X2	0	84.1724	-9.60077	-9.50741	-8.10105	5.44865e-16	7.10634e-15	3.4307e-15	TRUE
XLOC004697	aamdc	NC_024310.1:14323250-14336463	mth938 domain-containing protein	24.7292	123.243	-2.31722	-2.22385	-8.10085	5.45763e-16	7.11445e-15	3.43462e-15	TRUE	GO:0045600 GO:0045944 GO:0005737 GO:0043066
XLOC008950	LOC103381481	NC_024314.1:1674508-1680570	protein phosphatase 1 regulatory subunit 1B-like isoform X1	59.8194	0	6.53631	6.62967	8.09901	5.54084e-16	7.21929e-15	3.48523e-15	TRUE		K15494
XLOC008265	LOC103381105	NC_024313.1:9823685-9884103	neural Wiskott-Aldrich syndrome protein-like	0	73.175	-8.46666	-8.3733	-8.09697	5.63441e-16	7.33751e-15	3.5423e-15	TRUE		K05747
XLOC014243	pltp	NC_024317.1:20127526-20132849	phospholipid transfer protein	60.3116	2.27245	4.73012	4.82348	8.09115	5.91062e-16	7.68945e-15	3.71221e-15	TRUE		K08761
XLOC005748	txnl4b	NC_024311.1:7622542-7623332	thioredoxin-like protein 4B	41.8956	158.622	-1.92072	-1.82736	-8.08893	6.01888e-16	7.82636e-15	3.7783e-15	TRUE	GO:0005681 GO:0007067
XLOC017260	LOC103388758	NC_024319.1:16006113-16015143	LOW QUALITY PROTEIN: cytosolic non-specific dipeptidase-like	82.7703	0	9.78626	9.87963	8.08375	6.28059e-16	8.16256e-15	3.94061e-15	TRUE
XLOC023935	LOC103394498	NC_024324.1:11799368-11825520	LOW QUALITY PROTEIN: glucocorticoid-induced transcript 1 protein-like	17.4792	106.31	-2.60457	-2.5112	-8.08324	6.30705e-16	8.19283e-15	3.95522e-15	TRUE
XLOC027552	LOC103397814	NC_024328.1:8165698-8205326	electrogenic sodium bicarbonate cotransporter 1-like isoform X1	67.3948	0	8.17169	8.26506	8.0724	6.89305e-16	8.94505e-15	4.31837e-15	TRUE		K13575
XLOC004359	LOC103377607	NC_024310.1:756339-762897	vomeronasal type-2 receptor 1-like	1.23429	62.2104	-5.6554	-5.56204	-8.07196	6.91762e-16	8.97243e-15	4.33159e-15	TRUE
XLOC008549	nek2	NC_024313.1:5819467-5822661	serine/threonine-protein kinase Nek2	0	62.2899	-6.17751	-6.08414	-8.07104	6.97019e-16	9.03608e-15	4.36232e-15	TRUE	GO:0046548 GO:0006468 GO:0004674 GO:0005524 GO:0009069
XLOC026603	LOC103396971	NC_024327.1:3417381-3419537	uncharacterized protein LOC103396971	64.3677	3.9231	4.03627	4.12964	8.07072	6.98835e-16	9.05508e-15	4.37149e-15	TRUE
XLOC000783	LOC103388986	NC_024307.1:27872597-27951401	myosin heavy chain%2C cardiac muscle isoform-like	0	84.5335	-9.6876	-9.59424	-8.07021	7.01787e-16	9.08423e-15	4.38556e-15	TRUE
XLOC011626	rps19bp1	NC_024315.1:3354034-3356472	active regulator of SIRT1	8.78704	83.776	-3.25309	-3.15972	-8.06895	7.0903e-16	9.17339e-15	4.42861e-15	TRUE
XLOC002180	LOC103392862	NC_024308.1:258083-265228	homeodomain-interacting protein kinase 3-like	1.3603	62.2773	-5.51671	-5.42334	-8.06647	7.23586e-16	9.34767e-15	4.51274e-15	TRUE
XLOC022233	LOC103393531	NC_024323.1:13913999-13916721	flocculation protein FLO11-like	0	96.9489	-10.6253	-10.5319	-8.06438	7.36068e-16	9.50417e-15	4.5883e-15	TRUE
XLOC020974	LOC103392389	NC_024322.1:16246798-16247345		0	64.0043	-7.0001	-6.90673	-8.05364	8.0367e-16	1.03667e-14	5.0047e-15	TRUE
XLOC001309	LOC103381255	NC_024307.1:15602874-15605634	galectin-related protein B-like	60.1403	0	6.91026	7.00363	8.04047	8.94912e-16	1.15379e-14	5.57011e-15	TRUE	GO:0030246
XLOC025640	LOC103396183,LOC103396185,fggy	NC_024326.1:5145961-5188704	dynamin-3-like;presqualene diphosphate phosphatase-like;FGGY carbohydrate kinase domain-containing protein;	64.9369	4.28361	3.92214	4.0155	8.03974	9.00309e-16	1.16017e-14	5.6009e-15	TRUE		K01528
XLOC026088	gtf2b	NC_024326.1:4481402-4485306	transcription initiation factor IIB	41.0139	155.944	-1.92684	-1.83348	-8.03869	9.08024e-16	1.16953e-14	5.64609e-15	TRUE		K03124
XLOC003904	cd226	NC_024309.1:4565636-4614805	CD226 antigen	59.8184	0	6.84591	6.93927	8.03434	9.40815e-16	1.21056e-14	5.84416e-15	TRUE		K06567
XLOC007344	cnot1	NC_024312.1:3114220-3142999	CCR4-NOT transcription complex subunit 1	11.4998	90.56	-2.97727	-2.8839	-8.03184	9.60183e-16	1.23486e-14	5.9615e-15	TRUE		K12604
XLOC025876	epdr1	NC_024326.1:13770473-13775426	mammalian ependymin-related protein 1	89.2707	14.2034	2.65195	2.74532	8.0315	9.62901e-16	1.23774e-14	5.9754e-15	TRUE
XLOC020776	LOC103391946	NC_024322.1:8509481-8511513		210.083	83.6244	1.32896	1.42233	8.02829	9.88427e-16	1.26992e-14	6.13076e-15	TRUE
XLOC006176	LOC103378873	NC_024311.1:7379210-7383328	myosin-11-like	0	77.6835	-9.12548	-9.03211	-8.02819	9.89207e-16	1.27029e-14	6.13255e-15	TRUE
XLOC021103	LOC103391597	NC_024322.1:1881591-1895280	amyloid beta A4 protein-like isoform X2	139.183	39.8662	1.80375	1.89711	8.02739	9.95666e-16	1.27795e-14	6.16953e-15	TRUE		K04520
XLOC017007	LOC103388170	NC_024319.1:4240628-4243745	FK506-binding protein 4-like	0	62.8143	-6.78549	-6.69213	-8.02341	1.02847e-15	1.3194e-14	6.36962e-15	TRUE
XLOC017662	LOC103389108	NC_024320.1:2301188-2310349	AT-hook-containing transcription factor-like	0	61.3965	-6.00307	-5.90971	-8.02207	1.03974e-15	1.3332e-14	6.43625e-15	TRUE
XLOC002983	rtca	NC_024308.1:10641490-10646486	RNA 3'-terminal phosphate cyclase	52.4234	177.239	-1.75741	-1.66405	-8.00984	1.14856e-15	1.47055e-14	7.09931e-15	TRUE	GO:0005524 GO:0006396 GO:0003963
XLOC029148	LOC103398832	NW_007585130.1:143782-145146		5.03931	71.9016	-3.83473	-3.74136	-8.00265	1.21774e-15	1.55757e-14	7.51942e-15	TRUE
XLOC022692	rnf216	NC_024323.1:12025517-12039473	E3 ubiquitin-protein ligase RNF216	22.5806	116.81	-2.37101	-2.27764	-8.0024	1.22014e-15	1.55987e-14	7.53053e-15	TRUE
XLOC014738	slc2a1	NC_024317.1:16237038-16252640	solute carrier family 2%2C facilitated glucose transporter member 1 isoform X1	76.0864	8.77999	3.11535	3.20871	7.99758	1.26886e-15	1.62136e-14	7.82738e-15	TRUE		K07299
XLOC004439	bcas3	NC_024310.1:4389269-4669188	breast carcinoma-amplified sequence 3 isoform X1	4.87183	71.3042	-3.87145	-3.77809	-7.99651	1.28e-15	1.63478e-14	7.89217e-15	TRUE
XLOC008103	fkbp6	NC_024313.1:3741449-3744152	inactive peptidyl-prolyl cis-trans isomerase FKBP6	0	61.4728	-6.44346	-6.35009	-7.99149	1.33312e-15	1.70179e-14	8.21567e-15	TRUE	GO:0005789 GO:0005528 GO:0000413 GO:0061077 GO:0003755
XLOC001118	LOC103377106	NC_024307.1:6646117-6653197	trichohyalin	0	62.0005	-6.7313	-6.63793	-7.98132	1.44777e-15	1.84723e-14	8.91782e-15	TRUE
XLOC022779	LOC103393530	NC_024323.1:13923190-13926668	ADP-ribosylation factor-like protein 4D	6.56465	76.1046	-3.53519	-3.44183	-7.97759	1.49213e-15	1.90289e-14	9.18654e-15	TRUE
XLOC022218	LOC103393504	NC_024323.1:13725550-13728901	protein phosphatase Slingshot-like	57.2661	0	6.16935	6.26272	7.97713	1.49776e-15	1.90912e-14	9.2166e-15	TRUE		K04459
XLOC016600	tyrobp	NC_024319.1:10816842-10817734	TYRO protein tyrosine kinase-binding protein	59.0878	0	6.88479	6.97815	7.97595	1.51215e-15	1.92652e-14	9.30058e-15	TRUE		K07992
XLOC013834	LOC103385975	NC_024317.1:3883826-3934806	methyltransferase-like protein 7A	62.1573	3.57628	4.11939	4.21276	7.97487	1.52544e-15	1.94249e-14	9.37768e-15	TRUE
XLOC019961	LOC103390732	NC_024321.1:7206113-7238274	uncharacterized protein LOC103390732	67.4322	5.53909	3.60572	3.69908	7.97255	1.55436e-15	1.97835e-14	9.55079e-15	TRUE
XLOC010953	LOC103383261	NC_024315.1:1206841-1209069	arylamine N-acetyltransferase%2C pineal gland isozyme NAT-10-like	7.43588	78.5148	-3.40039	-3.30702	-7.96958	1.5921e-15	2.02538e-14	9.77784e-15	TRUE	GO:0016407 GO:0042967	K00622
XLOC028094	cldn5	NC_024328.1:9056258-9057951	claudin-5	56.8813	0	5.9572	6.05056	7.9686	1.60486e-15	2.04061e-14	9.8514e-15	TRUE		K06087
XLOC011954	LOC103384067	NC_024315.1:14727545-14729605		0	96.7779	-10.7703	-10.6769	-7.9655	1.64562e-15	2.08936e-14	1.00867e-14	TRUE
XLOC028655	LOC103398348	NW_007585109.1:1308-14801	transcriptional repressor CTCF-like	22.2549	115.456	-2.37515	-2.28178	-7.96463	1.65716e-15	2.10297e-14	1.01524e-14	TRUE
XLOC025705	atg9b	NC_024326.1:7543110-7553960	autophagy-related protein 9B	4.77343	70.4644	-3.8838	-3.79043	-7.95821	1.7455e-15	2.21291e-14	1.06832e-14	TRUE
XLOC014424	LOC103385971	NC_024317.1:3980107-3986898	la-related protein 4-like isoform X1	3.99377	67.9756	-4.08919	-3.99583	-7.95183	1.83774e-15	2.3287e-14	1.12422e-14	TRUE
XLOC018659	LOC103389659	NC_024320.1:12676562-12687130		0	77.2179	-9.23513	-9.14176	-7.94879	1.88346e-15	2.38547e-14	1.15163e-14	TRUE
XLOC025170	LOC103395739,cnot8	NC_024325.1:16259690-16281043	LOW QUALITY PROTEIN: rab proteins geranylgeranyltransferase component A 2-like;CCR4-NOT transcription complex subunit 8;	39.4166	151.112	-1.93874	-1.84538	-7.94812	1.89369e-15	2.39725e-14	1.15731e-14	TRUE		K12581
XLOC008951	pnmt	NC_024314.1:1681853-1689545	phenylethanolamine N-methyltransferase	58.5586	0	6.87181	6.96517	7.94323	1.96986e-15	2.49124e-14	1.20269e-14	TRUE	GO:0008168 GO:0032259	K00553
XLOC023489	txnl4a	NC_024324.1:13962218-13963896	thioredoxin-like protein 4A	45.3523	162.454	-1.84078	-1.74742	-7.93716	2.06871e-15	2.61497e-14	1.26221e-14	TRUE		K12859
XLOC021830	hsd3b7	NC_024323.1:3212882-3220718	3 beta-hydroxysteroid dehydrogenase type 7	1.77558	61.2123	-5.10746	-5.01409	-7.93712	2.06937e-15	2.61453e-14	1.26221e-14	TRUE		K12408
XLOC008450	LOC103380697	NC_024313.1:2308976-2311898		58.4372	0	6.86882	6.96218	7.9357	2.09319e-15	2.64333e-14	1.27611e-14	TRUE
XLOC025063	LOC103395423,nyap1	NC_024325.1:13717467-13768669	sodium/potassium-transporting ATPase subunit beta-2-like;neuronal tyrosine-phosphorylated phosphoinositide-3-kinase adapter 1;	64.427	4.61805	3.80231	3.89568	7.93215	2.15388e-15	2.71731e-14	1.31183e-14	TRUE		K01540
XLOC003476	LOC103376894	NC_024309.1:2239784-2241068	lipocalin-like	134.188	37.9764	1.82108	1.91445	7.93019	2.18808e-15	2.75912e-14	1.33201e-14	TRUE	GO:0005576 GO:0001972 GO:0004667 GO:0006810 GO:0005215 GO:0006691 GO:0006693	K01830
XLOC017688	LOC103389164	NC_024320.1:3227569-3229735	bromodomain-containing protein DDB_G0280777-like	0	72.6201	-8.77639	-8.68303	-7.92747	2.23648e-15	2.81877e-14	1.36081e-14	TRUE
XLOC011643	pcm1	NC_024315.1:4150863-4175535	pericentriolar material 1 protein isoform X2	13.1573	93.2017	-2.82449	-2.73113	-7.92352	2.30871e-15	2.90697e-14	1.40339e-14	TRUE
XLOC018363	LOC103390485	NC_024320.1:28781447-28797114		0	61.7334	-6.94798	-6.85461	-7.92101	2.35594e-15	2.965e-14	1.4314e-14	TRUE
XLOC011539	LOC103383221	NC_024315.1:1049720-1114332	UDP-GalNAc:beta-1%2C3-N-acetylgalactosaminyltransferase 1-like isoform X1	0	61.54	-6.94345	-6.85009	-7.90957	2.58281e-15	3.24578e-14	1.56695e-14	TRUE	GO:0016740	K07820
XLOC007330	tbc1d15,tph2	NC_024312.1:2768279-2778883	TBC1 domain family member 15;tryptophan 5-hydroxylase 2;	7.72673	78.4516	-3.34387	-3.25051	-7.9073	2.6304e-15	3.30398e-14	1.59505e-14	TRUE	GO:0005097 GO:0032851 GO:0042427 GO:0005506 GO:0004510 GO:0016597 GO:0055114 GO:0006568	K00502
XLOC004514	LOC103377898	NC_024310.1:7689099-7697210	kinesin light chain 1-like	2.44542	62.598	-4.67796	-4.5846	-7.90597	2.65845e-15	3.33759e-14	1.61128e-14	TRUE		K10407
XLOC015121	LOC103386947	NC_024318.1:1769927-1800491	gonadotropin subunit beta-2-like	72.1484	7.71689	3.22488	3.31824	7.90228	2.73843e-15	3.43634e-14	1.65895e-14	TRUE		K08521
XLOC016975	dcst1	NC_024319.1:3640219-3660086	DC-STAMP domain-containing protein 1	0	63.2226	-7.40166	-7.30829	-7.90036	2.78109e-15	3.48817e-14	1.68324e-14	TRUE
XLOC018674	r3hdm1	NC_024320.1:12939145-12975637	R3H domain-containing protein 1 isoform X3	82.7379	12.135	2.76937	2.86274	7.90035	2.78123e-15	3.48665e-14	1.68324e-14	TRUE
XLOC001202	ppp1cb	NC_024307.1:10350403-10366979	serine/threonine-protein phosphatase PP1-beta catalytic subunit	79.7069	10.8371	2.87873	2.97209	7.89937	2.80317e-15	3.51245e-14	1.69569e-14	TRUE	GO:0005981 GO:0030512 GO:0032922 GO:0019901 GO:0017018 GO:0030155 GO:0060028 GO:0051301 GO:0000164 GO:0050115 GO:0019433 GO:0005730 GO:0005829 GO:0046982 GO:0046872 GO:0072357 GO:0005979 GO:0070062 GO:0044281 GO:0070688 GO:0043153 GO:0006470 GO:0001889 GO:0000086 GO:0042587 GO:0017023 GO:0016459	K06269
XLOC013290	LOC103385254	NC_024316.1:15401901-15419737	uncharacterized protein LOC103385254	4.28347	68.1059	-3.99093	-3.89756	-7.89704	2.85594e-15	3.57684e-14	1.72678e-14	TRUE
XLOC005819	cd81	NC_024311.1:10480607-10498840	CD81 antigen	129.855	35.8734	1.85592	1.94928	7.89524	2.89753e-15	3.62718e-14	1.75108e-14	TRUE	GO:0016021	K06508
XLOC012933	LOC103384501	NC_024316.1:1839373-1855674	kinesin heavy chain isoform 5A-like	57.6547	0	6.84348	6.93685	7.88826	3.06437e-15	3.83232e-14	1.85012e-14	TRUE	GO:0008017 GO:0007018 GO:0005524 GO:0008152 GO:0005871 GO:0003777 GO:0005874 GO:0045298	K10396
XLOC015691	LOC103387113	NC_024318.1:5192232-5193044		0	61.1064	-6.93325	-6.83989	-7.88384	3.17466e-15	3.96545e-14	1.91392e-14	TRUE
XLOC008316	cpsf2	NC_024313.1:12382860-12388434	cleavage and polyadenylation specificity factor subunit 2	8.49227	80.2613	-3.24048	-3.14712	-7.88357	3.18155e-15	3.97118e-14	1.91715e-14	TRUE		K14402
XLOC030831	LOC103399769	NW_007596233.1:7-368	calcineurin-binding protein cabin-1-like	25.4617	121.186	-2.25082	-2.15746	-7.88331	3.18819e-15	3.97754e-14	1.92022e-14	TRUE
XLOC016826	LOC103389006,LOC103389008,tomm40	NC_024319.1:21834968-21880094	cullin-3-like;meprin A subunit beta-like isoform X1;mitochondrial import receptor subunit TOM40 homolog;	14.3084	95.4561	-2.73798	-2.64461	-7.88205	3.22047e-15	4.01587e-14	1.93803e-14	TRUE		K03869 K08606 K11518
XLOC016907	rbp5	NC_024319.1:2047900-2051605	retinol-binding protein 5	66.6585	5.69604	3.54876	3.64212	7.88204	3.22085e-15	4.01442e-14	1.93803e-14	TRUE
XLOC011081	LOC103383487,LOC103383504,LOC103383505	NC_024315.1:4625969-4665817	serine/arginine repetitive matrix protein 1-like;unconventional myosin-XV-like;	2.1219	61.32	-4.85293	-4.75956	-7.88088	3.25091e-15	4.04993e-14	1.95517e-14	TRUE
XLOC011669	pin1	NC_024315.1:4715006-4717162	peptidyl-prolyl cis-trans isomerase NIMA-interacting 1	95.5634	18.1424	2.39709	2.49046	7.87872	3.30757e-15	4.11853e-14	1.98829e-14	TRUE	GO:0006457 GO:0000413 GO:1902229 GO:0003755	K09578
XLOC005033	LOC103377925	NC_024310.1:7942251-7955756	proteasome inhibitor PI31 subunit-like	0	60.9871	-6.93043	-6.83707	-7.87674	3.36025e-15	4.1801e-14	2.01801e-14	TRUE		K06700
XLOC012894	LOC103384411	NC_024316.1:586280-588280	tyrosine-protein phosphatase non-receptor type 18-like	59.2952	2.99356	4.30798	4.40135	7.87614	3.37653e-15	4.19833e-14	2.02681e-14	TRUE	GO:0016787
XLOC025194	LOC103395747	NC_024325.1:16542881-16547820	nuclear pore complex protein Nup98-Nup96-like	61.9309	0	7.8271	7.92046	7.87193	3.49212e-15	4.33997e-14	2.09519e-14	TRUE		K14297
XLOC020608	LOC103391572,dgkh	NC_024322.1:1167169-1235566	neural Wiskott-Aldrich syndrome protein-like;diacylglycerol kinase eta;	3.77601	66.1755	-4.13136	-4.038	-7.87091	3.52076e-15	4.37346e-14	2.11136e-14	TRUE		K00901
XLOC006353	LOC103379210	NC_024311.1:14873328-14992231	primary ciliary dyskinesia protein 1-like	0	87.2475	-10.2613	-10.1679	-7.86672	3.64073e-15	4.52031e-14	2.18225e-14	TRUE
XLOC021076	fundc1	NC_024322.1:1043509-1070663	FUN14 domain-containing protein 1	122.967	293.9	-1.25705	-1.16369	-7.86653	3.64602e-15	4.52471e-14	2.18438e-14	TRUE
XLOC019435	LOC103390629	NC_024321.1:3460139-3461756	heterogeneous nuclear ribonucleoprotein A0-like	90.4249	240.884	-1.41355	-1.32018	-7.86324	3.74331e-15	4.64322e-14	2.24159e-14	TRUE
XLOC021977	sez6l2	NC_024323.1:7479348-7489845	seizure 6-like protein 2 isoform X1	70.6186	0	9.03207	9.12543	7.85971	3.85011e-15	4.77339e-14	2.30444e-14	TRUE
XLOC012037	naa15	NC_024315.1:17097305-17109152	N-alpha-acetyltransferase 15%2C NatA auxiliary subunit	15.4335	97.8259	-2.66415	-2.57079	-7.85642	3.95264e-15	4.89581e-14	2.36354e-14	TRUE
XLOC028261	pgam5	NC_024328.1:15262463-15265109	serine/threonine-protein phosphatase PGAM5%2C mitochondrial isoform X2	14.2943	94.9928	-2.73238	-2.63901	-7.85387	4.03379e-15	4.99394e-14	2.41091e-14	TRUE		K15637
XLOC030737	LOC103399736	NW_007594761.1:32-438		0	60.5603	-6.9203	-6.82693	-7.85127	4.11832e-15	5.09615e-14	2.46025e-14	TRUE
XLOC024397	LOC103395034	NC_024325.1:6397041-6406105	vasodilator-stimulated phosphoprotein-like	58.0933	2.67281	4.44194	4.53531	7.84885	4.19864e-15	5.19306e-14	2.50703e-14	TRUE		K06274
XLOC026986	LOC103397288	NC_024327.1:16259812-16262565	ATP synthase subunit alpha%2C mitochondrial-like	0	59.0227	-6.35122	-6.25785	-7.84121	4.46225e-15	5.51646e-14	2.66316e-14	TRUE		K02132
XLOC015456	ntpcr	NC_024318.1:13828817-13838775	cancer-related nucleoside-triphosphatase isoform X1	11.3887	87.4229	-2.94041	-2.84704	-7.84056	4.48536e-15	5.53973e-14	2.6744e-14	TRUE		K06928
XLOC022033	LOC103393074	NC_024323.1:9036673-9041009		56.8769	0	6.82977	6.92314	7.83798	4.57848e-15	5.65204e-14	2.72862e-14	TRUE
XLOC002213	atcay	NC_024308.1:1714698-1723915	caytaxin	61.0227	3.84744	3.98738	4.08074	7.83125	4.83049e-15	5.95745e-14	2.87606e-14	TRUE
XLOC004766	fgf12	NC_024310.1:15726676-15750379	fibroblast growth factor 12 isoform X3	56.0764	1.96599	4.83407	4.92743	7.82774	4.96713e-15	6.12304e-14	2.956e-14	TRUE	GO:0008083 GO:0008543 GO:0008283 GO:0040007	K04358
XLOC029692	LOC103399164	NW_007585978.1:296-1181	uncharacterized protein LOC103399164	92.3445	16.9789	2.44328	2.53665	7.82564	5.05081e-15	6.22323e-14	3.00437e-14	TRUE
XLOC023342	cyhr1	NC_024324.1:9831858-9840324	cysteine and histidine-rich protein 1	19.0379	105.849	-2.47506	-2.3817	-7.82335	5.14349e-15	6.3344e-14	3.05804e-14	TRUE
XLOC001577	polr2a	NC_024307.1:25611095-25623496	DNA-directed RNA polymerase II subunit RPB1	9.35681	81.749	-3.12711	-3.03375	-7.82185	5.20507e-15	6.40414e-14	3.09171e-14	TRUE	GO:0001055 GO:0031625 GO:0005665 GO:0003677 GO:0006366	K03006
XLOC018234	mapk10	NC_024320.1:24856989-24885686	LOW QUALITY PROTEIN: mitogen-activated protein kinase 10	54.7985	1.3045	5.39257	5.48593	7.8204	5.26559e-15	6.47553e-14	3.12617e-14	TRUE		K04440
XLOC026218	LOC103396444,LOC103396445,lrrcc1	NC_024326.1:9443586-9458835	ankyrin repeat domain-containing protein 12-like;transcription factor E2F5-like isoform X1;leucine-rich repeat and coiled-coil domain-containing protein 1 isoform X3;	31.5162	132.864	-2.07578	-1.98242	-7.81832	5.35319e-15	6.58012e-14	3.17666e-14	TRUE		K04682
XLOC009580	foxm1	NC_024314.1:20526833-20532939	forkhead box protein M1	0	65.7866	-8.11206	-8.01869	-7.81814	5.36074e-15	6.58628e-14	3.17963e-14	TRUE	GO:0044763 GO:0007275 GO:0006366 GO:0006355 GO:0048856 GO:0003677 GO:0048523
XLOC021825	gfap	NC_024323.1:3148053-3155625	glial fibrillary acidic protein isoform X2	82.797	0	10.2467	10.3401	7.81291	5.58819e-15	6.86246e-14	3.31297e-14	TRUE
XLOC002716	acbd6	NC_024308.1:1564822-1607862	LOW QUALITY PROTEIN: acyl-CoA-binding domain-containing protein 6	13.5831	92.5614	-2.7686	-2.67523	-7.80994	5.72161e-15	7.01963e-14	3.38884e-14	TRUE	GO:0000062 GO:0005737 GO:0005634 GO:0008289
XLOC018970	LOC103390300	NC_024320.1:26343498-26379782		0	58.3644	-6.22703	-6.13367	-7.80887	5.77017e-15	7.07585e-14	3.41598e-14	TRUE
XLOC005221	LOC103378347,LOC103378349	NC_024310.1:15367032-15375663	ribonuclease T2-like;calcineurin B homologous protein 2-like isoform X1;	58.4034	2.9945	4.28567	4.37903	7.80719	5.84791e-15	7.16778e-14	3.46037e-14	TRUE	GO:0016787 GO:0005509
XLOC009503	lamtor4	NC_024314.1:18488879-18490549	ragulator complex protein LAMTOR4	239.192	106.573	1.16633	1.25969	7.80384	6.00498e-15	7.35682e-14	3.55162e-14	TRUE	GO:0005764 GO:0071986 GO:0032008 GO:0008361 GO:0061462 GO:0071230 GO:0005085 GO:0032947 GO:0043087
XLOC030368	LOC103399576	NW_007590474.1:54-572	pre-mRNA-splicing factor ISY1 homolog	11.3032	86.6571	-2.93859	-2.84522	-7.80361	6.01593e-15	7.36674e-14	3.55642e-14	TRUE		K12870
XLOC004148	LOC103377518	NC_024309.1:15871239-15903482	ER membrane protein complex subunit 9-like	57.016	181.592	-1.67126	-1.5779	-7.8035	6.0212e-15	7.3697e-14	3.55784e-14	TRUE
XLOC002847	arid3a,r3hdm4	NC_024308.1:6537398-6581514	AT-rich interactive domain-containing protein 3A;R3H domain-containing protein 4 isoform X1;	9.46123	81.7659	-3.1114	-3.01803	-7.80337	6.02776e-15	7.37424e-14	3.56004e-14	TRUE	GO:0005622 GO:0003676
XLOC012350	atp5e	NC_024316.1:1909759-1938558	ATP synthase subunit epsilon%2C mitochondrial	340.113	180.043	0.917673	1.01104	7.79785	6.29731e-15	7.70035e-14	3.71747e-14	TRUE	GO:0046961 GO:0046933 GO:0015986 GO:0000275 GO:0006119	K02135
XLOC014874	LOC103386842	NC_024317.1:20363040-20371477	proteasome inhibitor PI31 subunit-like isoform X2	51.5773	171.483	-1.73326	-1.63989	-7.7969	6.34475e-15	7.75469e-14	3.74371e-14	TRUE		K06700
XLOC028860	LOC103398545	NW_007585114.1:187866-193983	LOW QUALITY PROTEIN: ras association domain-containing protein 8-like	1.37696	58.2087	-5.40168	-5.30831	-7.7868	6.87281e-15	8.39613e-14	4.05337e-14	TRUE
XLOC019809	snx25	NC_024321.1:19597024-19609784	sorting nexin-25	10.7575	84.9359	-2.98103	-2.88767	-7.78352	7.05363e-15	8.6089e-14	4.15609e-14	TRUE
XLOC014092	naaa	NC_024317.1:14074028-14077176	N-acylethanolamine-hydrolyzing acid amidase	59.8836	3.66939	4.02855	4.12191	7.78037	7.23101e-15	8.82122e-14	4.25859e-14	TRUE
XLOC006900	LOC103379854	NC_024312.1:5871378-5947217		0	59.3692	-6.89164	-6.79828	-7.77959	7.27618e-15	8.87214e-14	4.28317e-14	TRUE
XLOC016485	LOC103388266	NC_024319.1:5441114-5459669	brain-specific angiogenesis inhibitor 1-associated protein 2-like	70.674	7.80682	3.17837	3.27174	7.77391	7.61025e-15	9.27073e-14	4.4756e-14	TRUE		K05627
XLOC022463	LOC103392810	NC_024323.1:5010429-5013677	synaptogyrin-2-like	13.5331	91.8844	-2.76333	-2.66996	-7.77309	7.65941e-15	9.32623e-14	4.50239e-14	TRUE
XLOC022361	elavl3	NC_024323.1:1396156-1421649	ELAV-like protein 3 isoform X2	57.6834	0	7.2953	7.38867	7.77124	7.77237e-15	9.45931e-14	4.56664e-14	TRUE
XLOC007091	incenp	NC_024312.1:13142237-13151356	inner centromere protein	2.77371	61.7063	-4.47553	-4.38216	-7.77073	7.80321e-15	9.49238e-14	4.5826e-14	TRUE
XLOC017948	LOC103389639	NC_024320.1:12595002-12599713	proteasome subunit beta type-7-like	70.0847	204.059	-1.54181	-1.44845	-7.76584	8.11086e-15	9.85734e-14	4.75879e-14	TRUE		K02739
XLOC014248	mkrn2	NC_024317.1:20240332-20249672	probable E3 ubiquitin-protein ligase makorin-2	18.8703	104.544	-2.46992	-2.37656	-7.76511	8.15756e-15	9.90944e-14	4.78394e-14	TRUE
XLOC017825	gpn3	NC_024320.1:7439562-7445872	GPN-loop GTPase 3	30.3159	129.368	-2.09333	-1.99997	-7.75943	8.53092e-15	1.03533e-13	4.9982e-14	TRUE
XLOC023549	LOC103393809,cct3	NC_024324.1:350346-358436	LOW QUALITY PROTEIN: protein disulfide-isomerase A3-like;T-complex protein 1 subunit gamma;	256.669	490.251	-0.933612	-0.840246	-7.75936	8.53575e-15	1.03543e-13	4.99869e-14	TRUE		K08056
XLOC019599	LOC103391020	NC_024321.1:11195202-11201665	dual specificity protein kinase CLK4-like isoform X1	41.7188	152.119	-1.86643	-1.77307	-7.75869	8.58119e-15	1.04045e-13	5.02294e-14	TRUE
XLOC017795	atg13	NC_024320.1:5871849-5883081	autophagy-related protein 13	16.1946	98.1455	-2.59941	-2.50604	-7.75762	8.65408e-15	1.04879e-13	5.06323e-14	TRUE		K08331
XLOC024924	LOC103395140	NC_024325.1:8371475-8375803	ras-related protein Rab-24-like isoform X2	0	69.4049	-8.77557	-8.6822	-7.75037	9.16274e-15	1.10888e-13	5.3533e-14	TRUE
XLOC014742	LOC103386601	NC_024317.1:16381006-16398803	protein kinase C and casein kinase substrate in neurons protein 1-like isoform X1	8.55221	78.4568	-3.19753	-3.10416	-7.7455	9.52064e-15	1.15165e-13	5.5598e-14	TRUE
XLOC007435	calcb	NC_024312.1:5657885-5662456	calcitonin gene-related peptide 2 isoform X1	53.5711	1.1213	5.57821	5.67158	7.74091	9.87076e-15	1.19345e-13	5.76157e-14	TRUE	GO:0005576 GO:0005179 GO:0007165
XLOC009868	LOC103381529	NC_024314.1:2538683-2556372	glutamate dehydrogenase%2C mitochondrial	74.3603	210.888	-1.50387	-1.41051	-7.73864	1.0049e-14	1.21386e-13	5.8601e-14	TRUE	GO:0006520 GO:0055114 GO:0016639 GO:0006118	K00261
XLOC030597	LOC103399678	NW_007592823.1:7-520		3.37655	63.0617	-4.22314	-4.12978	-7.73415	1.04099e-14	1.25688e-13	6.06778e-14	TRUE
XLOC003907	cbln2	NC_024309.1:4761905-4764765	cerebellin-2	63.5911	0	8.43919	8.53256	7.7284	1.08908e-14	1.3137e-13	6.34212e-14	TRUE
XLOC009013	tceb2	NC_024314.1:3586055-3595039	transcription elongation factor B polypeptide 2	88.5824	234.728	-1.4059	-1.31253	-7.72737	1.09793e-14	1.32377e-13	6.39071e-14	TRUE	GO:0000079 GO:0019901	K03873
XLOC000267	cga	NC_024307.1:8968329-8970426	glycoprotein hormones alpha chain	54.6081	1.91649	4.83258	4.92594	7.72424	1.12524e-14	1.35605e-13	6.54658e-14	TRUE		K08522
XLOC011838	spock3	NC_024315.1:9686046-9699000	testican-3 isoform X2	55.822	2.46124	4.50338	4.59674	7.71553	1.20482e-14	1.45061e-13	7.00307e-14	TRUE	GO:0007165 GO:0005578 GO:0005509
XLOC021018	cryba2	NC_024322.1:17920310-17931581	beta-crystallin A2	0	58.2784	-6.86489	-6.77152	-7.71313	1.22769e-14	1.47677e-13	7.12933e-14	TRUE
XLOC022474	LOC103392792	NC_024323.1:5317074-5321054	charged multivesicular body protein 6-like	12.0373	87.2147	-2.85706	-2.76369	-7.71255	1.23326e-14	1.48278e-13	7.15838e-14	TRUE		K12195
XLOC000404	cdkn3	NC_024307.1:15130639-15133894	cyclin-dependent kinase inhibitor 3 isoform X1	7.93048	76.2298	-3.26487	-3.17151	-7.70991	1.25903e-14	1.51306e-13	7.30456e-14	TRUE	GO:0016301 GO:0004725 GO:0016310 GO:0035335 GO:0006570
XLOC004437	LOC103377736	NC_024310.1:4117130-4162932		0	57.7529	-6.71114	-6.61777	-7.70655	1.29262e-14	1.5527e-13	7.49593e-14	TRUE
XLOC012992	LOC103384644	NC_024316.1:3772293-3793129	V-type proton ATPase subunit S1-like protein	55.0606	0	6.86106	6.95443	7.70478	1.31068e-14	1.57367e-13	7.59717e-14	TRUE	GO:0015991 GO:0046961 GO:0033180 GO:0046933 GO:0006119 GO:0015986 GO:0045259
XLOC026177	LOC103396348	NC_024326.1:8078133-8087928		0	58.1167	-6.86088	-6.76752	-7.70321	1.32688e-14	1.59238e-13	7.68749e-14	TRUE
XLOC030721	galm	NW_007594619.1:53-389	aldose 1-epimerase	48.3372	163.597	-1.75894	-1.66558	-7.70042	1.3562e-14	1.62605e-13	7.85003e-14	TRUE		K01785
XLOC022157	mgp	NC_024323.1:12889549-12914029	matrix Gla protein isoform X2	6.82351	72.9426	-3.41818	-3.32481	-7.69912	1.37004e-14	1.64188e-13	7.92647e-14	TRUE
XLOC003674	slc35g2	NC_024309.1:10874263-10877218	solute carrier family 35 member G2	53.6893	1.64589	5.02769	5.12106	7.69764	1.38606e-14	1.66032e-13	8.01545e-14	TRUE	GO:0016020
XLOC003530	LOC103376973,myrip	NC_024309.1:5218262-5336823	sperm-associated antigen 16 protein-like;rab effector MyRIP isoform X1;	5.43786	68.8524	-3.6624	-3.56903	-7.69686	1.39447e-14	1.66962e-13	8.06037e-14	TRUE	GO:0044699 GO:0044422 GO:0043227 GO:0044424
XLOC018515	spin1	NC_024320.1:5751511-5765232	spindlin-1	0	60.6932	-7.55352	-7.46015	-7.69633	1.40032e-14	1.67584e-13	8.09042e-14	TRUE
XLOC023130	LOC103393821	NC_024324.1:966907-974949	zinc transporter Slc39a7-like	0	56.7655	-6.29115	-6.19778	-7.69569	1.40734e-14	1.68347e-13	8.12722e-14	TRUE
XLOC029372	LOC103398980	NW_007585228.1:10975-11224	mamu class II histocompatibility antigen%2C DR alpha chain-like	142.214	319.489	-1.1677	-1.07434	-7.69029	1.46799e-14	1.75439e-13	8.46963e-14	TRUE		K06752
XLOC010177	LOC103382376	NC_024314.1:12798529-12833571	protein FAM104A-like	13.7288	90.9765	-2.72829	-2.63492	-7.67958	1.59616e-14	1.90669e-13	9.20488e-14	TRUE
XLOC012821	LOC103385475	NC_024316.1:19607014-19617208	serine/threonine-protein kinase WNK2-like isoform X3	4.56697	65.9138	-3.85127	-3.75791	-7.67403	1.66676e-14	1.9901e-13	9.60753e-14	TRUE
XLOC014114	sycp1	NC_024317.1:15322475-15343011	synaptonemal complex protein 1	0	134.451	-13.052	-12.9587	-7.67367	1.67137e-14	1.99469e-13	9.6297e-14	TRUE
XLOC014268	LOC103385632	NC_024317.1:219088-244009	synapsin-2-like	53.7539	0	6.56549	6.65886	7.67233	1.68904e-14	2.01485e-13	9.72702e-14	TRUE
XLOC025917	basp1	NC_024326.1:15028797-15034500	brain acid soluble protein 1	66.6884	0	8.96816	9.06153	7.66884	1.73561e-14	2.06944e-13	9.99056e-14	TRUE
XLOC011574	eif4a3	NC_024315.1:1858711-1874515	eukaryotic initiation factor 4A-III	87.2674	231.09	-1.40494	-1.31157	-7.66292	1.81749e-14	2.16607e-13	1.04571e-13	TRUE	GO:0000184 GO:0051028 GO:0008026 GO:0016607 GO:0000381 GO:0005737 GO:0006417 GO:0003723 GO:0006200 GO:0005524	K13025
XLOC013404	LOC103385469	NC_024316.1:19503100-19517125	LOW QUALITY PROTEIN: protein VPRBP-like	31.6657	130.442	-2.04242	-1.94905	-7.6605	1.85204e-14	2.20624e-13	1.0651e-13	TRUE
XLOC014498	psma5	NC_024317.1:5753325-5756121	proteasome subunit alpha type-5	125.468	292.664	-1.22193	-1.12856	-7.65949	1.86666e-14	2.22262e-13	1.07301e-13	TRUE		K02729
XLOC023427	LOC103394541,LOC103394542,LOC103394543	NC_024324.1:12255772-12280219	zinc finger protein 687-like isoform X1;26S proteasome non-ATPase regulatory subunit 4;phosphatidylinositol 4-phosphate 5-kinase type-1 alpha-like isoform X1;	55.863	176.588	-1.66042	-1.56706	-7.65673	1.90722e-14	2.26883e-13	1.09531e-13	TRUE		K03029 K00889
XLOC000939	LOC103392051,LOC103392056	NC_024307.1:34512785-34528035		55.0557	2.45789	4.4854	4.57877	7.65623	1.91464e-14	2.27661e-13	1.09907e-13	TRUE
XLOC015088	epcam	NC_024318.1:685521-688271	epithelial cell adhesion molecule	10.9987	83.6895	-2.92771	-2.83435	-7.65393	1.94929e-14	2.31674e-13	1.11845e-13	TRUE
XLOC004041	nrn1	NC_024309.1:11269675-11279495	neuritin	57.8338	0	7.69411	7.78748	7.65372	1.95244e-14	2.31942e-13	1.11974e-13	TRUE	GO:0030054 GO:0031225 GO:0045202 GO:0032281 GO:0007399
XLOC013918	LOC103386152	NC_024317.1:6869540-6873431	calcium/calmodulin-dependent protein kinase II inhibitor 2-like	53.0396	0	6.37829	6.47166	7.65114	1.99203e-14	2.36537e-13	1.14192e-13	TRUE
XLOC008948	LOC103381476,c8h8orf59	NC_024314.1:1590787-1608884	60S ribosomal protein L19-like;uncharacterized protein C8orf59 homolog;	376.774	652.688	-0.792694	-0.699329	-7.63604	2.23998e-14	2.65734e-13	1.28288e-13	TRUE	GO:0005622	K02885
XLOC006022	LOC103379408,LOC103379409	NC_024311.1:18720594-18736033	LOW QUALITY PROTEIN: GC-rich sequence DNA-binding factor 2-like;cathepsin B-like;	102.456	23.3656	2.13255	2.22591	7.63339	2.28667e-14	2.71148e-13	1.30901e-13	TRUE	GO:0031101 GO:0006508 GO:0050790 GO:0004197	K01363
XLOC005927	LOC103379255	NC_024311.1:15388145-15388465	histone H2A-like	3.42187	61.8017	-4.17479	-4.08142	-7.63051	2.3382e-14	2.77005e-13	1.33729e-13	TRUE	GO:0000786 GO:0005874 GO:0003677 GO:0006334 GO:0046982 GO:0005737 GO:0005634	K11251
XLOC021421	LOC103392290	NC_024322.1:14769594-14779846	ras-related protein O-RAL	22.2172	109.912	-2.3066	-2.21323	-7.62767	2.39038e-14	2.83057e-13	1.36651e-13	TRUE		K07835
XLOC008665	esco2	NC_024313.1:10479299-10484447	N-acetyltransferase ESCO2	0	55.7949	-6.32051	-6.22715	-7.62685	2.40554e-14	2.84721e-13	1.37454e-13	TRUE
XLOC025744	atp6v1h	NC_024326.1:9138791-9154444	V-type proton ATPase subunit H isoform X1	125.715	36.0468	1.80221	1.89558	7.62498	2.44079e-14	2.88761e-13	1.39404e-13	TRUE		K02144
XLOC002899	ndufa11	NC_024308.1:8189153-8190858	NADH dehydrogenase [ubiquinone] 1 alpha subcomplex subunit 11	383.697	217.062	0.82186	0.915226	7.62314	2.47574e-14	2.92762e-13	1.41336e-13	TRUE		K03956
XLOC017692	LOC103389165,crat	NC_024320.1:3322923-3360096	leukemia inhibitory factor receptor-like;carnitine O-acetyltransferase isoform X1;	7.03053	72.4608	-3.3655	-3.27213	-7.62132	2.51085e-14	2.96779e-13	1.43275e-13	TRUE		K05058 K00624
XLOC009028	c8h10orf90	NC_024314.1:4182712-4195808	centrosomal protein C10orf90 homolog	8.4641	76.4209	-3.17454	-3.08117	-7.61802	2.57605e-14	3.04207e-13	1.46861e-13	TRUE
XLOC017096	tppp	NC_024319.1:8235801-8248607	tubulin polymerization-promoting protein isoform X1	52.5734	0	6.40862	6.50198	7.61302	2.67755e-14	3.16049e-13	1.52578e-13	TRUE
XLOC028222	LOC103398057	NC_024328.1:14343779-14364675	LOW QUALITY PROTEIN: discoidin domain-containing receptor 2-like	75.5253	10.7133	2.81756	2.91092	7.61136	2.71218e-14	3.1999e-13	1.5448e-13	TRUE
XLOC003160	LOC103376776	NC_024308.1:18021851-18050972		56.4436	0	7.54927	7.64263	7.60915	2.75909e-14	3.25377e-13	1.57081e-13	TRUE
XLOC000938	med11	NC_024307.1:34509942-34512403	mediator of RNA polymerase II transcription subunit 11	39.2146	144.429	-1.8809	-1.78753	-7.60263	2.90182e-14	3.41896e-13	1.65056e-13	TRUE	GO:0006357 GO:0001104 GO:0016592
XLOC008255	mtfr2	NC_024313.1:9100251-9107206	mitochondrial fission regulator 2	1.65208	56.2071	-5.0884	-4.99503	-7.60185	2.91931e-14	3.438e-13	1.65975e-13	TRUE
XLOC022462	cant1,lgals3bp	NC_024323.1:4998421-5009950	soluble calcium-activated nucleotidase 1 isoform X1;galectin-3-binding protein;	77.9038	11.8376	2.71832	2.81168	7.59626	3.04802e-14	3.58795e-13	1.73214e-13	TRUE		K12304
XLOC001141	nipal3,rcan3	NC_024307.1:7864061-7954119	NIPA-like protein 3;calcipressin-3 isoform X1;	91.3948	18.1061	2.33564	2.429	7.59528	3.07119e-14	3.61358e-13	1.74452e-13	TRUE	GO:0016020 GO:0015095 GO:0015693 GO:0019722 GO:0000166
XLOC024026	LOC103394710	NC_024324.1:14833782-14837932	kelch-like protein 10 isoform X2	0	83.9956	-10.4897	-10.3963	-7.58585	3.30314e-14	3.88295e-13	1.87456e-13	TRUE
XLOC017312	LOC103388869	NC_024319.1:18340111-18349470	pituitary tumor-transforming gene 1 protein-interacting protein-like	136.962	42.9702	1.67237	1.76573	7.5823	3.3947e-14	3.98878e-13	1.92565e-13	TRUE
XLOC018565	LOC103389446,LOC103389449	NC_024320.1:8097760-8189983		0	59.5843	-7.70046	-7.6071	-7.5804	3.44499e-14	4.04418e-13	1.9524e-13	TRUE
XLOC005116	LOC103378100	NC_024310.1:11580999-11699386	schwannomin-interacting protein 1 isoform X1	108.072	26.7282	2.01556	2.10892	7.57989	3.45848e-14	4.05818e-13	1.95915e-13	TRUE
XLOC025732	LOC103396389	NC_024326.1:8757875-8761447	aquaporin-1-like	131.228	299.532	-1.19063	-1.09727	-7.57498	3.59196e-14	4.21289e-13	2.03384e-13	TRUE		K09864
XLOC010581	LOC103383051	NC_024314.1:29036507-29043571	uncharacterized protein LOC103383051 isoform X2	0	55.3007	-6.49713	-6.40377	-7.573	3.64711e-14	4.27563e-13	2.06413e-13	TRUE
XLOC006255	cd81	NC_024311.1:10480607-10498840	CD81 antigen	88.0867	16.678	2.40098	2.49434	7.57093	3.7057e-14	4.34235e-13	2.09634e-13	TRUE	GO:0016021	K06508
XLOC029052	LOC103398726,LOC103398728,LOC103398730,wdr33	NW_007585124.1:80688-108697	LOW QUALITY PROTEIN: PEX5-related protein-like;dual specificity protein phosphatase 18-like;protein FAM132B-like isoform X2;pre-mRNA 3' end processing protein WDR33;	27.0197	119.222	-2.14157	-2.0482	-7.56508	3.87621e-14	4.53189e-13	2.18784e-13	TRUE		K15542
XLOC012292	LOC103384385	NC_024316.1:305841-317307	synaptophysin-like	52.603	0	6.71707	6.81044	7.56127	3.99138e-14	4.66443e-13	2.25183e-13	TRUE	GO:0030285 GO:0048168 GO:0006810 GO:0005215
XLOC024296	LOC103394835	NC_024325.1:2241873-2248578	protein BTG3-like	0	55.7871	-6.80186	-6.70849	-7.55833	4.08278e-14	4.76694e-13	2.30132e-13	TRUE		K14443
XLOC005090	LOC103378038	NC_024310.1:10453626-10454848	NADH dehydrogenase [ubiquinone] 1 subunit C2-like	192.359	78.4095	1.2947	1.38807	7.54173	4.6377e-14	5.40751e-13	2.61056e-13	TRUE	GO:0008137 GO:0005743 GO:0006120 GO:0070469 GO:0006744 GO:0006814 GO:0015992	K03968
XLOC006372	LOC103379272,LOC103379275	NC_024311.1:15615623-15670011		5.98354	68.3367	-3.51359	-3.42022	-7.54023	4.69154e-14	5.46782e-13	2.63968e-13	TRUE
XLOC015104	b3gat2	NC_024318.1:1017449-1048349	galactosylgalactosylxylosylprotein 3-beta-glucuronosyltransferase 2	53.4761	0	7.08881	7.18217	7.53832	4.76068e-14	5.5459e-13	2.67737e-13	TRUE		K10157
XLOC021111	stam2	NC_024322.1:2220172-2238042	signal transducing adapter molecule 2 isoform X5	7.02115	71.2822	-3.34376	-3.2504	-7.53721	4.80116e-14	5.59054e-13	2.69893e-13	TRUE		K04705
XLOC023629	srsf10	NC_024324.1:1867410-1871495	serine/arginine-rich splicing factor 10 isoform X3	35.9755	136.925	-1.9283	-1.83493	-7.53661	4.82329e-14	5.61378e-13	2.71015e-13	TRUE		K12900
XLOC006276	leo1	NC_024311.1:11586610-11591854	RNA polymerase-associated protein LEO1	31.968	128.868	-2.01119	-1.91783	-7.53282	4.96563e-14	5.77685e-13	2.78887e-13	TRUE	GO:0016593 GO:0010390 GO:0045638 GO:0005515 GO:0021529 GO:0031442 GO:0032968 GO:0007507 GO:0048701 GO:0014032 GO:0050936 GO:0030318 GO:0019827 GO:0033523 GO:0045944 GO:0006378 GO:0021782
XLOC004475	serpine2	NC_024310.1:6330053-6336471	glia-derived nexin	77.0501	11.882	2.69702	2.79038	7.52502	5.27104e-14	6.12939e-13	2.95906e-13	TRUE	GO:0005615
XLOC017049	cck	NC_024319.1:5906283-5909722	cholecystokinin	68.5689	0	9.47255	9.56591	7.52202	5.39381e-14	6.2637e-13	3.02391e-13	TRUE		K05226
XLOC011100	rps3a	NC_024315.1:5330503-5332755	40S ribosomal protein S3a	2015.88	1678.86	0.263928	0.357293	7.51735	5.58959e-14	6.48522e-13	3.13085e-13	TRUE	GO:0009790 GO:0030154 GO:0003735 GO:0031369 GO:0002181 GO:0022627 GO:0005634 GO:0042254	K02984
XLOC007261	cpne2	NC_024312.1:1011238-1032063	copine-2	56.5745	3.67762	3.94331	4.03667	7.51617	5.64047e-14	6.54133e-13	3.15793e-13	TRUE
XLOC025784	LOC103396537	NC_024326.1:10787818-10822602		63.2717	6.21147	3.34855	3.44192	7.51326	5.76728e-14	6.68539e-13	3.22748e-13	TRUE
XLOC024692	zmat2	NC_024325.1:16864162-16866639	zinc finger matrin-type protein 2	42.1056	148.362	-1.81704	-1.72367	-7.51285	5.78517e-14	6.70312e-13	3.23604e-13	TRUE		K12848
XLOC030511	LOC103399643	NW_007591965.1:6-551	myosin-6-like	0	55.0595	-6.78292	-6.68955	-7.51229	5.81002e-14	6.7289e-13	3.24849e-13	TRUE		K17751
XLOC022202	LOC103393443,LOC103393483	NC_024323.1:13449055-13480898	LOW QUALITY PROTEIN: zinc finger protein 646-like;	56.7634	3.78232	3.90762	4.00098	7.50844	5.9838e-14	6.92396e-13	3.34266e-13	TRUE
XLOC015076	thumpd2	NC_024318.1:271092-274324	THUMP domain-containing protein 2	2.20353	56.376	-4.67719	-4.58383	-7.50252	6.26025e-14	7.23736e-13	3.49396e-13	TRUE
XLOC016520	tppp	NC_024319.1:8235801-8248607	tubulin polymerization-promoting protein isoform X1	50.301	0	5.86958	5.96295	7.49798	6.48092e-14	7.48913e-13	3.6155e-13	TRUE
XLOC030821	LOC103399765	NW_007596090.1:9-422		96.6246	242.704	-1.32874	-1.23537	-7.49519	6.6201e-14	7.64654e-13	3.69149e-13	TRUE
XLOC018327	LOC103390429	NC_024320.1:27914086-27927562	dnaJ homolog subfamily B member 5-like	50.4377	0	6.1309	6.22427	7.49022	6.87592e-14	7.93848e-13	3.83243e-13	TRUE
XLOC006137	LOC103378794	NC_024311.1:5995375-6002766	kelch-like protein 10	0	54.6829	-6.77302	-6.67965	-7.48831	6.97637e-14	8.04727e-13	3.88495e-13	TRUE	GO:0005737 GO:0048808 GO:0000902 GO:0005515 GO:0048873 GO:0008584 GO:0007286 GO:0009566
XLOC026233	LOC103396472	NC_024326.1:9754320-9772524	Krueppel-like factor 2	54.6972	3.13231	4.12617	4.21953	7.48424	7.19617e-14	8.2971e-13	4.00556e-13	TRUE		K17845
XLOC014173	LOC103386684	NC_024317.1:17908028-17914096	vesicular inhibitory amino acid transporter	54.9946	0	7.63658	7.72994	7.48258	7.28786e-14	8.39907e-13	4.05479e-13	TRUE		K15015
XLOC004557	LOC103377997	NC_024310.1:9840938-9844328	high mobility group protein B1-like	123.989	36.4074	1.76791	1.86127	7.47974	7.44686e-14	8.57849e-13	4.14141e-13	TRUE	GO:0009409 GO:0003677 GO:0005886 GO:0030900 GO:0005634	K10802
XLOC006422	LOC103379385	NC_024311.1:18373823-18380335	proline-serine-threonine phosphatase-interacting protein 1-like isoform X1	61.1445	5.56924	3.45667	3.55004	7.47649	7.63349e-14	8.78956e-13	4.24331e-13	TRUE		K12804
XLOC002480	c2h8orf82,naprt1	NC_024308.1:13261930-13294289	UPF0598 protein C8orf82 homolog;nicotinate phosphoribosyltransferase isoform X1;	17.4178	96.7303	-2.47341	-2.38004	-7.47572	7.67843e-14	8.83737e-13	4.26639e-13	TRUE	GO:0004516 GO:0019358 GO:0004514 GO:0009435	K00763
XLOC001317	galnt16	NC_024307.1:15894710-15926761	polypeptide N-acetylgalactosaminyltransferase 16 isoform X1	50.2889	1.3709	5.19704	5.29041	7.47367	7.79871e-14	8.96782e-13	4.32937e-13	TRUE	GO:0046872 GO:0016757 GO:0005794 GO:0006486 GO:0016021	K00710
XLOC008962	vdac2	NC_024314.1:2188833-2197425	voltage-dependent anion-selective channel protein 2	51.1236	164.386	-1.68503	-1.59166	-7.47151	7.92793e-14	9.11236e-13	4.39914e-13	TRUE	GO:0055085 GO:0044070 GO:0031101 GO:0005741 GO:0008308	K15040
XLOC010189	rsph10b	NC_024314.1:13200444-13205498	radial spoke head 10 homolog B	1.84093	54.918	-4.89877	-4.80541	-7.4704	7.99537e-14	9.18579e-13	4.43459e-13	TRUE
XLOC004015	LOC103377233	NC_024309.1:10344237-10345484	cystatin-B-like	1105.71	839.681	0.39706	0.490425	7.4656	8.29201e-14	9.52237e-13	4.59708e-13	TRUE	GO:0004869 GO:0010951 GO:0005622
XLOC011911	LOC103383990	NC_024315.1:13172930-13191901	transcription activator BRG1-like isoform X2	52.5456	2.45139	4.4219	4.51526	7.45755	8.81489e-14	1.01138e-12	4.88262e-13	TRUE
XLOC024697	LOC103395673,trnad-guc	NC_024325.1:16920746-16934979	nuclear pore complex protein Nup98-Nup96-like isoform X1	0	95.3952	-11.4815	-11.3882	-7.45711	8.8442e-14	1.0143e-12	4.89668e-13	TRUE		K14297
XLOC011178	LOC103383730	NC_024315.1:8243199-8252736	dihydropyrimidinase-related protein 1-like isoform X1	52.7014	2.55773	4.36491	4.45827	7.44751	9.51153e-14	1.08938e-12	5.25916e-13	TRUE	GO:0005737 GO:0006208 GO:0016812
XLOC013440	LOC103385534	NC_024316.1:20368323-20406507	sodium- and chloride-dependent GABA transporter 1-like	53.7808	2.96514	4.18092	4.27428	7.44659	9.57847e-14	1.09656e-12	5.29383e-13	TRUE		K05034
XLOC023487	LOC103394685	NC_024324.1:13952792-13955749	maturin-like	54.223	0	7.60819	7.70156	7.43912	1.01359e-13	1.15935e-12	5.59695e-13	TRUE
XLOC011701	LOC103383572	NC_024315.1:5941822-5953108	zinc finger protein Gfi-1b-like	1.17195	52.9422	-5.49744	-5.40407	-7.43573	1.03988e-13	1.1889e-12	5.7396e-13	TRUE
XLOC014191	necab3	NC_024317.1:18875733-18895652	N-terminal EF-hand calcium-binding protein 3	70.3798	9.51681	2.88661	2.97998	7.43234	1.06696e-13	1.21932e-12	5.88646e-13	TRUE
XLOC012587	LOC103385001	NC_024316.1:11215135-11219041	uncharacterized protein LOC103385001	9.09168	75.5382	-3.05459	-2.96122	-7.43192	1.07029e-13	1.22258e-12	5.90219e-13	TRUE
XLOC020214	egr1	NC_024321.1:15681917-15737877	early growth response protein 1	49.9029	1.47776	5.07764	5.17101	7.42904	1.09389e-13	1.24788e-12	6.02437e-13	TRUE		K09203
XLOC001678	LOC103389382,LOC103390056	NC_024307.1:28458206-28470409	kinetochore protein NDC80 homolog;uncharacterized protein LOC103390056;	2.26426	55.5699	-4.61719	-4.52383	-7.42802	1.10235e-13	1.25699e-12	6.0683e-13	TRUE	GO:0007059 GO:0031262 GO:0007052 GO:0000777 GO:0051301
XLOC016912	mrpl51	NC_024319.1:2099620-2277206	39S ribosomal protein L51%2C mitochondrial	46.4096	154.864	-1.73851	-1.64514	-7.4264	1.11595e-13	1.27193e-12	6.14044e-13	TRUE
XLOC001108	otub2	NC_024307.1:6444642-6447492	ubiquitin thioesterase OTUB2	10.1552	78.2398	-2.94568	-2.85232	-7.42429	1.13386e-13	1.29177e-12	6.23623e-13	TRUE
XLOC030911	LOC103399777	NW_007597562.1:15-385	DNA (cytosine-5)-methyltransferase 1-like	122.246	35.925	1.76673	1.86009	7.42379	1.13819e-13	1.29614e-12	6.25731e-13	TRUE		K00558
XLOC019724	rab33a	NC_024321.1:16633198-16640491	ras-related protein Rab-33A	49.4656	1.33265	5.21406	5.30742	7.41419	1.22372e-13	1.3923e-12	6.72158e-13	TRUE
XLOC024289	LOC103394825	NC_024325.1:2156198-2159864	cytoskeleton-associated protein 2-like	7.09571	69.8118	-3.29845	-3.20509	-7.41307	1.2341e-13	1.4035e-12	6.77561e-13	TRUE
XLOC027772	LOC103398147	NC_024328.1:15920846-15936318	Krueppel-like factor 9	3.75265	59.9159	-3.99696	-3.90359	-7.41072	1.25613e-13	1.42792e-12	6.89353e-13	TRUE
XLOC012513	LOC103384869	NC_024316.1:7866737-7872109	targeting protein for Xklp2-like isoform X1	3.68305	59.6959	-4.01866	-3.92529	-7.41031	1.26006e-13	1.43176e-12	6.91207e-13	TRUE	GO:0015630 GO:0044430
XLOC025990	LOC103395940,LOC103395942	NC_024326.1:2006223-2013346	methyl-CpG-binding domain protein 3-like;cytochrome b-c1 complex subunit 10;	436.118	723.797	-0.730867	-0.637501	-7.40944	1.26833e-13	1.44052e-12	6.95437e-13	TRUE		K00420
XLOC017021	lenep,pbxip1	NC_024319.1:4465349-4476967	lens epithelial cell protein LEP503;pre-B-cell leukemia transcription factor-interacting protein 1;	64.9513	187.762	-1.53147	-1.43811	-7.40934	1.26927e-13	1.44096e-12	6.95646e-13	TRUE
XLOC027708	LOC103398062	NC_024328.1:14487152-14490131	rhabdoid tumor deletion region protein 1-like	1.12988	52.516	-5.53852	-5.44515	-7.40911	1.2715e-13	1.44223e-12	6.9626e-13	TRUE
XLOC017115	fkbp14	NC_024319.1:8855002-8865705	peptidyl-prolyl cis-trans isomerase FKBP14	2.38442	55.624	-4.544	-4.45063	-7.40472	1.31429e-13	1.48945e-12	7.19056e-13	TRUE
XLOC003561	LOC103377047	NC_024309.1:6899639-6900881		199.647	397.346	-0.992944	-0.899579	-7.40217	1.33978e-13	1.51767e-12	7.32681e-13	TRUE
XLOC019667	LOC103391146	NC_024321.1:14383809-14388017	acidic repeat-containing protein-like	1.76884	53.7834	-4.92629	-4.83292	-7.39979	1.36403e-13	1.54446e-12	7.45616e-13	TRUE
XLOC001426	cct7	NC_024307.1:19911209-19914212	T-complex protein 1 subunit eta	153.695	329.281	-1.09925	-1.00588	-7.39705	1.39243e-13	1.57525e-12	7.60478e-13	TRUE	GO:0005739 GO:0006457 GO:0005874 GO:0044297 GO:0005832 GO:0042802 GO:0007339 GO:0005524 GO:0051082 GO:0002199
XLOC029405	LOC103399001	NW_007585262.1:3701-5896		0	97.262	-11.695	-11.6017	-7.39226	1.44353e-13	1.63092e-12	7.87352e-13	TRUE
XLOC007790	LOC103380559	NC_024312.1:18429510-18432454	shaker-related potassium channel tsha2-like	0	52.3217	-6.30716	-6.2138	-7.38689	1.50303e-13	1.69739e-12	8.19445e-13	TRUE	GO:0005249 GO:0034765 GO:0051260 GO:0008076 GO:0071805
XLOC015540	LOC103387785	NC_024318.1:17288721-17294840	myosin-2 heavy chain-like	0	81.5581	-10.644	-10.5507	-7.38575	1.516e-13	1.71129e-12	8.26154e-13	TRUE
XLOC020793	LOC103391990	NC_024322.1:8985257-8987069	cytochrome c oxidase copper chaperone	1047.44	790.74	0.405592	0.498958	7.3816	1.56401e-13	1.76471e-12	8.51945e-13	TRUE		K02260
XLOC012647	rps21	NC_024316.1:14035968-14037941	40S ribosomal protein S21 isoform X1	8164.01	7750.59	0.0749718	0.168337	7.37871	1.59826e-13	1.80257e-12	8.70223e-13	TRUE		K02971
XLOC008079	ost4	NC_024313.1:2182588-2192236	dolichyl-diphosphooligosaccharide--protein glycosyltransferase subunit 4	439.378	266.833	0.719526	0.812891	7.37516	1.64142e-13	1.85045e-12	8.93335e-13	TRUE	GO:0016021 GO:0008152 GO:0005789 GO:0016740
XLOC027577	vdac3	NC_024328.1:9143449-9197139	voltage-dependent anion-selective channel protein 3 isoform X1	5.26245	64.0057	-3.60439	-3.51103	-7.37416	1.65384e-13	1.86363e-12	8.997e-13	TRUE
XLOC023718	ndufs6	NC_024324.1:4283968-4285230	NADH dehydrogenase [ubiquinone] iron-sulfur protein 6%2C mitochondrial	131.162	41.677	1.65403	1.74739	7.36632	1.75405e-13	1.97484e-12	9.53385e-13	TRUE		K03939
XLOC030923	LOC103399780	NW_007597771.1:0-328		514.748	825.602	-0.68158	-0.588215	-7.36442	1.77919e-13	2.00226e-12	9.66626e-13	TRUE
XLOC024326	aspa	NC_024325.1:3745311-3753278	aspartoacylase	49.191	0	6.40807	6.50143	7.36413	1.78302e-13	2.0057e-12	9.68286e-13	TRUE		K01437
XLOC018859	ttc18	NC_024320.1:20477269-20498591	tetratricopeptide repeat protein 18	0	52.5126	-6.62146	-6.52809	-7.36255	1.80424e-13	2.02869e-12	9.79383e-13	TRUE
XLOC018071	LOC103389945	NC_024320.1:18045599-18074259	ubiquitin-conjugating enzyme E2 L3-like	112.408	30.9111	1.86255	1.95591	7.36223	1.8086e-13	2.03271e-12	9.81322e-13	TRUE		K04552
XLOC000927	LOC103391885,LOC103392042	NC_024307.1:34161244-34168761	regucalcin-like;regucalcin-like;	2.31662	54.8024	-4.56415	-4.47078	-7.35737	1.8757e-13	2.10721e-12	1.01729e-12	TRUE	GO:0008270 GO:0006874 GO:0019853 GO:0005509 GO:0005737 GO:0050848 GO:0032781 GO:0004341 GO:0005634 GO:0030234 GO:0006098 GO:0019384	K01053
XLOC000284	LOC103378601	NC_024307.1:9546210-9551492	cathepsin L1-like	2.09653	54.1339	-4.69046	-4.59709	-7.35616	1.89273e-13	2.12449e-12	1.02563e-12	TRUE	GO:0008234 GO:0006508
XLOC018180	LOC103390169	NC_024320.1:22532696-22554679		13.2062	84.8233	-2.68325	-2.58988	-7.34567	2.0473e-13	2.29301e-12	1.10699e-12	TRUE
XLOC007072	map2k1	NC_024312.1:12543967-12552898	dual specificity mitogen-activated protein kinase kinase 1	53.7983	3.4365	3.96855	4.06191	7.34307	2.08743e-13	2.33593e-12	1.12771e-12	TRUE	GO:0004728 GO:0060674 GO:0004708 GO:0045597 GO:0090398 GO:0060711 GO:0005737 GO:0008285 GO:0048870 GO:0007050 GO:0004674 GO:0030216 GO:0005886 GO:0005524 GO:0000187 GO:0043539 GO:0030182 GO:0006470 GO:0006570 GO:0009069	K04368
XLOC002646	LOC103376800,dr1	NC_024308.1:19016549-19024909	retinol dehydrogenase 8-like;protein Dr1;	7.66485	70.3773	-3.19878	-3.10542	-7.33721	2.18092e-13	2.43949e-12	1.17771e-12	TRUE	GO:0005737 GO:0004303 GO:0006703 GO:0055114 GO:0008209 GO:0017025 GO:0043565 GO:0043966 GO:0005671 GO:0046982	K11150
XLOC028718	rpl13	NW_007585110.1:475343-478575	60S ribosomal protein L13	1340.56	1059.1	0.339997	0.433362	7.33653	2.19204e-13	2.45087e-12	1.1832e-12	TRUE		K02873
XLOC025068	LOC103395439	NC_024325.1:13791498-13816241	LOW QUALITY PROTEIN: connector enhancer of kinase suppressor of ras 2-like	51.3834	2.57854	4.31668	4.41004	7.33529	2.21235e-13	2.47252e-12	1.19365e-12	TRUE
XLOC001421	LOC103383917,syt4	NC_024307.1:19721444-19735206	synaptotagmin-4;	94.4513	21.5088	2.13464	2.22801	7.33336	2.24449e-13	2.50735e-12	1.21046e-12	TRUE	GO:0006887 GO:0008021 GO:0016020 GO:0005215
XLOC007761	plcz1	NC_024312.1:17042787-17057493	LOW QUALITY PROTEIN: 1-phosphatidylinositol 4%2C5-bisphosphate phosphodiesterase zeta-1	0	67.8733	-9.49404	-9.40067	-7.32715	2.35091e-13	2.62509e-12	1.26731e-12	TRUE	GO:0044763 GO:0005737 GO:0016787	K05857
XLOC023741	LOC103394140	NC_024324.1:5141429-5144161	granulins-like	91.2367	19.9627	2.19231	2.28567	7.32051	2.47037e-13	2.7573e-12	1.33113e-12	TRUE
XLOC016611	nacad	NC_024319.1:10997600-11013698	NAC-alpha domain-containing protein 1	57.4844	4.91648	3.54747	3.64084	7.31861	2.50545e-13	2.79525e-12	1.34945e-12	TRUE
XLOC015984	aprt	NC_024318.1:17045687-17049823	adenine phosphoribosyltransferase	142.205	48.8723	1.54088	1.63425	7.31556	2.56301e-13	2.85824e-12	1.37986e-12	TRUE		K00759
XLOC002671	gtpbp6,rp2,tmem45a	NC_024308.1:85567-95414	LOW QUALITY PROTEIN: putative GTP-binding protein 6;protein XRP2;transmembrane protein 45A isoform X5;	8.04069	71.1092	-3.14465	-3.05128	-7.315	2.57389e-13	2.86913e-12	1.38512e-12	TRUE	GO:0005525 GO:0007010 GO:0010842 GO:0035845 GO:0048793 GO:0004550 GO:0006241 GO:0000902 GO:0001947 GO:0003779 GO:0006165 GO:0006183 GO:0006228 GO:0005524 GO:0006144 GO:0006206
XLOC023090	LOC103393819	NC_024324.1:27694-66561	uncharacterized protein LOC103393819	0	51.9472	-6.69897	-6.60561	-7.3109	2.65364e-13	2.95675e-12	1.42742e-12	TRUE		K05212
XLOC003826	kiaa1462	NC_024309.1:854366-876031	junctional protein associated with coronary artery disease	5.22188	62.9442	-3.59143	-3.49807	-7.30214	2.83221e-13	3.153e-12	1.52216e-12	TRUE
XLOC001520	LOC103386498	NC_024307.1:23394666-23399307	actin-related protein 2-like	47.742	1.11127	5.42498	5.51834	7.30153	2.84514e-13	3.16603e-12	1.52846e-12	TRUE	GO:0005829 GO:0007163 GO:0070062 GO:0030036 GO:0005524 GO:0042995 GO:0003779 GO:0008356 GO:0051653 GO:0016482 GO:0033206 GO:0016344 GO:0030478
XLOC006978	LOC103380022	NC_024312.1:8348738-8385914	pro-neuregulin-4%2C membrane-bound isoform-like	0	51.2625	-6.44363	-6.35027	-7.29768	2.92763e-13	3.25642e-12	1.57209e-12	TRUE		K05458
XLOC030269	LOC103399520	NW_007589630.1:138-433		0	51.6987	-6.69206	-6.59869	-7.29449	2.99791e-13	3.33316e-12	1.60914e-12	TRUE
XLOC015127	hnrnpll	NC_024318.1:1903710-1911249	heterogeneous nuclear ribonucleoprotein L-like	50.9148	2.59573	4.29387	4.38724	7.29277	3.03636e-13	3.37301e-12	1.62838e-12	TRUE
XLOC021841	LOC103392688	NC_024323.1:3317873-3323625	coronin-1A-like	61.2366	6.49102	3.23788	3.33124	7.29229	3.04726e-13	3.38366e-12	1.63352e-12	TRUE		K13882
XLOC011784	LOC103383714	NC_024315.1:8076804-8088450	tyrosine-protein phosphatase non-receptor type 9-like isoform X1	5.26549	62.9324	-3.57916	-3.4858	-7.29133	3.069e-13	3.40634e-12	1.64447e-12	TRUE	GO:0004725 GO:0035335 GO:0006570
XLOC003533	ppp1r16a	NC_024309.1:5367744-5378890	protein phosphatase 1 regulatory subunit 16A isoform X1	1.92979	52.8045	-4.77415	-4.68078	-7.29103	3.07593e-13	3.41257e-12	1.64747e-12	TRUE
XLOC022480	LOC103392832	NC_024323.1:5790984-5792546	neuropeptide B-like	47.6613	0	6.01236	6.10572	7.29071	3.0832e-13	3.41917e-12	1.65066e-12	TRUE		K05267
XLOC023460	aste1	NC_024324.1:13437533-13447612	protein asteroid homolog 1 isoform X2	3.18706	56.612	-4.15081	-4.05744	-7.29043	3.08966e-13	3.42486e-12	1.65341e-12	TRUE
XLOC018888	LOC103390125,LOC103390145	NC_024320.1:21973097-21991291	heat shock protein beta-1-like;LOW QUALITY PROTEIN: serine/threonine-protein kinase TAO3-like;	55.2936	0	8.23152	8.32489	7.28881	3.12706e-13	3.46483e-12	1.6727e-12	TRUE		K04455 K04429
XLOC011747	rps6	NC_024315.1:7198572-7201807	40S ribosomal protein S6	1816.8	1504.59	0.272029	0.365395	7.28767	3.15352e-13	3.49116e-12	1.68541e-12	TRUE	GO:0003735 GO:0042593 GO:0022627 GO:0005634 GO:0006412 GO:0042254	K02991
XLOC024410	LOC103395053	NC_024325.1:6847406-6851341	heat shock cognate 70 kDa protein	284.304	513.662	-0.853385	-0.760019	-7.28476	3.2225e-13	3.566e-12	1.72155e-12	TRUE		K03283
XLOC018358	slc35e4	NC_024320.1:28705422-28711992	solute carrier family 35 member E4 isoform X2	2.8234	55.3997	-4.29437	-4.20101	-7.28365	3.24903e-13	3.59381e-12	1.73497e-12	TRUE
XLOC000756	mrpl52	NC_024307.1:27080929-27083562	39S ribosomal protein L52%2C mitochondrial	53.2709	164.633	-1.62783	-1.53447	-7.28025	3.33199e-13	3.68243e-12	1.77775e-12	TRUE	GO:0005762 GO:0003735 GO:0006412 GO:0042254
XLOC009076	top2a	NC_024314.1:5553555-5565014	DNA topoisomerase 2-alpha	1.42851	51.2846	-5.16594	-5.07258	-7.27564	3.44769e-13	3.80542e-12	1.83713e-12	TRUE	GO:0000819 GO:0006312 GO:0009295 GO:0031100 GO:0006268 GO:0000712 GO:0006265 GO:0044774 GO:0009330 GO:0000795 GO:0000287 GO:0030263 GO:0045944 GO:0006200 GO:0005524 GO:0003918 GO:0008301
XLOC022751	rbfox1	NC_024323.1:13179644-13196966	RNA binding protein fox-1 homolog 1	18.6506	96.5141	-2.37152	-2.27815	-7.27501	3.46402e-13	3.8218e-12	1.84504e-12	TRUE
XLOC003776	phex	NC_024309.1:15066166-15075415	phosphate-regulating neutral endopeptidase isoform X1	1.21455	50.8265	-5.38709	-5.29372	-7.27466	3.47295e-13	3.82839e-12	1.84822e-12	TRUE	GO:0004222 GO:0006508
XLOC019554	mif	NC_024321.1:9897146-9899593	macrophage migration inhibitory factor	374.531	217.387	0.784819	0.878185	7.27325	3.50936e-13	3.86687e-12	1.86648e-12	TRUE		K07253
XLOC014407	LOC103385928	NC_024317.1:3572038-3592478	6-phosphofructo-2-kinase/fructose-2%2C6-bisphosphatase 4-like isoform X2	0	51.3776	-6.68307	-6.5897	-7.27322	3.51026e-13	3.86622e-12	1.86648e-12	TRUE		K01103
XLOC026085	LOC103396108	NC_024326.1:4426095-4433390	septin-2 isoform X2	38.0441	136.306	-1.8411	-1.74774	-7.27128	3.56096e-13	3.92039e-12	1.89263e-12	TRUE		K16942
XLOC016766	LOC103388893,ldlrad4	NC_024319.1:19551096-19722989	low-density lipoprotein receptor class A domain-containing protein 4 isoform X1;	62.6057	7.15146	3.12998	3.22335	7.2692	3.61626e-13	3.97958e-12	1.92121e-12	TRUE
XLOC005023	ckm	NC_024310.1:7640028-7677785	creatine kinase M-type	2.41947	53.9636	-4.47922	-4.38586	-7.26834	3.63919e-13	4.00311e-12	1.93257e-12	TRUE	GO:0016301 GO:0005524 GO:0016310	K00933
XLOC002408	LOC103398159	NC_024308.1:10347938-10417069		3.83147	58.2316	-3.92583	-3.83247	-7.26165	3.82384e-13	4.20265e-12	2.0289e-12	TRUE
XLOC003635	nebl	NC_024309.1:9912269-9941838	nebulette isoform X7	86.1957	17.8556	2.27124	2.3646	7.26111	3.8393e-13	4.21785e-12	2.03623e-12	TRUE
XLOC001049	bub1b	NC_024307.1:4358028-4361086	mitotic checkpoint serine/threonine-protein kinase BUB1 beta	0	50.2831	-5.97064	-5.87728	-7.26067	3.85185e-13	4.22984e-12	2.04203e-12	TRUE		K06637
XLOC019368	LOC103390513	NC_024321.1:105868-107471	growth arrest-specific protein 8-like	0	70.0655	-9.86114	-9.76777	-7.25851	3.91373e-13	4.29414e-12	2.07307e-12	TRUE
XLOC005986	cnep1r1	NC_024311.1:17548151-17550237	nuclear envelope phosphatase-regulatory subunit 1	18.828	96.6387	-2.35972	-2.26636	-7.25683	3.96277e-13	4.3461e-12	2.09815e-12	TRUE	GO:0016021 GO:0031965 GO:0071595 GO:0010867 GO:0034504 GO:0035307 GO:0005737
XLOC018812	sbno1	NC_024320.1:18162897-18178639	protein strawberry notch homolog 1	9.24603	73.4827	-2.9905	-2.89713	-7.25156	4.12012e-13	4.51484e-12	2.17961e-12	TRUE
XLOC006951	LOC103379943	NC_024312.1:7149189-7159329	troponin T%2C fast skeletal muscle isoforms-like isoform X1	7.74787	69.4366	-3.16382	-3.07046	-7.24975	4.1753e-13	4.57337e-12	2.20787e-12	TRUE
XLOC005206	LOC103378324,LOC103378332	NC_024310.1:15070649-15111962	dixin-A-like;dixin-A-like;	48.064	1.67745	4.84062	4.93398	7.24837	4.21829e-13	4.6185e-12	2.22966e-12	TRUE	GO:0004871 GO:0007165 GO:0007275 GO:0005622 GO:0097458 GO:0005515 GO:0030177 GO:0043010 GO:0030900 GO:0022603 GO:0005737 GO:2000026 GO:0060070
XLOC003898	sbspon	NC_024309.1:4349075-4357036	somatomedin-B and thrombospondin type-1 domain-containing protein	3.16871	55.9899	-4.1432	-4.04983	-7.24621	4.28584e-13	4.68849e-12	2.26345e-12	TRUE
XLOC030643	LOC103399697	NW_007593363.1:54-504	aurora kinase A-B-like	0	50.9345	-6.67057	-6.57721	-7.24372	4.36537e-13	4.77347e-12	2.30447e-12	TRUE		K11481
XLOC023618	LOC103393894,LOC103393933	NC_024324.1:1716562-1720757	adenylate kinase 2%2C mitochondrial-like;adenylate kinase 2%2C mitochondrial-like;	403.43	673.817	-0.740038	-0.646673	-7.24029	4.47717e-13	4.89365e-12	2.36249e-12	TRUE		K00939
XLOC000679	LOC103386870,LOC103386879	NC_024307.1:24130727-24146814	LOW QUALITY PROTEIN: active breakpoint cluster region-related protein-like	6.4046	65.5524	-3.35547	-3.2621	-7.23927	4.51113e-13	4.92868e-12	2.3794e-12	TRUE	GO:0005089 GO:0005622 GO:0032319 GO:0043547 GO:0005096
XLOC011432	cbx8	NC_024315.1:17617408-17621906	chromobox protein homolog 8 isoform X1	5.61183	63.2269	-3.494	-3.40063	-7.23582	4.62734e-13	5.05138e-12	2.43864e-12	TRUE	GO:0005634
XLOC015375	cacul1	NC_024318.1:10643850-10648016	CDK2-associated and cullin domain-containing protein 1	5.19894	61.9727	-3.57534	-3.48198	-7.23238	4.74596e-13	5.17868e-12	2.50009e-12	TRUE
XLOC019628	canx,mgat4b	NC_024321.1:12312676-12357893	calnexin;LOW QUALITY PROTEIN: alpha-1%2C3-mannosyl-glycoprotein 4-beta-N-acetylglucosaminyltransferase B;	115.633	33.8837	1.77089	1.86426	7.23113	4.78999e-13	5.22452e-12	2.52223e-12	TRUE		K08054 K00738
XLOC017697	slc38a9	NC_024320.1:3485427-3497670	putative sodium-coupled neutral amino acid transporter 9 isoform X1	4.89251	60.9469	-3.63891	-3.54554	-7.2232	5.07776e-13	5.53607e-12	2.67263e-12	TRUE
XLOC011363	pitpnc1	NC_024315.1:15313467-15344445	cytoplasmic phosphatidylinositol transfer protein 1 isoform X1	59.5097	6.14662	3.27526	3.36863	7.22246	5.10539e-13	5.56149e-12	2.6849e-12	TRUE	GO:0005737 GO:0046488 GO:0008526 GO:0008289 GO:0007165 GO:0015914 GO:0005634
XLOC021907	stra13	NC_024323.1:5692786-5696476	centromere protein X	2.25591	52.8651	-4.55053	-4.45717	-7.22117	5.15434e-13	5.61246e-12	2.70951e-12	TRUE		K15360
XLOC015929	tex36	NC_024318.1:14502109-14504781	testis-expressed sequence 36 protein	0	93.8488	-11.7688	-11.6754	-7.21478	5.40211e-13	5.87483e-12	2.83617e-12	TRUE
XLOC007328	LOC103379611	NC_024312.1:2748676-2754666	glucose-6-phosphate isomerase-like	151.221	55.6194	1.443	1.53636	7.2134	5.45714e-13	5.93217e-12	2.86385e-12	TRUE	GO:0006096 GO:0006094 GO:0004347 GO:0005982 GO:0005985 GO:0006098	K01810
XLOC006254	asb7	NC_024311.1:10471665-10480439	ankyrin repeat and SOCS box protein 7 isoform X3	2.0167	52.0454	-4.6897	-4.59634	-7.21262	5.48841e-13	5.96366e-12	2.87905e-12	TRUE	GO:0016567 GO:0035556
XLOC015913	LOC103387608	NC_024318.1:13736849-13738053		0	50.3823	-6.64062	-6.54726	-7.20886	5.64225e-13	6.12824e-12	2.95851e-12	TRUE
XLOC025196	arrb2	NC_024325.1:16564407-16596341	beta-arrestin-2 isoform X2	61.3492	6.9493	3.1421	3.23547	7.20778	5.68694e-13	6.17419e-12	2.98069e-12	TRUE		K04439
XLOC000619	LOC103385147,LOC103385472	NC_024307.1:21928370-22041515	disintegrin and metalloproteinase domain-containing protein 19-like;	7.69714	68.7042	-3.158	-3.06464	-7.20501	5.80394e-13	6.29857e-12	3.04074e-12	TRUE	GO:0004222 GO:0006508 GO:0008270
XLOC023376	stmnd1	NC_024324.1:10993252-11006898	stathmin domain-containing protein 1	0	49.4423	-5.88985	-5.79648	-7.20085	5.98394e-13	6.48574e-12	3.1311e-12	TRUE
XLOC026419	LOC103396864,LOC103396865	NC_024326.1:15180550-15210676	protein SMG7-like;protein SMG7-like;	48.8083	155.043	-1.66747	-1.5741	-7.1979	6.11471e-13	6.61638e-12	3.19417e-12	TRUE		K14409
XLOC006229	parp6	NC_024311.1:9755077-9795834	poly [ADP-ribose] polymerase 6	53.1982	3.8597	3.78482	3.87818	7.19725	6.14369e-13	6.64495e-12	3.20796e-12	TRUE	GO:0008152 GO:0003950
XLOC004464	LOC103377781	NC_024310.1:5710778-5713411	homeobox protein SEBOX-like	0	50.2134	-6.65	-6.55664	-7.19537	6.2291e-13	6.73451e-12	3.2512e-12	TRUE	GO:0006355 GO:0003007 GO:0007492 GO:0043565 GO:0030154 GO:0003700 GO:0005634 GO:0005667 GO:0045449
XLOC022712	LOC103393326	NC_024323.1:12304815-12322069	ran GTPase-activating protein 1-like isoform X1	9.09663	72.2859	-2.99031	-2.89694	-7.19203	6.38365e-13	6.89584e-12	3.32908e-12	TRUE		K14319
XLOC027754	arvcf	NC_024328.1:15310635-15330970	armadillo repeat protein deleted in velo-cardio-facial syndrome	47.8739	1.90911	4.64827	4.74163	7.18763	6.59253e-13	7.1185e-12	3.43658e-12	TRUE
XLOC001370	klc1	NC_024307.1:17715400-17740010	kinesin light chain 1 isoform X2	70.9829	11.1643	2.66858	2.76194	7.18438	6.75145e-13	7.28705e-12	3.51794e-12	TRUE	GO:0008152 GO:0003777 GO:0005871 GO:0005874 GO:0007017	K10407
XLOC017732	LOC103389235	NC_024320.1:4417871-4444876	receptor-type tyrosine-protein phosphatase-like N isoform X1	79.3599	15.0426	2.39936	2.49272	7.18346	6.797e-13	7.33315e-12	3.5402e-12	TRUE		K07817
XLOC021981	LOC103392972	NC_024323.1:7512919-7516745	nucleoside diphosphate kinase-like isoform X1	0	49.6609	-6.44556	-6.35219	-7.18256	6.84185e-13	7.37847e-12	3.56208e-12	TRUE		K00940
XLOC014175	ipo9	NC_024317.1:17956493-17969661	importin-9	6.8513	66.0617	-3.26936	-3.176	-7.18188	6.87604e-13	7.41225e-12	3.57839e-12	TRUE
XLOC014162	ip6k1	NC_024317.1:17671791-17686686	inositol hexakisphosphate kinase 1	8.39023	70.2377	-3.06546	-2.9721	-7.17921	7.01166e-13	7.55529e-12	3.64651e-12	TRUE
XLOC026347	LOC103396686,cc2d1b	NC_024326.1:13346732-13361230	poly(U)-specific endoribonuclease-C-like;coiled-coil and C2 domain-containing protein 1B;	3.88846	57.356	-3.88267	-3.78931	-7.17919	7.0128e-13	7.55337e-12	3.64651e-12	TRUE
XLOC010219	LOC103382277	NC_024314.1:14101818-14112940	serine/threonine-protein kinase SBK1-like	49.0326	0	7.24261	7.33598	7.17901	7.02205e-13	7.56018e-12	3.6498e-12	TRUE	GO:0005737 GO:0006468 GO:0005524 GO:0004674 GO:0009069
XLOC021957	LOC103392921	NC_024323.1:6889515-6898199	granulocyte colony-stimulating factor receptor-like	55.8018	4.9173	3.50437	3.59774	7.17876	7.03442e-13	7.57035e-12	3.65471e-12	TRUE		K05060
XLOC012576	LOC103384976,LOC103385024	NC_024316.1:10728038-10751714	voltage-dependent L-type calcium channel subunit alpha-1D-like;voltage-dependent L-type calcium channel subunit alpha-1D-like;	53.5652	4.10306	3.70652	3.79989	7.1729	7.34261e-13	7.89544e-12	3.81166e-12	TRUE		K04851
XLOC019690	LOC103391226	NC_024321.1:15430632-15473884	gamma-aminobutyric acid receptor subunit beta-2-like	53.5697	0	8.24376	8.33712	7.16961	7.52098e-13	8.08388e-12	3.90263e-12	TRUE		K05181
XLOC028767	LOC103398472	NW_007585112.1:269660-270505	cocaine- and amphetamine-regulated transcript protein-like	203.449	91.0977	1.15918	1.25255	7.16518	7.76872e-13	8.34669e-12	4.0295e-12	TRUE
XLOC011631	cacng2	NC_024315.1:3512088-3558501	voltage-dependent calcium channel gamma-2 subunit	49.6101	2.69149	4.20416	4.29752	7.162	7.95063e-13	8.53859e-12	4.12215e-12	TRUE	GO:0070588 GO:0007528 GO:0005923 GO:0051899 GO:0060081 GO:0005245 GO:0005891 GO:0005198 GO:0019226	K04867
XLOC018343	kdm2b	NC_024320.1:28315665-28339405	lysine-specific demethylase 2B	4.21415	58.1179	-3.78567	-3.6923	-7.16108	8.00433e-13	8.59269e-12	4.14826e-12	TRUE
XLOC000814	rbm46	NC_024307.1:28678710-28688042	probable RNA-binding protein 46 isoform X1	0	79.8942	-10.9116	-10.8182	-7.15583	8.31701e-13	8.92465e-12	4.30852e-12	TRUE	GO:0097159 GO:1901363
XLOC013322	oard1	NC_024316.1:17106207-17108368	O-acetyl-ADP-ribose deacetylase 1	40.77	139.444	-1.77411	-1.68074	-7.15517	8.35687e-13	8.96369e-12	4.32737e-12	TRUE
XLOC018716	sap18	NC_024320.1:15734869-15736353	histone deacetylase complex subunit SAP18	63.0541	179.368	-1.50826	-1.41489	-7.15364	8.4506e-13	9.06048e-12	4.3741e-12	TRUE		K14324
XLOC011101	smox	NC_024315.1:5349276-5385319	spermine oxidase isoform X1	25.6744	109.751	-2.09583	-2.00247	-7.15276	8.50507e-13	9.1151e-12	4.40046e-12	TRUE	GO:0030097 GO:0005737 GO:0046592 GO:0046208 GO:0055114	K12259
XLOC011942	LOC103384036	NC_024315.1:14240149-14243398	ankyrin repeat domain-containing protein 66-like	0	80.6594	-10.9777	-10.8844	-7.15153	8.58168e-13	9.19338e-12	4.43826e-12	TRUE
XLOC025905	LOC103396851	NC_024326.1:14850728-14854914		1.24479	49.2392	-5.30583	-5.21247	-7.15023	8.66296e-13	9.27661e-12	4.47844e-12	TRUE
XLOC011623	dzank1	NC_024315.1:3267869-3274677	double zinc ribbon and ankyrin repeat-containing protein 1 isoform X2	2.14597	51.6307	-4.58853	-4.49516	-7.14996	8.68014e-13	9.29117e-12	4.48546e-12	TRUE
XLOC020853	sp5	NC_024322.1:11364547-11445435	transcription factor Sp5	2.518	52.6474	-4.38601	-4.29265	-7.141	9.26551e-13	9.90953e-12	4.78399e-12	TRUE
XLOC000825	LOC103389793	NC_024307.1:28863232-28886476	disks large homolog 4-like isoform X1	46.1403	0	6.36477	6.45813	7.13798	9.47104e-13	1.0121e-11	4.88607e-12	TRUE	GO:0014069 GO:0030054 GO:0045211	K11828
XLOC020025	ttc9c	NC_024321.1:9137323-9166702	tetratricopeptide repeat protein 9C	11.7617	78.3493	-2.73582	-2.64246	-7.13777	9.48562e-13	1.01324e-11	4.89157e-12	TRUE
XLOC013039	LOC103384719	NC_024316.1:5230281-5274482	plasma membrane calcium-transporting ATPase 3-like isoform X2	46.4489	0	6.53755	6.63092	7.13652	9.57256e-13	1.0221e-11	4.93436e-12	TRUE	GO:0005388 GO:0016021 GO:0070588 GO:0046872 GO:0005524 GO:0008152 GO:0016529	K05850
XLOC010211	c8h10orf88	NC_024314.1:13919832-13932756	uncharacterized protein C10orf88 homolog	63.0473	8.01451	2.97575	3.06911	7.13388	9.75761e-13	1.041e-11	5.0256e-12	TRUE
XLOC022612	LOC103393125	NC_024323.1:9709863-9735921	reprimo-like protein	54.4493	0	8.4971	8.59047	7.12799	1.01848e-12	1.08523e-11	5.23912e-12	TRUE		K10128
XLOC019638	LOC103391082	NC_024321.1:12700118-12701924	myosin heavy chain%2C clone 203-like	0	49.1305	-6.61855	-6.52518	-7.12193	1.06426e-12	1.13308e-11	5.47014e-12	TRUE
XLOC029123	kctd9	NW_007585128.1:112434-119810	BTB/POZ domain-containing protein KCTD9	901.117	669.967	0.427624	0.52099	7.12141	1.06828e-12	1.13689e-11	5.48853e-12	TRUE
XLOC005648	LOC103378722	NC_024311.1:4156343-4163662	guanine nucleotide-binding protein G(o) subunit alpha	45.8946	0	6.35751	6.45087	7.1199	1.08005e-12	1.14894e-11	5.54668e-12	TRUE	GO:0031821 GO:0004871 GO:0043005 GO:0051430 GO:0007626 GO:0042542 GO:0008016 GO:0032794 GO:0005834 GO:0007568 GO:0005525 GO:0007212 GO:0030900 GO:0006936 GO:0031175 GO:0046872 GO:0031683 GO:0043278 GO:0051926 GO:0042493 GO:0034097 GO:0043547 GO:0007188 GO:0003924 GO:0031852	K04534
XLOC026204	LOC103396405	NC_024326.1:8962727-8991742	pituitary adenylate cyclase-activating polypeptide type I receptor-like isoform X2	48.8187	0	7.40517	7.49854	7.11868	1.08964e-12	1.15867e-11	5.59366e-12	TRUE		K04587
XLOC001393	slirp	NC_024307.1:18785504-18787520	SRA stem-loop-interacting RNA-binding protein%2C mitochondrial	107.547	30.3316	1.82607	1.91944	7.1118	1.14539e-12	1.21745e-11	5.87744e-12	TRUE	GO:0003676 GO:0000166
XLOC029797	LOC103399226	NW_007586468.1:295-824		2.35298	51.6987	-4.45757	-4.3642	-7.10567	1.19743e-12	1.27119e-11	6.13688e-12	TRUE
XLOC003085	LOC103399940	NC_024308.1:15031759-15065374	tumor protein p63-regulated gene 1-like protein	1.84502	50.1626	-4.7649	-4.67154	-7.10363	1.21518e-12	1.28951e-11	6.22531e-12	TRUE
XLOC021202	rpl8	NC_024322.1:5653476-5655255	60S ribosomal protein L8	885.562	656.87	0.430985	0.524351	7.10105	1.23809e-12	1.31328e-11	6.34009e-12	TRUE		K02938
XLOC004722	thyn1	NC_024310.1:14815277-14818991	thymocyte nuclear protein 1 isoform X1	7.07283	65.5958	-3.21324	-3.11988	-7.09875	1.25889e-12	1.33479e-11	6.44392e-12	TRUE	GO:0005634
XLOC014705	LOC103386518	NC_024317.1:14591809-14636617	sodium- and chloride-dependent taurine transporter-like isoform X2	64.1464	8.67643	2.88619	2.97956	7.09509	1.29269e-12	1.37007e-11	6.61425e-12	TRUE
XLOC015182	zbtb18	NC_024318.1:4116603-4126727	zinc finger and BTB domain-containing protein 18 isoform X2	51.6914	3.75975	3.78122	3.87458	7.09243	1.31777e-12	1.39608e-11	6.73982e-12	TRUE
XLOC025924	LOC103395798	NC_024326.1:42479-43606	regulator of G-protein signaling 8-like	44.9616	0	5.61075	5.70411	7.09224	1.31963e-12	1.3969e-11	6.74377e-12	TRUE
XLOC022759	LOC103393470,arl6ip1	NC_024323.1:13283516-13291140	eukaryotic translation initiation factor 1-like;ADP-ribosylation factor-like protein 6-interacting protein 1;	362.297	613.27	-0.75935	-0.665984	-7.08974	1.34367e-12	1.42177e-11	6.86384e-12	TRUE		K03113
XLOC022557	gprc5b	NC_024323.1:7861485-7877962	G-protein coupled receptor family C group 5 member B isoform X2	52.167	0	8.2079	8.30126	7.08861	1.3547e-12	1.43286e-11	6.91737e-12	TRUE
XLOC024840	gabrg2	NC_024325.1:4868314-4902266	gamma-aminobutyric acid receptor subunit gamma-2 isoform X3	46.1226	0	6.67217	6.76554	7.08848	1.35596e-12	1.4336e-11	6.92095e-12	TRUE		K05186
XLOC025041	LOC103395398	NC_024325.1:13282019-13310599		9.57365	72.1047	-2.91295	-2.81959	-7.08555	1.38496e-12	1.46366e-11	7.06608e-12	TRUE
XLOC017952	LOC103389655	NC_024320.1:12724079-12728263		0	59.9145	-9.06522	-8.97186	-7.07696	1.4735e-12	1.55659e-11	7.51472e-12	TRUE
XLOC002417	sgta	NC_024308.1:10569954-10595169	small glutamine-rich tetratricopeptide repeat-containing protein alpha	40.1433	136.885	-1.76973	-1.67637	-7.07613	1.4824e-12	1.56536e-11	7.55703e-12	TRUE
XLOC013874	prph	NC_024317.1:4920212-4925006	peripherin	45.5424	0	6.50914	6.6025	7.07098	1.53838e-12	1.62381e-11	7.83921e-12	TRUE		K07607
XLOC006367	LOC103379247	NC_024311.1:15390182-15400050	histone H3	0	47.6193	-5.62266	-5.5293	-7.06056	1.65837e-12	1.74975e-11	8.4472e-12	TRUE	GO:0000786 GO:0003677 GO:0006334 GO:0005634 GO:0046982	K11253
XLOC016601	LOC103388495	NC_024319.1:10821849-10829260	casein kinase II subunit alpha	43.7518	143.305	-1.71167	-1.61831	-7.06009	1.66389e-12	1.75486e-11	8.47186e-12	TRUE		K03097
XLOC014303	camkv	NC_024317.1:1183420-1195382	caM kinase-like vesicle-associated protein	47.2515	0	7.20517	7.29854	7.05708	1.70037e-12	1.79187e-11	8.65055e-12	TRUE
XLOC003106	LOC103399962	NC_024308.1:15739474-15746356	alpha/beta hydrolase domain-containing protein 17A-like	7.91538	67.3232	-3.08837	-2.99501	-7.05479	1.72857e-12	1.82085e-11	8.79045e-12	TRUE
XLOC008237	napb	NC_024313.1:8125625-8130260	beta-soluble NSF attachment protein isoform X1	75.1779	13.8782	2.43749	2.53085	7.05182	1.76591e-12	1.85942e-11	8.97665e-12	TRUE	GO:0035249 GO:0010807 GO:0035494 GO:0070044 GO:0019905 GO:0006886
XLOC009065	c8h16orf93	NC_024314.1:5291788-5298334	coiled-coil domain-containing protein C16orf93 homolog isoform X2	4.9066	58.7921	-3.58283	-3.48946	-7.05033	1.78489e-12	1.87864e-11	9.06945e-12	TRUE
XLOC022505	LOC103392886	NC_024323.1:6517131-6528555		21.2504	98.8364	-2.21755	-2.12419	-7.05008	1.78816e-12	1.88131e-11	9.08235e-12	TRUE
XLOC014158	LOC103386655	NC_024317.1:17580761-17596467	kelch-like protein 10	0	83.9621	-11.4057	-11.3124	-7.0413	1.90453e-12	2.00212e-11	9.66555e-12	TRUE
XLOC022232	LOC103393536	NC_024323.1:13887195-13907653		0	58.3344	-8.93073	-8.83737	-7.04053	1.91515e-12	2.01247e-11	9.71552e-12	TRUE
XLOC026056	kif1a	NC_024326.1:3889985-3911047	kinesin-like protein KIF1A isoform X7	47.1695	0	7.25472	7.34809	7.03813	1.94836e-12	2.04653e-11	9.87998e-12	TRUE
XLOC024834	LOC103394959	NC_024325.1:4608281-4614986	ATP-binding cassette sub-family G member 4-like	0	59.8679	-9.15859	-9.06523	-7.03311	2.0198e-12	2.11985e-11	1.02339e-11	TRUE		K05680
XLOC009113	chmp2a	NC_024314.1:7152778-7162426	charged multivesicular body protein 2a	63.3956	177.499	-1.48536	-1.39199	-7.02892	2.08142e-12	2.18363e-11	1.05419e-11	TRUE	GO:0031902 GO:0015031	K12191
XLOC015806	znf511	NC_024318.1:10130941-10157616	zinc finger protein 511	4.42786	57.0789	-3.68828	-3.59491	-7.02719	2.10734e-12	2.20993e-11	1.06688e-11	TRUE
XLOC014465	nelfcd	NC_024317.1:4791148-4797098	negative elongation factor C/D isoform X1	7.202	65.0031	-3.17404	-3.08067	-7.02537	2.13492e-12	2.23795e-11	1.08041e-11	TRUE
XLOC023782	LOC103394204	NC_024324.1:7007854-7010858	uncharacterized protein LOC103394204 isoform X1	0	64.7287	-9.76355	-9.67018	-7.02469	2.14539e-12	2.24801e-11	1.08526e-11	TRUE
XLOC004802	stx1a	NC_024310.1:17126163-17173607	syntaxin-1A isoform X1	48.6551	0	7.69879	7.79216	7.01867	2.23995e-12	2.34424e-11	1.13172e-11	TRUE	GO:0005484 GO:0017157 GO:0006886 GO:0000149 GO:0016021 GO:0005622	K04560
XLOC010554	LOC103383009	NC_024314.1:28548406-28550288	microsomal glutathione S-transferase 1-like	94.0868	23.7144	1.98823	2.08159	7.01394	2.31706e-12	2.42396e-11	1.17021e-11	TRUE	GO:0016740	K00799
XLOC015598	LOC103386926	NC_024318.1:1156392-1172560	RING finger protein 122-like	0	48.9032	-7.13116	-7.0378	-7.01224	2.34537e-12	2.45258e-11	1.18402e-11	TRUE
XLOC019744	LOC103391273	NC_024321.1:17246532-17266115		0	47.7845	-6.70213	-6.60877	-7.01137	2.35993e-12	2.46681e-11	1.1909e-11	TRUE
XLOC012822	LOC103385550	NC_024316.1:19620745-19638129	serine/threonine-protein kinase WNK2-like	9.02658	69.6957	-2.94882	-2.85545	-7.01108	2.3649e-12	2.471e-11	1.19292e-11	TRUE
XLOC019418	LOC103390592	NC_024321.1:2491909-2522283	sodium bicarbonate transporter-like protein 11 isoform X1	0	50.3316	-7.56097	-7.46761	-7.00659	2.44201e-12	2.55055e-11	1.23132e-11	TRUE
XLOC021464	mmadhc	NC_024322.1:15894900-15897926	methylmalonic aciduria and homocystinuria type D protein%2C mitochondrial	11.6665	76.3061	-2.70943	-2.61606	-7.00569	2.4577e-12	2.5659e-11	1.23873e-11	TRUE
XLOC005011	hnrnpul1	NC_024310.1:7134954-7145214	LOW QUALITY PROTEIN: heterogeneous nuclear ribonucleoprotein U-like protein 1	49.7097	153.109	-1.62296	-1.52959	-7.00443	2.48001e-12	2.58814e-11	1.24947e-11	TRUE	GO:0003676 GO:0019013 GO:0030529 GO:0009615 GO:0006396	K15047
XLOC008663	pbk	NC_024313.1:10422374-10428873	lymphokine-activated killer T-cell-originated protein kinase	4.6526	57.4253	-3.62558	-3.53221	-7.00121	2.5377e-12	2.64727e-11	1.27802e-11	TRUE
XLOC023391	LOC103394455	NC_024324.1:11470775-11477337	ras-related protein Rab-5A	34.5913	125.044	-1.85395	-1.76059	-7.00001	2.55952e-12	2.66896e-11	1.28849e-11	TRUE		K07887
XLOC020594	itm2b	NC_024322.1:372053-379011	integral membrane protein 2B	190.166	84.2031	1.17531	1.26868	6.99694	2.61611e-12	2.72577e-11	1.31591e-11	TRUE
XLOC007650	LOC103380267,efcab4a	NC_024312.1:12922097-12936792	CD151 antigen-like isoform X2;EF-hand calcium-binding domain-containing protein 4A isoform X1;	1.01807	46.8467	-5.52404	-5.43067	-6.99669	2.62073e-12	2.72948e-11	1.3177e-11	TRUE	GO:0016021
XLOC025822	LOC103396613	NC_024326.1:11950275-11959623	LOW QUALITY PROTEIN: E3 ubiquitin-protein ligase RNF31-like	44.1602	0	6.25514	6.3485	6.99625	2.62895e-12	2.73694e-11	1.32131e-11	TRUE
XLOC029474	LOC103399029	NW_007585331.1:5-1371	ubiquitin-conjugating enzyme E2 T-like	6.52163	62.7382	-3.26604	-3.17267	-6.99559	2.64145e-12	2.74885e-11	1.32705e-11	TRUE		K13960
XLOC018183	kiaa2026	NC_024320.1:22596426-22605205	uncharacterized protein KIAA2026 homolog	3.16355	52.7541	-4.05967	-3.9663	-6.98907	2.76717e-12	2.87853e-11	1.38966e-11	TRUE
XLOC020998	parp9	NC_024322.1:17324748-17341392	poly [ADP-ribose] polymerase 9 isoform X1	2.88564	51.8873	-4.16842	-4.07505	-6.98851	2.77814e-12	2.88878e-11	1.3946e-11	TRUE
XLOC026271	ca8	NC_024326.1:11248209-11270473	carbonic anhydrase-related protein isoform X2	54.0334	5.10569	3.40367	3.49704	6.98725	2.80335e-12	2.91382e-11	1.40669e-11	TRUE		K01672
XLOC020875	ccdc148	NC_024322.1:12311024-12339805	coiled-coil domain-containing protein 148	0	46.8233	-6.3284	-6.23503	-6.98611	2.82621e-12	2.9364e-11	1.4176e-11	TRUE
XLOC001223	LOC103379219,ccdc94	NC_024307.1:11215709-11223409	SH2 domain-containing adapter protein F-like isoform X2;coiled-coil domain-containing protein 94;	35.1252	125.824	-1.84083	-1.74746	-6.98533	2.84196e-12	2.95039e-11	1.42435e-11	TRUE	GO:0043518 GO:0043524
XLOC007083	tmem138	NC_024312.1:12922097-12936792	transmembrane protein 138	1.96608	48.999	-4.63936	-4.54599	-6.98234	2.90294e-12	3.01127e-11	1.45374e-11	TRUE
XLOC021316	LOC103392078	NC_024322.1:10461917-10487811	receptor-type tyrosine-protein phosphatase-like N	43.9972	1.26008	5.12582	5.21919	6.98207	2.90868e-12	3.01602e-11	1.45604e-11	TRUE		K07817
XLOC004912	LOC103377685	NC_024310.1:1920930-1938831	CMP-N-acetylneuraminate-beta-galactosamide-alpha-2%2C3-sialyltransferase 4-like	10.2649	72.4877	-2.82002	-2.72665	-6.98171	2.91598e-12	3.02238e-11	1.4591e-11	TRUE	GO:0097503 GO:0008373 GO:0006486 GO:0030173	K03494
XLOC014236	LOC103386775	NC_024317.1:19922039-19923497		4.82082	57.6615	-3.58026	-3.48689	-6.98018	2.94802e-12	3.05436e-11	1.47455e-11	TRUE
XLOC030361	LOC103399572	NW_007590399.1:42-628	splicing factor U2AF 65 kDa subunit-like	120.424	268.218	-1.15528	-1.06192	-6.97974	2.95727e-12	3.06272e-11	1.47858e-11	TRUE		K12837
XLOC003706	LOC103377307	NC_024309.1:11853370-11859791	annexin A13-like	63.9392	9.19712	2.79745	2.89081	6.97914	2.9699e-12	3.07456e-11	1.4843e-11	TRUE	GO:0005509 GO:0005544
XLOC026353	ranbp9	NC_024326.1:13750758-13770457	ran-binding protein 9	10.2422	72.3882	-2.82123	-2.72786	-6.97856	2.98227e-12	3.08613e-11	1.48988e-11	TRUE
XLOC004527	LOC103377926	NC_024310.1:7942251-7955756	SPARC-related modular calcium-binding protein 1-like	3.02742	52.1984	-4.10784	-4.01448	-6.97811	2.99188e-12	3.09484e-11	1.49409e-11	TRUE
XLOC005309	fus	NC_024310.1:19593821-19602225	RNA-binding protein FUS	145.213	305.665	-1.07378	-0.980415	-6.9771	3.01327e-12	3.11572e-11	1.50417e-11	TRUE	GO:0008270 GO:0003676 GO:0000166	K13098
XLOC024948	ruvbl2	NC_024325.1:9397364-9403184	ruvB-like 2	10.4593	72.9006	-2.80114	-2.70778	-6.97589	3.03946e-12	3.14155e-11	1.51664e-11	TRUE
XLOC007735	LOC103380483	NC_024312.1:16330872-16347023	unconventional myosin-Va-like isoform X2	0	49.0342	-7.32923	-7.23587	-6.97566	3.04447e-12	3.14546e-11	1.51852e-11	TRUE	GO:0044710 GO:0071704 GO:0044700 GO:0051649 GO:0043234 GO:0043167 GO:0015629 GO:0044430 GO:0012505 GO:0044237 GO:0016023 GO:0000166 GO:0051648 GO:0043473 GO:0003774 GO:0007154 GO:0050896 GO:0044765 GO:0048731 GO:0065007 GO:0003779
XLOC012967	LOC103384592	NC_024316.1:2778614-2786413	rho-related GTP-binding protein Rho6	59.772	7.46242	3.00175	3.09512	6.97347	3.09223e-12	3.19226e-11	1.54111e-11	TRUE	GO:0005525 GO:0005622 GO:0016020 GO:0007264	K07531
XLOC015225	LOC103387140	NC_024318.1:5548366-5555733	zinc finger protein 16-like	11.8145	76.2306	-2.68981	-2.59645	-6.97338	3.09405e-12	3.19286e-11	1.54141e-11	TRUE
XLOC028086	LOC103397801	NC_024328.1:8632661-8637158	cathepsin L1-like	199.893	91.3666	1.12949	1.22285	6.96969	3.17646e-12	3.27659e-11	1.58183e-11	TRUE		K01365
XLOC001175	id3	NC_024307.1:9412858-9415142	LOW QUALITY PROTEIN: DNA-binding protein inhibitor ID-3	71.7929	12.7884	2.48901	2.58237	6.96901	3.19174e-12	3.29105e-11	1.58881e-11	TRUE	GO:0046983 GO:0071542 GO:0005737 GO:0045892 GO:0005634	K17694
XLOC023414	tac1	NC_024324.1:11827334-11906625	protachykinin-1	45.2381	0	6.9338	7.02716	6.96846	3.20435e-12	3.30273e-11	1.59445e-11	TRUE		K05239
XLOC005845	LOC103379089	NC_024311.1:11976796-11979811	nicotinamide riboside kinase 2-like	148.413	310.014	-1.06272	-0.96935	-6.9606	3.38816e-12	3.4908e-11	1.68524e-11	TRUE	GO:0007045 GO:0070831 GO:0007517	K10524
XLOC006119	c5h15orf43,sord	NC_024311.1:5344265-5349903	uncharacterized protein C15orf43 homolog;sorbitol dehydrogenase;	16.1135	86.1076	-2.41787	-2.32451	-6.95533	3.51748e-12	3.62259e-11	1.74886e-11	TRUE	GO:0051287 GO:0055114 GO:0030317 GO:0008270 GO:0005739 GO:0046370 GO:0051160 GO:0003939 GO:0031514 GO:0006062 GO:0016020 GO:0006013	K00008
XLOC001496	drap1	NC_024307.1:22547280-22557294	dr1-associated corepressor isoform X2	6.99004	63.5192	-3.18382	-3.09045	-6.95497	3.52628e-12	3.6302e-11	1.75254e-11	TRUE	GO:0005622 GO:0005488
XLOC009423	celf2	NC_024314.1:15857619-16007056	CUGBP Elav-like family member 2	49.3135	3.47123	3.82846	3.92183	6.95468	3.53375e-12	3.63644e-11	1.75555e-11	TRUE	GO:0003676 GO:0000166
XLOC023319	LOC103394274	NC_024324.1:9171554-9221545	neurocalcin-delta B	4.76095	57.1539	-3.58553	-3.49217	-6.95354	3.56231e-12	3.66438e-11	1.76904e-11	TRUE
XLOC025779	rheb	NC_024326.1:10633287-10637757	GTP-binding protein Rheb	51.8804	4.43596	3.54787	3.64124	6.95301	3.57575e-12	3.67674e-11	1.77501e-11	TRUE		K07208
XLOC027541	emb	NC_024328.1:7820179-7825352	embigin	43.1739	0	5.73717	5.83053	6.94991	3.6553e-12	3.75703e-11	1.81377e-11	TRUE
XLOC022648	arhgdia	NC_024323.1:10668381-10693163	rho GDP-dissociation inhibitor 1	113.392	35.1186	1.69101	1.78438	6.94943	3.66768e-12	3.76827e-11	1.81919e-11	TRUE		K12462
XLOC007512	tpm1	NC_024312.1:8386820-8397554	tropomyosin alpha-1 chain isoform X4	60.8581	171.553	-1.49513	-1.40177	-6.94693	3.73317e-12	3.8325e-11	1.8502e-11	TRUE	GO:0042803 GO:0032059 GO:0034614 GO:0001701 GO:0047485 GO:0032781 GO:0060048 GO:0030336 GO:0005862 GO:0005200 GO:0045785 GO:0051693 GO:0030049 GO:0045214 GO:0031529 GO:0042060 GO:0051496 GO:0003065 GO:0055010 GO:0031941 GO:0001725 GO:0051015 GO:0032587
XLOC007396	LOC103379727,LOC103379728	NC_024312.1:4683585-4689504	CD59 glycoprotein-like;	325.977	186.009	0.809398	0.902763	6.94562	3.76796e-12	3.86669e-11	1.86671e-11	TRUE		K04008
XLOC023369	necab1	NC_024324.1:10948587-10971277	N-terminal EF-hand calcium-binding protein 1	51.9307	4.49271	3.53093	3.6243	6.94437	3.80152e-12	3.89957e-11	1.88258e-11	TRUE
XLOC004072	cdk13	NC_024309.1:12311625-12337252	cyclin-dependent kinase 13	2.91114	51.3492	-4.14069	-4.04732	-6.93813	3.9732e-12	4.07245e-11	1.96604e-11	TRUE	GO:0004672
XLOC018937	mapk10	NC_024320.1:24856989-24885686	LOW QUALITY PROTEIN: mitogen-activated protein kinase 10	43.387	1.22989	5.14066	5.23403	6.93534	4.05255e-12	4.15214e-11	2.00451e-11	TRUE		K04440
XLOC011932	taf5	NC_024315.1:13867967-13873172	transcription initiation factor TFIID subunit 5 isoform X1	5.61403	59.3102	-3.40117	-3.30781	-6.92736	4.28772e-12	4.38787e-11	2.11832e-11	TRUE	GO:0006355 GO:0005634	K03130
XLOC020187	glod5	NC_024321.1:15083068-15086383	glyoxalase domain-containing protein 5	1.49672	46.9766	-4.97207	-4.8787	-6.92604	4.32787e-12	4.4272e-11	2.1373e-11	TRUE
XLOC019495	LOC103390763,sox3	NC_024321.1:7896347-7960981	transcription factor SOX-3;	53.9781	5.36459	3.33083	3.4242	6.92507	4.35766e-12	4.45592e-11	2.15117e-11	TRUE
XLOC024790	vdac1	NC_024325.1:3079088-3084846	voltage-dependent anion-selective channel protein 1	164.113	67.4287	1.28325	1.37662	6.92228	4.44424e-12	4.54265e-11	2.19304e-11	TRUE		K05862
XLOC024660	rbmx2	NC_024325.1:16596733-16668296	RNA-binding motif protein%2C X-linked 2	50.0973	152.289	-1.60401	-1.51064	-6.92178	4.45996e-12	4.55692e-11	2.19993e-11	TRUE
XLOC011323	as3mt	NC_024315.1:14003737-14009967	arsenite methyltransferase	40.0618	134.028	-1.74224	-1.64887	-6.91993	4.51862e-12	4.61321e-11	2.2271e-11	TRUE	GO:0005829 GO:0030791 GO:0032259
XLOC026359	LOC103396761	NC_024326.1:13826977-13830039		0	60.7166	-9.5203	-9.42694	-6.9179	4.58373e-12	4.67783e-11	2.2583e-11	TRUE
XLOC014280	ppcs	NC_024317.1:554139-556845	phosphopantothenate--cysteine ligase isoform X1	7.32918	63.8647	-3.1233	-3.02993	-6.90937	4.86802e-12	4.96599e-11	2.39741e-11	TRUE		K01922
XLOC026867	LOC103397077	NC_024327.1:7083772-7084360		43.334	0	6.43743	6.53079	6.90781	4.92194e-12	5.01704e-11	2.42203e-11	TRUE
XLOC023568	LOC103393859,LOC103393860	NC_024324.1:666448-681192	gastrula zinc finger protein XlCGF57.1-like;BOLA class I histocompatibility antigen%2C alpha chain BL3-7-like;	181.451	79.4054	1.19227	1.28564	6.90575	4.99397e-12	5.08645e-11	2.45557e-11	TRUE		K06751
XLOC018979	snx30	NC_024320.1:26777943-26786909	sorting nexin-30	6.01948	60.1812	-3.3216	-3.22824	-6.90473	5.02974e-12	5.11885e-11	2.47121e-11	TRUE
XLOC004895	sh3bgr	NC_024310.1:985490-991127	SH3 domain-binding glutamic acid-rich protein isoform X2	44.2854	1.80684	4.61529	4.70866	6.90426	5.04646e-12	5.13385e-11	2.47845e-11	TRUE
XLOC003768	cacnb2	NC_024309.1:14931813-14994515	voltage-dependent L-type calcium channel subunit beta-2 isoform X1	7.27983	63.6566	-3.12833	-3.03497	-6.90355	5.07199e-12	5.15576e-11	2.48903e-11	TRUE		K04863
XLOC008082	ccnk	NC_024313.1:2352502-2358076	cyclin-K isoform X1	6.7996	62.3356	-3.19653	-3.10317	-6.90299	5.09195e-12	5.17401e-11	2.49784e-11	TRUE	GO:0000079 GO:0006355 GO:0019901
XLOC012408	LOC103384623	NC_024316.1:3468431-3509497	sodium channel protein type 8 subunit alpha-like	47.3531	0	7.76619	7.85955	6.90292	5.09447e-12	5.17454e-11	2.4981e-11	TRUE
XLOC013204	tmem9	NC_024316.1:12417909-12420133	transmembrane protein 9	52.0514	4.75542	3.45229	3.54566	6.89491	5.39003e-12	5.47045e-11	2.64095e-11	TRUE
XLOC025787	napg	NC_024326.1:10833583-10877869	gamma-soluble NSF attachment protein	114.285	36.1449	1.66077	1.75414	6.89454	5.40386e-12	5.48233e-11	2.64669e-11	TRUE
XLOC017191	LOC103388604	NC_024319.1:11700719-11705965	elongation of very long chain fatty acids protein 4-like	46.1878	0	7.51196	7.60532	6.89406	5.4224e-12	5.49898e-11	2.65472e-11	TRUE		K10249
XLOC016928	pnrc2	NC_024319.1:2497256-2508872	proline-rich nuclear receptor coactivator 2	100.371	28.1239	1.83547	1.92884	6.89284	5.46891e-12	5.54397e-11	2.67644e-11	TRUE
XLOC025199	LOC103395637	NC_024325.1:16674098-16676868	putative gustatory receptor clone PTE03	0	57.0608	-9.10015	-9.00678	-6.89142	5.52383e-12	5.59745e-11	2.70226e-11	TRUE		K04257
XLOC005100	LOC103378070,prpf8	NC_024310.1:11036848-11059367	RILP-like protein 1;pre-mRNA-processing-splicing factor 8;	19.341	92.3527	-2.25549	-2.16213	-6.89117	5.53354e-12	5.60509e-11	2.70595e-11	TRUE	GO:0017070 GO:0000244 GO:0030623 GO:0071013	K13883 K12856
XLOC023922	LOC103394472	NC_024324.1:11604316-11613663		4.04158	54.1945	-3.74516	-3.65179	-6.88745	5.68013e-12	5.74683e-11	2.77438e-11	TRUE
XLOC009911	pkmyt1	NC_024314.1:3586055-3595039	membrane-associated tyrosine- and threonine-specific cdc2-inhibitory kinase	2.19598	48.4996	-4.46504	-4.37167	-6.88517	5.77192e-12	5.83741e-11	2.81811e-11	TRUE	GO:0016301	K06633
XLOC002203	ndufb5	NC_024308.1:1224598-1239918	NADH dehydrogenase [ubiquinone] 1 beta subcomplex subunit 5%2C mitochondrial	265.809	140.939	0.915319	1.00868	6.88027	5.97384e-12	6.03926e-11	2.91555e-11	TRUE		K03961
XLOC019482	LOC103390721,zdhhc24	NC_024321.1:7457024-7465301	kinectin-like;probable palmitoyltransferase ZDHHC24 isoform X1;	7.85106	64.8971	-3.04719	-2.95383	-6.8802	5.97696e-12	6.04004e-11	2.91593e-11	TRUE
XLOC016758	LOC103388884	NC_024319.1:19177606-19195074		0	66.2038	-10.2147	-10.1213	-6.87656	6.13143e-12	6.18889e-11	2.98779e-11	TRUE
XLOC018464	LOC103389211	NC_024320.1:4015905-4035757	neural proliferation differentiation and control protein 1-like isoform X2	47.5435	3.16851	3.90737	4.00074	6.87151	6.35247e-12	6.4095e-11	3.09429e-11	TRUE
XLOC027745	LOC103398092	NC_024328.1:15030596-15032554		240.454	122.162	0.976965	1.07033	6.87001	6.41992e-12	6.47503e-11	3.12593e-11	TRUE
XLOC011595	usp38	NC_024315.1:2375655-2389505	ubiquitin carboxyl-terminal hydrolase 38	4.08082	54.0829	-3.72824	-3.63488	-6.86859	6.48397e-12	6.53708e-11	3.15588e-11	TRUE	GO:0036459 GO:0006511 GO:0008234
XLOC014560	manf	NC_024317.1:8272818-8287745	mesencephalic astrocyte-derived neurotrophic factor	11.2803	73.4774	-2.7035	-2.61013	-6.86608	6.59915e-12	6.6506e-11	3.21069e-11	TRUE
XLOC020596	lcp1	NC_024322.1:397822-405395	plastin-2	46.7696	2.92296	4.00007	4.09343	6.86215	6.7832e-12	6.83343e-11	3.29895e-11	TRUE
XLOC023737	dync1i1	NC_024324.1:5020051-5056914	cytoplasmic dynein 1 intermediate chain 1 isoform X1	45.8144	2.58045	4.15011	4.24347	6.85996	6.88821e-12	6.93651e-11	3.34872e-11	TRUE		K10415
XLOC005946	lmo1	NC_024311.1:15848018-15872180	rhombotin-1	42.1838	1.02183	5.36746	5.46083	6.85985	6.89335e-12	6.93898e-11	3.34991e-11	TRUE	GO:0008270 GO:0005730 GO:0045944 GO:0000122
XLOC022824	LOC103393706	NC_024323.1:15464900-15468416	importin subunit alpha-1-like	6.95655	62.2055	-3.1606	-3.06723	-6.8585	6.9586e-12	6.99921e-11	3.37899e-11	TRUE		K15043
XLOC012582	ifrd2	NC_024316.1:10966660-10984139	interferon-related developmental regulator 2 isoform X1	4.92367	56.4568	-3.51934	-3.42598	-6.85823	6.97196e-12	7.00993e-11	3.38416e-11	TRUE
XLOC001225	diras1	NC_024307.1:11261882-11282102	GTP-binding protein Di-Ras1	42.6491	0	6.4029	6.49627	6.85768	6.99882e-12	7.0342e-11	3.39587e-11	TRUE	GO:0007264 GO:0006184 GO:0016020 GO:0005525
XLOC016429	LOC103388169	NC_024319.1:4244067-4247334	centromere protein F-like	0	44.9229	-6.19217	-6.09881	-6.85324	7.21938e-12	7.25305e-11	3.50153e-11	TRUE
XLOC022095	LOC103393266	NC_024323.1:11103818-11177791	LOW QUALITY PROTEIN: neuronal pentraxin-2-like	42.2553	0	6.18279	6.27615	6.85106	7.33047e-12	7.3618e-11	3.55403e-11	TRUE
XLOC029463	LOC103399023	NW_007585320.1:141-4458		10.7945	72.0238	-2.73818	-2.64481	-6.84687	7.54817e-12	7.57454e-11	3.65673e-11	TRUE
XLOC016918	ncapd2	NC_024319.1:2099620-2277206	LOW QUALITY PROTEIN: condensin complex subunit 1	2.48024	48.9004	-4.30129	-4.20793	-6.84614	7.58711e-12	7.61067e-11	3.67418e-11	TRUE		K06677
XLOC009313	meiob,mlst8	NC_024314.1:13533379-13542779	meiosis-specific with OB domain-containing protein isoform X1;target of rapamycin complex subunit LST8 isoform X1;	13.903	79.4351	-2.51438	-2.42101	-6.84237	7.78959e-12	7.81074e-11	3.77077e-11	TRUE	GO:0032314 GO:0005737 GO:0032008 GO:0050731 GO:0030838	K08266
XLOC023973	atpif1,hnrnpr	NC_024324.1:12822879-12834115	ATPase inhibitor%2C mitochondrial isoform X3;heterogeneous nuclear ribonucleoprotein R isoform X2;	296.486	165.098	0.844641	0.938007	6.84063	7.88447e-12	7.90281e-11	3.81521e-11	TRUE
XLOC009381	nploc4	NC_024314.1:14779295-14788402	nuclear protein localization protein 4 homolog	17.4271	87.3426	-2.32535	-2.23199	-6.83493	8.20465e-12	8.22055e-11	3.96861e-11	TRUE	GO:0008270	K14015
XLOC025814	rnf212b	NC_024326.1:11816259-11819111	RING finger protein C14orf164 homolog	0	44.9603	-6.49058	-6.39721	-6.82913	8.54304e-12	8.55628e-11	4.13069e-11	TRUE
XLOC022226	lin7b,snrnp70	NC_024323.1:13813473-13826958	protein lin-7 homolog B;U1 small nuclear ribonucleoprotein 70 kDa;	180.407	79.7156	1.17832	1.27169	6.82762	8.63333e-12	8.64337e-11	4.17273e-11	TRUE		K11093
XLOC028975	LOC103398650	NW_007585120.1:143016-146080	eukaryotic translation initiation factor 4E-binding protein 2-like	61.4704	8.92736	2.78359	2.87695	6.82664	8.69253e-12	8.69926e-11	4.19971e-11	TRUE		K07205
XLOC010916	cct4	NC_024315.1:335289-340783	T-complex protein 1 subunit delta	147.906	305.806	-1.04794	-0.954571	-6.82525	8.77719e-12	8.78059e-11	4.23775e-11	TRUE	GO:0001666 GO:0005730 GO:0005874 GO:0051085 GO:0070062 GO:0044297 GO:0005832 GO:0005813 GO:0007339 GO:0042470 GO:0005524 GO:0044822 GO:0051082 GO:0002199
XLOC023644	LOC103393967	NC_024324.1:2296408-2302669		0	44.9064	-6.48885	-6.39548	-6.82524	8.77805e-12	8.77805e-11	4.23775e-11	TRUE
XLOC027670	LOC103397949	NC_024328.1:13626182-13630956		101.761	29.4785	1.78745	1.88082	6.82416	8.84407e-12	8.83723e-11	4.26632e-11	TRUE
XLOC027557	izumo1	NC_024328.1:8723979-8738626	izumo sperm-egg fusion protein 1 isoform X1	0	52.2387	-8.51808	-8.42472	-6.82223	8.96379e-12	8.9534e-11	4.3224e-11	TRUE
XLOC000558	LOC103384066	NC_024307.1:19980605-19991526		61.315	8.88364	2.78702	2.88038	6.82208	8.97312e-12	8.95925e-11	4.32523e-11	TRUE
XLOC023545	LOC103393761	NC_024324.1:278462-294294	uncharacterized protein LOC103393761 isoform X1	0	44.4952	-6.18321	-6.08985	-6.8211	9.03434e-12	9.0169e-11	4.35306e-11	TRUE
XLOC009087	arl3	NC_024314.1:5982179-5984933	ADP-ribosylation factor-like protein 3	75.228	15.3484	2.29318	2.38655	6.82039	9.07927e-12	9.05825e-11	4.37302e-11	TRUE	GO:0042461 GO:0000139 GO:0060271 GO:0001822 GO:0005525 GO:0015031 GO:0006184 GO:0005881 GO:0042073 GO:0008017 GO:0007264 GO:0005813 GO:0032391 GO:0030496 GO:0006892 GO:0005876 GO:0019003 GO:0003924 GO:0005886 GO:0005634 GO:0000910 GO:0045298
XLOC008716	LOC103381242	NC_024313.1:12188885-12196173	serine/threonine-protein phosphatase PP1-beta catalytic subunit-like	58.7037	7.77822	2.91594	3.0093	6.81993	9.1088e-12	9.0842e-11	4.38555e-11	TRUE		K06269
XLOC019447	cxcl14,fam13b	NC_024321.1:4265192-4313302	C-X-C motif chemokine 14;protein FAM13B;	80.7672	18.1585	2.15312	2.24649	6.81573	9.37853e-12	9.34959e-11	4.51367e-11	TRUE		K10033
XLOC_027571	2016-09-05	NC_024328.1:9082858-9100957		43.4001	0	6.98231	7.07567	6.81501	9.42545e-12	9.39275e-11	4.53451e-11	TRUE		K04557
XLOC019932	LOC103390661	NC_024321.1:4517054-4812849	ubiquitin carboxyl-terminal hydrolase 37-like isoform X2	0	69.8065	-10.6791	-10.5858	-6.81412	9.48421e-12	9.44766e-11	4.56101e-11	TRUE
XLOC005765	tpp2	NC_024311.1:8124509-8175786	tripeptidyl-peptidase 2 isoform X1	3.80089	52.5743	-3.78995	-3.69658	-6.81383	9.50351e-12	9.46324e-11	4.56854e-11	TRUE	GO:0004252 GO:0006508
XLOC024489	ubl3	NC_024325.1:10546457-10576111	ubiquitin-like protein 3 isoform X1	46.5062	3.02945	3.9403	4.03366	6.81308	9.55284e-12	9.50869e-11	4.59048e-11	TRUE
XLOC026394	LOC103396852	NC_024326.1:14850728-14854914	prothymosin alpha-B-like	294.685	164.283	0.84299	0.936356	6.80977	9.77578e-12	9.72312e-11	4.694e-11	TRUE
XLOC006029	LOC103379420,LOC103379421,LOC103379422	NC_024311.1:18935158-18974888	immunoglobulin superfamily DCC subclass member 4-likeimmunoglobulin superfamily DCC subclass member 4-like;	4.63222	55.002	-3.56971	-3.47634	-6.80912	9.81997e-12	9.76332e-11	4.7134e-11	TRUE
XLOC010306	LOC103382513	NC_024314.1:16830648-16833608	histone H3-like	0	44.2704	-5.60543	-5.51206	-6.80684	9.97679e-12	9.91542e-11	4.78683e-11	TRUE	GO:0000786 GO:0003677 GO:0006334 GO:0005634 GO:0046982	K11253
XLOC015569	LOC103386908	NC_024318.1:585902-610203	serologically defined colon cancer antigen 8 homolog	7.10875	61.9566	-3.12359	-3.03022	-6.80569	1.00568e-11	9.98727e-11	4.82152e-11	TRUE
XLOC007351	LOC103379660	NC_024312.1:3613929-3676906	PQ-loop repeat-containing protein 1-like	0	44.3361	-5.49924	-5.40587	-6.80473	1.01242e-11	1.00503e-10	4.85194e-11	TRUE
XLOC021846	LOC103392697	NC_024323.1:3427780-3429101		2.07406	47.1565	-4.50693	-4.41356	-6.80464	1.013e-11	1.00522e-10	4.85288e-11	TRUE
XLOC011293	LOC103383965	NC_024315.1:12882930-12959993	uncharacterized protein LOC103383965	60.1525	8.47393	2.82752	2.92089	6.80419	1.01618e-11	1.00761e-10	4.86438e-11	TRUE		K05416
XLOC012960	LOC103384555,pkp1	NC_024316.1:2480520-2500701	plakophilin-1;	0	44.2077	-6.10745	-6.01408	-6.80318	1.02335e-11	1.01433e-10	4.89683e-11	TRUE	GO:0007155
XLOC018446	LOC103389178	NC_024320.1:3580262-3597306	LOW QUALITY PROTEIN: phosphatidylinositol 4-phosphate 5-kinase-like protein 1	41.4593	0	6.02279	6.11616	6.79914	1.05243e-11	1.04275e-10	5.03405e-11	TRUE		K13712
XLOC015284	bai3	NC_024318.1:7266064-7372140	brain-specific angiogenesis inhibitor 3	41.7639	1.22092	5.09622	5.18958	6.79876	1.05526e-11	1.04515e-10	5.04566e-11	TRUE
XLOC003718	LOC103377374	NC_024309.1:12311625-12337252	mediator of RNA polymerase II transcription subunit 1-like isoform X1	0	44.2408	-5.50649	-5.41312	-6.79798	1.06097e-11	1.0504e-10	5.07099e-11	TRUE		K15144
XLOC007407	chtf8	NC_024312.1:4987340-4988702	chromosome transmission fidelity protein 8 homolog	18.9265	90.05	-2.25032	-2.15695	-6.79452	1.08673e-11	1.07508e-10	5.19014e-11	TRUE
XLOC025809	prmt5	NC_024326.1:11786880-11792107	protein arginine N-methyltransferase 5	13.8096	78.4776	-2.50661	-2.41324	-6.78831	1.13457e-11	1.1207e-10	5.41036e-11	TRUE		K02516
XLOC019389	LOC103390549	NC_024321.1:1225884-1300141	protein eva-1 homolog C-like	44.8816	0	7.54528	7.63864	6.78635	1.15006e-11	1.13556e-10	5.48212e-11	TRUE
XLOC019445	LOC103390638	NC_024321.1:3785032-3789923	eukaryotic translation initiation factor 4E-1A	20.984	94.2796	-2.16766	-2.07429	-6.78229	1.18288e-11	1.16753e-10	5.63643e-11	TRUE		K03259
XLOC009635	mrpl42	NC_024314.1:23203743-23205605	39S ribosomal protein L42%2C mitochondrial	210.566	395.05	-0.907763	-0.814397	-6.78124	1.19149e-11	1.17557e-10	5.67527e-11	TRUE
XLOC025089	pcyox1l,tcerg1	NC_024325.1:14057853-14075001	prenylcysteine oxidase-like;transcription elongation regulator 1 isoform X2;	17.3482	86.3537	-2.31547	-2.22211	-6.77763	1.22161e-11	1.20483e-10	5.81652e-11	TRUE		K12824
XLOC029253	LOC103398906	NW_007585148.1:14599-21477		41.583	0	6.35706	6.45043	6.77727	1.22471e-11	1.20743e-10	5.82905e-11	TRUE
XLOC021466	itgb2	NC_024322.1:15906305-15915925	integrin beta-2	47.6796	3.61456	3.72148	3.81485	6.77641	1.23196e-11	1.21411e-10	5.86134e-11	TRUE		K06464
XLOC004966	bco2	NC_024310.1:5136608-5142937	beta%2Cbeta-carotene 9'%2C10'-oxygenase	42.0801	1.51474	4.796	4.88936	6.773	1.26139e-11	1.24264e-10	5.99907e-11	TRUE
XLOC020026	LOC103390805	NC_024321.1:9137323-9166702	sodium/potassium/calcium exchanger 4-like	40.9916	0	5.82903	5.9224	6.77004	1.28744e-11	1.26685e-10	6.11594e-11	TRUE
XLOC026325	LOC103396735	NC_024326.1:12889673-12892727	high affinity immunoglobulin epsilon receptor subunit gamma-like	41.6356	1.33176	4.96641	5.05978	6.76907	1.2961e-11	1.27489e-10	6.15476e-11	TRUE		K07983
XLOC015506	LOC103387721,LOC103387723	NC_024318.1:16349223-16379940	inactive pancreatic lipase-related protein 1-like;	2.97964	49.425	-4.05203	-3.95867	-6.76086	1.37172e-11	1.34876e-10	6.51135e-11	TRUE		K14074
XLOC006926	tmed6	NC_024312.1:6527745-6531214	transmembrane emp24 domain-containing protein 6	1.30601	44.4396	-5.08861	-4.99524	-6.75944	1.38524e-11	1.36153e-10	6.57304e-11	TRUE	GO:0016021 GO:0006810
XLOC009001	lsm12	NC_024314.1:3062442-3187334	protein LSM12 homolog isoform X1	40.2773	131.624	-1.70838	-1.61502	-6.75632	1.41542e-11	1.39067e-10	6.71368e-11	TRUE
XLOC016900	LOC103387967,LOC103388023,usp5	NC_024319.1:1905979-1923137	T-cell surface glycoprotein CD4-like;ubiquitin carboxyl-terminal hydrolase 5 isoform X2;	22.4253	96.8924	-2.11126	-2.01789	-6.75437	1.43455e-11	1.40786e-10	6.79668e-11	TRUE
XLOC029016	fndc4	NW_007585121.1:268960-287686	fibronectin type III domain-containing protein 4	72.8136	14.581	2.32012	2.41348	6.75418	1.43642e-11	1.40917e-10	6.80299e-11	TRUE
XLOC003181	prdx6	NC_024308.1:18789085-18879720	peroxiredoxin-6	75.7078	16.0182	2.24073	2.3341	6.75283	1.44986e-11	1.42181e-10	6.86404e-11	TRUE	GO:0055114 GO:0016209 GO:0051920	K11188
XLOC017960	LOC103389679	NC_024320.1:13120018-13151849	uncharacterized protein LOC103389679	1.0101	43.7276	-5.43597	-5.34261	-6.7524	1.45416e-11	1.42548e-10	6.88176e-11	TRUE
XLOC_019688	2016-09-08	NC_024321.1:15403841-15423711		54.8856	157.502	-1.52087	-1.42751	-6.74839	1.49492e-11	1.46433e-10	7.06929e-11	TRUE		K16939
XLOC024762	LOC103394789	NC_024325.1:1471928-1569708		6.6079	59.875	-3.17969	-3.08632	-6.74832	1.49568e-11	1.46452e-10	7.07019e-11	TRUE
XLOC017169	LOC103388501	NC_024319.1:10736397-10756772	FXYD domain-containing ion transport regulator 5-like	41.2256	1.28704	5.00141	5.09478	6.74124	1.57036e-11	1.53706e-10	7.42043e-11	TRUE
XLOC007287	hsf4	NC_024312.1:1933367-1944105	heat shock factor protein 4	0	43.7147	-6.43295	-6.33958	-6.74018	1.58189e-11	1.54776e-10	7.47208e-11	TRUE	GO:0032077 GO:0006357 GO:0002089 GO:0043565 GO:0003700 GO:0005634 GO:0070306 GO:0005667 GO:0045449
XLOC004386	LOC103377618	NC_024310.1:1704398-1717483		89.855	23.5077	1.93447	2.02783	6.73985	1.58552e-11	1.55073e-10	7.48641e-11	TRUE
XLOC021992	mapk8ip3	NC_024323.1:7628625-7651490	C-Jun-amino-terminal kinase-interacting protein 3 isoform X1	44.4202	2.5772	4.10734	4.2007	6.73643	1.62324e-11	1.58702e-10	7.66159e-11	TRUE		K04436
XLOC029092	LOC103398768,LOC103398769	NW_007585126.1:63390-74690	coiled-coil domain-containing protein 34-like isoform X3;ras-related protein Rab-19-like isoform X1;	13.4281	76.8758	-2.51727	-2.42391	-6.7359	1.62916e-11	1.5922e-10	7.68663e-11	TRUE
XLOC029102	piwil1	NW_007585127.1:57469-65047	piwi-like protein 1	0	43.3042	-6.05926	-5.9659	-6.73536	1.63527e-11	1.59757e-10	7.71255e-11	TRUE		K02156
XLOC014610	LOC103386341	NC_024317.1:11279678-11302157	phosphatase and actin regulator 3-like	2.60874	47.9121	-4.19896	-4.1056	-6.7301	1.69552e-11	1.65581e-10	7.99369e-11	TRUE
XLOC014594	LOC103386289	NC_024317.1:10760160-10766506	F-box only protein 2-like isoform X2	47.2564	0	8.26124	8.3546	6.72761	1.72478e-11	1.68374e-10	8.12855e-11	TRUE		K10099
XLOC002410	LOC103398372	NC_024308.1:10514202-10518184	protein FAM179B-like	0	68.0496	-10.6817	-10.5883	-6.72648	1.73814e-11	1.69614e-10	8.18842e-11	TRUE
XLOC009078	rara	NC_024314.1:5568918-5771324	retinoic acid receptor alpha isoform X3	9.97183	68.3992	-2.77805	-2.68468	-6.72632	1.74013e-11	1.69745e-10	8.19472e-11	TRUE	GO:0048384 GO:0003708 GO:0043401 GO:0006357 GO:0008270 GO:0001889 GO:0043565 GO:0021575 GO:0032526 GO:0003707 GO:0005634	K08527
XLOC001438	LOC103384469	NC_024307.1:20368565-20373534	protein starmaker-like	0	43.5292	-6.44391	-6.35055	-6.72471	1.75944e-11	1.71563e-10	8.28251e-11	TRUE
XLOC019764	LOC103391323	NC_024321.1:18325919-18335540	charged multivesicular body protein 1b-like	0	44.8898	-7.10154	-7.00818	-6.72449	1.76212e-11	1.7176e-10	8.29199e-11	TRUE		K12197
XLOC019735	LOC103391288	NC_024321.1:16985147-17032112	serine/threonine-protein phosphatase 2B catalytic subunit alpha isoform-like	56.2317	7.22613	2.96009	3.05345	6.72109	1.80366e-11	1.75743e-10	8.48426e-11	TRUE		K04348
XLOC029356	LOC103398966	NW_007585217.1:1047-4561	transmembrane emp24 domain-containing protein 7-like isoform X1	0	47.6253	-7.89192	-7.79855	-6.72096	1.80529e-11	1.75836e-10	8.48877e-11	TRUE
XLOC018506	LOC103389356,LOC103389357,LOC103389359,LOC103389367	NC_024320.1:5558175-5604083	probable GPI-anchored adhesin-like protein PGA55;protein Shroom3-like;uncharacterized protein LOC103389359 isoform X1;protein Shroom2-like;	6.18679	58.3547	-3.23759	-3.14422	-6.71931	1.82582e-11	1.77768e-10	8.58204e-11	TRUE
XLOC028161	LOC103397898	NC_024328.1:12411401-12421818	ubiquitin-associated domain-containing protein 1-like	5.28839	55.7985	-3.39933	-3.30596	-6.71754	1.84812e-11	1.79872e-10	8.6836e-11	TRUE
XLOC026799	LOC103396948	NC_024327.1:2454275-2484291	LOW QUALITY PROTEIN: cyclin-G-associated kinase-like	0	43.4167	-6.44018	-6.34681	-6.71641	1.86258e-11	1.8121e-10	8.74823e-11	TRUE
XLOC018097	btf3	NC_024320.1:18743953-18746764	transcription factor BTF3	341.106	202.648	0.751244	0.84461	6.71465	1.8852e-11	1.83343e-10	8.85118e-11	TRUE
XLOC007283	c6h16orf70	NC_024312.1:1814719-1823365	UPF0183 protein C16orf70 homolog	4.04241	52.0879	-3.68766	-3.5943	-6.7125	1.91322e-11	1.85857e-10	8.97162e-11	TRUE
XLOC005254	lxn,neu4	NC_024310.1:16969527-16984233	latexin isoform X1;sialidase-4;	61.8155	9.6796	2.67495	2.76831	6.71246	1.91373e-11	1.85838e-10	8.97162e-11	TRUE	GO:0004308 GO:0001573 GO:0005783 GO:0005975	K12357
XLOC005270	med29	NC_024310.1:17642841-17657427	mediator of RNA polymerase II transcription subunit 29	20.6675	92.5852	-2.16342	-2.07005	-6.71226	1.91635e-11	1.86022e-10	8.98052e-11	TRUE	GO:0016592 GO:0042462
XLOC027853	syn1	NC_024328.1:21352903-21362019	synapsin-1	50.3092	0	8.84743	8.94079	6.71103	1.93261e-11	1.8753e-10	9.05332e-11	TRUE
XLOC010562	hspa14	NC_024314.1:28800252-28804727	heat shock 70 kDa protein 14	11.8168	72.723	-2.62157	-2.52821	-6.71094	1.9337e-11	1.87566e-10	9.05504e-11	TRUE	GO:0005840 GO:0006950 GO:0005524 GO:0005829
XLOC010963	eif3b	NC_024315.1:1465892-1471513	eukaryotic translation initiation factor 3 subunit B	45.48	140.269	-1.62489	-1.53153	-6.7105	1.93959e-11	1.88066e-10	9.07918e-11	TRUE	GO:0003743 GO:0001731 GO:0016282 GO:0005852 GO:0033290 GO:0000166 GO:0006446 GO:0031369 GO:0005840	K03253
XLOC004124	LOC103377466	NC_024309.1:14931813-14994515		6.52577	59.1501	-3.18016	-3.0868	-6.70782	1.97554e-11	1.91408e-10	9.24055e-11	TRUE
XLOC003093	cep63	NC_024308.1:15282242-15289268	LOW QUALITY PROTEIN: centrosomal protein of 63 kDa	2.16577	46.2584	-4.41676	-4.3234	-6.70581	2.00289e-11	1.93912e-10	9.36144e-11	TRUE	GO:0005856 GO:0022402
XLOC023146	LOC103393922,kdm1b	NC_024324.1:1883949-1905847	nucleolin 2-like;lysine-specific histone demethylase 1B isoform X1;	13.1234	75.753	-2.52916	-2.4358	-6.70549	2.00726e-11	1.94263e-10	9.37835e-11	TRUE
XLOC005829	LOC103379065	NC_024311.1:11343197-11344412	histone H2B.3-like	42.8673	2.13592	4.32695	4.42031	6.70357	2.03386e-11	1.96764e-10	9.49909e-11	TRUE	GO:0005488 GO:0005694	K11252
XLOC017708	LOC103389198	NC_024320.1:3676476-3683975	ATP-dependent RNA helicase DQX1-like	4.49813	53.3169	-3.5672	-3.47383	-6.70207	2.05487e-11	1.98647e-10	9.59003e-11	TRUE
XLOC010130	LOC103382071,LOC103382072	NC_024314.1:11210978-11228657	cold shock domain-containing protein C2-like;heat-stable enterotoxin receptor-like isoform X2;	48.7401	4.33548	3.49085	3.58421	6.69963	2.08954e-11	2.01924e-10	9.7482e-11	TRUE	GO:0006355 GO:0003677 GO:0006468 GO:0016021 GO:0035556 GO:0004383 GO:0004672 GO:0005524 GO:0006182 GO:0006144 GO:0046039	K12320
XLOC017293	rbm8a	NC_024319.1:17526098-17528951	RNA-binding protein 8A isoform X2	198.224	375.128	-0.920251	-0.826886	-6.69484	2.1591e-11	2.08412e-10	1.00615e-10	TRUE		K12876
XLOC007336	nup160	NC_024312.1:2859728-2868792	nuclear pore complex protein Nup160	8.73166	64.821	-2.89213	-2.79877	-6.69264	2.19183e-11	2.11492e-10	1.02101e-10	TRUE		K14303
XLOC_019859	2016-09-06	NC_024321.1:1100252-1114472		81.5322	19.4301	2.06908	2.16244	6.68844	2.25559e-11	2.17563e-10	1.05032e-10	TRUE		K16939
XLOC011629	syngr1	NC_024315.1:3478727-3492259	synaptogyrin-1	43.0527	0	7.39967	7.49304	6.68655	2.28499e-11	2.20235e-10	1.06322e-10	TRUE	GO:0016021
XLOC023801	LOC103394257	NC_024324.1:8287539-8290168	chromobox protein homolog 3-like	64.5584	172.793	-1.42037	-1.327	-6.68621	2.29031e-11	2.20665e-10	1.0653e-10	TRUE
XLOC019750	eif3l	NC_024321.1:17442643-17446903	eukaryotic translation initiation factor 3 subunit L	37.5211	125.267	-1.73923	-1.64587	-6.68122	2.36954e-11	2.28214e-10	1.10174e-10	TRUE
XLOC001339	haus2	NC_024307.1:16538030-16540043	HAUS augmin-like complex subunit 2	7.2973	60.909	-3.06122	-2.96786	-6.68083	2.37589e-11	2.2874e-10	1.10428e-10	TRUE
XLOC003100	LOC103399985	NC_024308.1:15481269-15526826	LOW QUALITY PROTEIN: kinesin-like protein KIF1A	39.8686	0	5.65599	5.74936	6.67888	2.40769e-11	2.31716e-10	1.11865e-10	TRUE
XLOC022296	LOC103393685	NC_024323.1:15747181-15749568	transcription factor jun-B-like	44.9643	3.01407	3.899	3.99236	6.67822	2.41861e-11	2.3268e-10	1.1233e-10	TRUE		K09028
XLOC027563	LOC103397788	NC_024328.1:8877909-8928347	calsenilin	63.0425	0	10.5351	10.6285	6.66602	2.62839e-11	2.52767e-10	1.22027e-10	TRUE
XLOC003620	plod2	NC_024309.1:9366267-9516192	procollagen-lysine%2C2-oxoglutarate 5-dioxygenase 2 isoform X2	1.09439	42.7917	-5.28913	-5.19577	-6.66358	2.67237e-11	2.56901e-10	1.24023e-10	TRUE	GO:0031418 GO:0005506 GO:0008475 GO:0005783 GO:0055114 GO:0006554 GO:0019538	K13645
XLOC015303	LOC103387292	NC_024318.1:8264504-8273280	LOW QUALITY PROTEIN: hsp70-Hsp90 organizing protein-like	3.47383	49.7798	-3.84096	-3.7476	-6.6626	2.69016e-11	2.58515e-10	1.24803e-10	TRUE
XLOC009667	morn2	NC_024314.1:25496711-25498113	MORN repeat-containing protein 2	2.3156	46.2048	-4.31858	-4.22522	-6.66212	2.69906e-11	2.59275e-10	1.25169e-10	TRUE
XLOC024796	LOC103394890,LOC103394897	NC_024325.1:3411802-3450986	uncharacterized protein LOC103394890;sodium/calcium exchanger 1-like;	40.9305	1.5611	4.71254	4.80591	6.66147	2.71105e-11	2.60329e-10	1.25678e-10	TRUE		K05849
XLOC011452	LOC103384293	NC_024315.1:18313993-18334681	glutamate receptor 2-like	47.2099	3.92354	3.58886	3.68223	6.65985	2.74111e-11	2.63118e-10	1.27025e-10	TRUE	GO:0005234 GO:0030054 GO:0035249 GO:0030425 GO:0004971 GO:0035235 GO:0032281 GO:0045211 GO:0034220	K05198
XLOC009082	LOC103381763	NC_024314.1:5831738-5870529	cerebellar degeneration-related protein 2-like	3.57623	50.0547	-3.80699	-3.71363	-6.65951	2.74751e-11	2.63634e-10	1.27274e-10	TRUE
XLOC017347	LOC103388935	NC_024319.1:20271698-20276042	homeodomain-interacting protein kinase 3-like	0	61.9102	-10.1991	-10.1057	-6.65756	2.78418e-11	2.67054e-10	1.28925e-10	TRUE
XLOC004423	LOC103377699	NC_024310.1:2867709-2884253	gap junction Cx32.7 protein-like	0	42.3273	-6.16392	-6.07056	-6.65399	2.85249e-11	2.73505e-10	1.32039e-10	TRUE	GO:0005921 GO:0044425 GO:0005886
XLOC010449	LOC103382794	NC_024314.1:22489138-22500967		2.95687	48.0796	-4.02328	-3.92992	-6.65284	2.87483e-11	2.75545e-10	1.33024e-10	TRUE
XLOC016627	slmo1	NC_024319.1:11707183-11710102	protein slowmo homolog 1 isoform X1	40.6486	1.50403	4.7563	4.84967	6.64833	2.96439e-11	2.83813e-10	1.37015e-10	TRUE
XLOC025837	astn1	NC_024326.1:12463485-12638255	astrotactin-1 isoform X1	54.2092	6.7467	3.00628	3.09965	6.64554	3.02105e-11	2.88917e-10	1.39479e-10	TRUE
XLOC010498	atxn10	NC_024314.1:25803364-25810763	ataxin-10	5.45475	55.3713	-3.34355	-3.25019	-6.64278	3.07823e-11	2.94167e-10	1.42014e-10	TRUE
XLOC027477	mrpl41	NC_024328.1:4853201-4854570	39S ribosomal protein L41%2C mitochondrial	78.337	18.0827	2.11508	2.20845	6.64239	3.08645e-11	2.94843e-10	1.42341e-10	TRUE
XLOC022873	LOC103393642	NC_024323.1:16349960-16351408	ferritin%2C middle subunit	1020.64	796.624	0.357503	0.450869	6.63936	3.15043e-11	3.00512e-10	1.45077e-10	TRUE		K00522
XLOC024028	LOC103394714	NC_024324.1:14902792-14909879	ras-related protein Rab-39B-like	42.7962	0	7.51075	7.60412	6.63645	3.21338e-11	3.06403e-10	1.47921e-10	TRUE
XLOC014288	c11h3orf18	NC_024317.1:980626-984990	uncharacterized protein C3orf18 homolog isoform X1	42.2594	2.18961	4.27053	4.36389	6.63547	3.23462e-11	3.08315e-10	1.48844e-10	TRUE
XLOC015821	hmgcll1	NC_024318.1:10439645-10451142	3-hydroxymethyl-3-methylglutaryl-CoA lyase%2C cytoplasmic	51.5627	0	9.22382	9.31718	6.63308	3.28748e-11	3.13238e-10	1.51221e-10	TRUE
XLOC019021	LOC103390430	NC_024320.1:27932481-27950236	ATP synthase subunit alpha%2C mitochondrial	375.465	232.152	0.693609	0.786974	6.62994	3.35824e-11	3.19862e-10	1.54419e-10	TRUE		K02132
XLOC003602	cops5	NC_024309.1:8903531-8919516	COP9 signalosome complex subunit 5	28.5953	107.401	-1.90916	-1.81579	-6.6271	3.42351e-11	3.25718e-10	1.57246e-10	TRUE	GO:0008180 GO:0046872 GO:0006508 GO:0008237 GO:0008234 GO:0048471
XLOC007162	LOC103380471	NC_024312.1:16434241-16491172		39.6341	0	6.30867	6.40204	6.6222	3.53882e-11	3.36194e-10	1.62303e-10	TRUE
XLOC009810	LOC103381427,slc35g1	NC_024314.1:601492-609898	solute carrier family 35 member G1 isoform X1;	1.6758	43.7961	-4.70788	-4.61452	-6.62164	3.55229e-11	3.3735e-10	1.62861e-10	TRUE
XLOC010927	LOC103383197	NC_024315.1:590292-607905	V-type proton ATPase subunit e 2-like	71.4136	14.7174	2.27868	2.37204	6.62146	3.55669e-11	3.37644e-10	1.63003e-10	TRUE	GO:0015991 GO:0033179 GO:0015078	K02153
XLOC025584	LOC103396036	NC_024326.1:3501034-3515016	protein phosphatase 1L isoform X1	42.3888	0	7.45639	7.54975	6.61963	3.60097e-11	3.41722e-10	1.64972e-10	TRUE
XLOC020847	phgdh	NC_024322.1:11309269-11314346	D-3-phosphoglycerate dehydrogenase	104.61	32.9054	1.66862	1.76199	6.61676	3.67152e-11	3.48162e-10	1.68081e-10	TRUE		K00058
XLOC009870	prkce	NC_024314.1:2564389-2591640	protein kinase C epsilon type	39.4165	1.08504	5.18298	5.27635	6.61514	3.71197e-11	3.51868e-10	1.6987e-10	TRUE	GO:0003785 GO:0032024 GO:0032230 GO:0030838 GO:0035669 GO:0031663 GO:0005783 GO:0004699 GO:0043085 GO:0046872 GO:0005829 GO:0071456 GO:0070257 GO:0010763 GO:0043410 GO:2001031 GO:0035641 GO:0043123 GO:0010811 GO:0030546 GO:0002281 GO:0008047 GO:0071361 GO:0005886 GO:0048471 GO:0005794 GO:0005739 GO:0061178 GO:0005524 GO:0090303 GO:0050730 GO:2000273 GO:0010634 GO:0043278 GO:0051209 GO:0019899 GO:…	K18050
XLOC009722	LOC103383017	NC_024314.1:28250814-28310755	leucine-rich repeat-containing protein 8A-like	0	44.6568	-7.5016	-7.40823	-6.61502	3.7149e-11	3.52017e-10	1.69942e-10	TRUE
XLOC023940	trnau1ap	NC_024324.1:12062915-12069290	tRNA selenocysteine 1-associated protein 1 isoform X4	63.8906	170.278	-1.41422	-1.32085	-6.61364	3.74974e-11	3.55188e-10	1.71473e-10	TRUE
XLOC016560	ubxn11	NC_024319.1:9672128-9677069	UBX domain-containing protein 11	8.09189	62.1488	-2.94118	-2.84781	-6.61164	3.80086e-11	3.59898e-10	1.73747e-10	TRUE
XLOC002334	LOC103396614	NC_024308.1:8011621-8015676	protein PXR1-like	5.47047	55.0414	-3.33078	-3.23742	-6.61155	3.80314e-11	3.59983e-10	1.73788e-10	TRUE
XLOC022212	abat	NC_024323.1:13669838-13685372	4-aminobutyrate aminotransferase%2C mitochondrial	39.2654	1.02076	5.26554	5.35891	6.61051	3.83008e-11	3.62399e-10	1.74954e-10	TRUE		K13524
XLOC009774	il15ra	NC_024314.1:29716329-29729970	interleukin-15 receptor subunit alpha	83.8108	21.2342	1.98075	2.07411	6.60459	3.98617e-11	3.76342e-10	1.81685e-10	TRUE		K05074
XLOC018682	gabra5	NC_024320.1:13361078-13413397	gamma-aminobutyric acid receptor subunit alpha-5	38.9943	0	5.82217	5.91554	6.60325	4.02251e-11	3.79634e-10	1.83275e-10	TRUE		K05175
XLOC014466	kdm5b	NC_024317.1:4797702-4812759	lysine-specific demethylase 5B	6.85239	58.7408	-3.09968	-3.00632	-6.60172	4.06408e-11	3.83418e-10	1.85101e-10	TRUE
XLOC002484	LOC103399873	NC_024308.1:13405360-13417285	regulator of G-protein signaling 5-like	46.5497	3.9189	3.57025	3.66362	6.60095	4.0854e-11	3.85289e-10	1.86005e-10	TRUE	GO:0038032 GO:0043547 GO:0005096 GO:0005737 GO:0005886
XLOC002946	LOC103397796,dcun1d4	NC_024308.1:9616833-9627790	flocculation protein FLO11-like;DCN1-like protein 4;	65.4391	11.9635	2.45151	2.54488	6.59962	4.12215e-11	3.88613e-10	1.87609e-10	TRUE
XLOC014445	bhlhe40	NC_024317.1:4256878-4261322	class E basic helix-loop-helix protein 40	44.3203	3.09918	3.83801	3.93137	6.59831	4.1588e-11	3.91925e-10	1.89208e-10	TRUE		K03729
XLOC009018	fam171a2	NC_024314.1:3792148-3801459	protein FAM171A2	41.5593	2.09398	4.31085	4.40422	6.59484	4.25713e-11	4.00899e-10	1.93541e-10	TRUE
XLOC028784	prc1	NW_007585112.1:129583-135505	protein regulator of cytokinesis 1 isoform X2	1.1135	42	-5.23722	-5.14385	-6.59475	4.25977e-11	4.01002e-10	1.9359e-10	TRUE
XLOC029851	LOC103399259	NW_007586717.1:70-970	putative peptidyl-tRNA hydrolase PTRHD1	128.061	47.5535	1.42921	1.52257	6.59421	4.27534e-11	4.02321e-10	1.94227e-10	TRUE
XLOC021425	LOC103392295	NC_024322.1:14854632-14860625		0	57.2377	-9.79143	-9.69806	-6.59283	4.31509e-11	4.05914e-10	1.95962e-10	TRUE
XLOC013955	psmd6	NC_024317.1:8238687-8242669	26S proteasome non-ATPase regulatory subunit 6	53.3533	151.998	-1.5104	-1.41704	-6.59276	4.31723e-11	4.05967e-10	1.95987e-10	TRUE		K03037
XLOC003045	LOC103399864	NC_024308.1:12418419-12420513		0	54.074	-9.37372	-9.28036	-6.59235	4.32909e-11	4.06935e-10	1.96408e-10	TRUE
XLOC026266	ankrd45	NC_024326.1:11121737-11202592	ankyrin repeat domain-containing protein 45	5.1515	53.905	-3.38735	-3.29399	-6.59233	4.32965e-11	4.06839e-10	1.96408e-10	TRUE
XLOC016307	rpa2	NC_024319.1:956654-960135	replication protein A 32 kDa subunit	21.8962	93.3921	-2.09262	-1.99925	-6.59125	4.3613e-11	4.09515e-10	1.977e-10	TRUE		K10739
XLOC002299	gamt	NC_024308.1:6487936-6513959	LOW QUALITY PROTEIN: guanidinoacetate N-methyltransferase	81.0212	19.8485	2.02927	2.12263	6.59001	4.39783e-11	4.12795e-10	1.99284e-10	TRUE	GO:0006601 GO:0030731 GO:0032259 GO:0006525 GO:0006544 GO:0006560 GO:0006563 GO:0006566	K00542
XLOC021225	atp5g3	NC_024322.1:6366027-6368243	ATP synthase F(0) complex subunit C3%2C mitochondrial	265.357	145.671	0.865221	0.958586	6.58996	4.39953e-11	4.12806e-10	1.99289e-10	TRUE		K02128
XLOC019796	ccdc110	NC_024321.1:19378274-19383704	coiled-coil domain-containing protein 110	2.11546	44.7085	-4.40151	-4.30814	-6.58664	4.49888e-11	4.21821e-10	2.03641e-10	TRUE		K06267
XLOC023272	LOC103394191	NC_024324.1:6646877-6659577	hippocalcin-like protein 4	40.2906	0	6.89432	6.98769	6.58431	4.5699e-11	4.28325e-10	2.06781e-10	TRUE
XLOC014377	bysl,ccnd3,tmcc2	NC_024317.1:2811303-2850347	bystin isoform X1;G1/S-specific cyclin-D3;transmembrane and coiled-coil domains protein 2;	47.2048	141.109	-1.5798	-1.48644	-6.58366	4.59007e-11	4.30059e-10	2.07618e-10	TRUE		K10151
XLOC006364	dnaja2	NC_024311.1:15154016-15160858	dnaJ homolog subfamily A member 2	47.9448	142.39	-1.5704	-1.47704	-6.58236	4.63043e-11	4.33684e-10	2.09368e-10	TRUE	GO:0006457 GO:0046872 GO:0031072 GO:0005524 GO:0051082 GO:0009408	K09503
XLOC029622	LOC103399117	NW_007585718.1:785-1163	butyrophilin-like protein 1	187.731	88.1861	1.09004	1.18341	6.58128	4.66418e-11	4.36686e-10	2.10818e-10	TRUE
XLOC014070	rbbp5	NC_024317.1:13232958-13238955	retinoblastoma-binding protein 5 isoform X1	10.8747	68.7371	-2.66011	-2.56675	-6.57981	4.71061e-11	4.40873e-10	2.12839e-10	TRUE
XLOC011188	LOC103383755,cenpm	NC_024315.1:8961737-8992823	putative RNA-binding protein Luc7-like 2;centromere protein M;	13.0931	74.0043	-2.4988	-2.40544	-6.57956	4.7183e-11	4.41433e-10	2.13109e-10	TRUE	GO:0005685 GO:0003729 GO:0006376 GO:0043229
XLOC012629	LOC103385093,LOC103385094	NC_024316.1:12856279-12873721	LOW QUALITY PROTEIN: extended synaptotagmin-1-like	1064.21	838.994	0.34305	0.436416	6.57882	4.74211e-11	4.435e-10	2.14107e-10	TRUE
XLOC007592	LOC103380152	NC_024312.1:11666049-11673409	diphosphoinositol polyphosphate phosphohydrolase 3-beta-like	0	41.2185	-5.82723	-5.73387	-6.5747	4.87529e-11	4.55627e-10	2.19961e-10	TRUE	GO:0005829 GO:0052845 GO:0050072 GO:0052843 GO:0052848 GO:0046872 GO:0046831 GO:0043647 GO:0052847 GO:0009187 GO:0030515 GO:0052840 GO:0019935 GO:0052844 GO:0052846 GO:0019722 GO:0008486
XLOC015882	psap	NC_024318.1:12656069-12664230	prosaposin isoform X2	296.555	170.172	0.801306	0.894671	6.57455	4.88001e-11	4.55903e-10	2.20095e-10	TRUE		K12382
XLOC013102	LOC103384851	NC_024316.1:7956383-7988889	homeodomain-interacting protein kinase 2-like	0	41.4705	-6.37401	-6.28065	-6.57062	5.01054e-11	4.67928e-10	2.259e-10	TRUE
XLOC005638	LOC103378706	NC_024311.1:4067393-4070779	60S acidic ribosomal protein P2-like	10247.2	11938	-0.220331	-0.126966	-6.56871	5.07531e-11	4.73806e-10	2.28738e-10	TRUE	GO:0009790 GO:0005840 GO:0003735 GO:0006414 GO:0042254	K02943
XLOC007066	islr2	NC_024312.1:12306727-12311868	immunoglobulin superfamily containing leucine-rich repeat protein 2	44.5302	3.30573	3.75174	3.84511	6.56621	5.16114e-11	4.81471e-10	2.32438e-10	TRUE	GO:0005515
XLOC001401	LOC103383541	NC_024307.1:18956845-18963450	protein tyrosine phosphatase type IVA 2-like	48.1457	4.67741	3.36363	3.45699	6.56546	5.1873e-11	4.83736e-10	2.33532e-10	TRUE	GO:0006470 GO:0008138
XLOC014467	rabif	NC_024317.1:4813442-4814883	guanine nucleotide exchange factor MSS4	113.596	38.7905	1.55014	1.6435	6.56486	5.20821e-11	4.85511e-10	2.34389e-10	TRUE
XLOC003025	sox2	NC_024308.1:11705081-11776860	transcription factor SOX-2	38.4875	0	5.78911	5.88248	6.56101	5.34437e-11	4.98025e-10	2.4043e-10	TRUE	GO:0051091 GO:0031101 GO:0005667 GO:0048592 GO:0060119 GO:0043565 GO:0003700 GO:0045449	K16796
XLOC014724	LOC103386536	NC_024317.1:15592669-15595862	cysteine and glycine-rich protein 1-like	6.20449	56.4714	-3.18614	-3.09277	-6.56006	5.37853e-11	5.01027e-10	2.41879e-10	TRUE
XLOC003515	gdap1	NC_024309.1:4495422-4498948	ganglioside-induced differentiation-associated protein 1	40.1087	0	6.94764	7.041	6.55868	5.42853e-11	5.05502e-10	2.4404e-10	TRUE
XLOC022162	LOC103393392,LOC103393398,LOC103393402	NC_024323.1:12935663-12974805	myosin heavy chain%2C embryonic smooth muscle isoform-like;myosin-10-like;	7.22823	59.1648	-3.03302	-2.93966	-6.55387	5.60653e-11	5.2189e-10	2.51951e-10	TRUE		K10352
XLOC027362	LOC103397325	NC_024328.1:435828-437710	polyubiquitin-like	40.3266	1.8082	4.47911	4.57247	6.55067	5.72793e-11	5.32999e-10	2.57314e-10	TRUE		K08770
XLOC023966	LOC103394568,LOC103394592	NC_024324.1:12675611-12685916	leucine-rich repeat-containing protein 71-like;leucine-rich repeat-containing protein 71-like;	1.01657	41.2709	-5.34334	-5.24998	-6.55055	5.73255e-11	5.33236e-10	2.57429e-10	TRUE
XLOC019759	hdx	NC_024321.1:18227383-18235695	highly divergent homeobox isoform X1	7.6398	60.2108	-2.97842	-2.88505	-6.55042	5.73738e-11	5.33494e-10	2.57553e-10	TRUE
XLOC020295	clint1	NC_024321.1:19032661-19044877	clathrin interactor 1 isoform X2	4.47549	51.4399	-3.52277	-3.4294	-6.54908	5.78939e-11	5.38136e-10	2.59794e-10	TRUE
XLOC011512	wdr83os	NC_024315.1:536979-547220	protein Asterix	124.189	263.686	-1.08628	-0.992918	-6.54869	5.80447e-11	5.39344e-10	2.60377e-10	TRUE
XLOC022694	wipi2	NC_024323.1:12071076-12109975	WD repeat domain phosphoinositide-interacting protein 2 isoform X2	35.6611	119.558	-1.74529	-1.65192	-6.54434	5.97593e-11	5.55076e-10	2.67972e-10	TRUE
XLOC022220	prr12	NC_024323.1:13740500-13756357	proline-rich protein 12	44.5462	3.40268	3.71056	3.80392	6.54358	6.00622e-11	5.5769e-10	2.69234e-10	TRUE
XLOC008399	psmc6	NC_024313.1:24619-35016	LOW QUALITY PROTEIN: 26S protease regulatory subunit 10B	49.9223	145.146	-1.53975	-1.44638	-6.5425	6.04988e-11	5.61138e-10	2.70899e-10	TRUE	GO:0022624 GO:0010467 GO:0070062 GO:0051436 GO:0008233 GO:0002479 GO:0006977 GO:0005654 GO:0006200 GO:0031145 GO:0031597 GO:0005886 GO:0016032 GO:0006521 GO:0005524 GO:0051437 GO:0016887 GO:0016234 GO:0090261 GO:0016071 GO:0030674 GO:0043066 GO:0000209	K03064
XLOC019781	ppp2r2b	NC_024321.1:18978625-19002481	serine/threonine-protein phosphatase 2A 55 kDa regulatory subunit B beta isoform isoform X1	38.3148	0	5.4158	5.50916	6.54055	6.1292e-11	5.68088e-10	2.74254e-10	TRUE		K04354
XLOC013205	LOC103385086	NC_024316.1:12455964-12462871	myosin light polypeptide 6 isoform X1	550.202	837.061	-0.605371	-0.512006	-6.54048	6.13212e-11	5.68155e-10	2.74286e-10	TRUE		K12751
XLOC012042	LOC103384248	NC_024315.1:17241161-17258566	high affinity choline transporter 1-like	0	57.5822	-9.94769	-9.85432	-6.53969	6.16467e-11	5.70966e-10	2.75643e-10	TRUE	GO:0055085 GO:0016021 GO:0005215	K14387
XLOC011823	aip	NC_024315.1:9524070-9528828	AH receptor-interacting protein	72.2602	15.6729	2.20493	2.29829	6.53652	6.29677e-11	5.82783e-10	2.81307e-10	TRUE	GO:0006457 GO:0005515 GO:0044424 GO:0016020
XLOC030052	LOC103399384	NW_007588011.1:125-664	solute carrier family 12 member 2-like	38.564	0	6.26918	6.36255	6.53648	6.29843e-11	5.82729e-10	2.81307e-10	TRUE		K10951
XLOC012769	was	NC_024316.1:17928767-17934357	wiskott-Aldrich syndrome protein	42.7118	2.75378	3.95515	4.04851	6.53643	6.30047e-11	5.82709e-10	2.81307e-10	TRUE		K05747
XLOC012393	l1cam	NC_024316.1:3048902-3094703	neural cell adhesion molecule L1 isoform X1	48.5956	5.00326	3.27989	3.37325	6.53036	6.56103e-11	6.06373e-10	2.92737e-10	TRUE	GO:0016021 GO:0007155 GO:0005886	K06550
XLOC014403	LOC103385914	NC_024317.1:3494354-3519103	sodium-coupled neutral amino acid transporter 3-like isoform X2	48.8352	5.11505	3.2551	3.34847	6.52631	6.74082e-11	6.22322e-10	3.00436e-10	TRUE		K13576
XLOC022621	LOC103393168	NC_024323.1:10122779-10143342	polymerase I and transcript release factor-like	1.72846	42.8124	-4.63047	-4.5371	-6.52396	6.84753e-11	6.31722e-10	3.04974e-10	TRUE
XLOC026044	kif2c	NC_024326.1:3550147-3555904	kinesin-like protein KIF2C isoform X2	2.13736	44.027	-4.36449	-4.27112	-6.52179	6.94753e-11	6.40491e-10	3.09208e-10	TRUE
XLOC023682	LOC103394033	NC_024324.1:3363718-3484297	syndecan-2-A-like	66.5731	12.9778	2.35889	2.45226	6.51808	7.12154e-11	6.56065e-10	3.16726e-10	TRUE		K16336
XLOC022177	c17h16orf89	NC_024323.1:13218315-13229665	UPF0764 protein C16orf89 homolog	50.6203	5.88012	3.1058	3.19916	6.51464	7.28624e-11	6.70999e-10	3.23936e-10	TRUE
XLOC018544	LOC103389417	NC_024320.1:7037269-7042512	coiled-coil domain-containing protein 74A-like	1.96798	43.4253	-4.46375	-4.37038	-6.51457	7.28984e-11	6.71091e-10	3.2398e-10	TRUE
XLOC011451	LOC103384292	NC_024315.1:18271033-18286979	rho GDP-dissociation inhibitor 1-like	65.4796	12.4767	2.39181	2.48517	6.51383	7.32594e-11	6.73934e-10	3.25353e-10	TRUE	GO:0005737 GO:0005094 GO:0050790 GO:0007264	K12462
XLOC023141	LOC103393902	NC_024324.1:1761545-1792528	trichohyalin-like	0	40.4641	-5.73805	-5.64468	-6.51281	7.37594e-11	6.78293e-10	3.27457e-10	TRUE
XLOC011019	snrpb2	NC_024315.1:3220490-3242803	U2 small nuclear ribonucleoprotein B''	34.0134	115.964	-1.7695	-1.67614	-6.51231	7.40029e-11	6.80048e-10	3.28304e-10	TRUE	GO:0017069 GO:0000398 GO:0019013 GO:0030529 GO:0000166	K11094
XLOC002567	ankrd29	NC_024308.1:16822264-16827829	ankyrin repeat domain-containing protein 29	37.9474	0	5.47271	5.56608	6.51182	7.42446e-11	6.81784e-10	3.29143e-10	TRUE
XLOC013077	nfya	NC_024316.1:7362802-7371386	nuclear transcription factor Y subunit alpha isoform X4	22.278	93.0039	-2.06167	-1.96831	-6.51054	7.48799e-11	6.8713e-10	3.31723e-10	TRUE		K08064
XLOC019529	nxf1	NC_024321.1:8823771-8854834	nuclear RNA export factor 1 isoform X4	8.86413	62.8695	-2.82631	-2.73294	-6.50994	7.51805e-11	6.89644e-10	3.32937e-10	TRUE		K14284
XLOC013818	usp4	NC_024317.1:3533234-3544743	ubiquitin carboxyl-terminal hydrolase 4 isoform X1	5.96525	55.2058	-3.21017	-3.1168	-6.50937	7.54678e-11	6.92033e-10	3.34091e-10	TRUE
XLOC008380	bub1	NC_024313.1:13544953-13552381	LOW QUALITY PROTEIN: mitotic checkpoint serine/threonine-protein kinase BUB1	1.14943	40.9942	-5.15643	-5.06306	-6.50339	7.85308e-11	7.191e-10	3.47158e-10	TRUE	GO:0016772	K02178
XLOC009523	LOC103382633,polr2d	NC_024314.1:18618824-18624430	uncharacterized protein LOC103382633;DNA-directed RNA polymerase II subunit RPB4;	30.6345	109.392	-1.83628	-1.74291	-6.5014	7.95785e-11	7.28179e-10	3.5154e-10	TRUE	GO:0006367 GO:0003899 GO:0008270 GO:0031990 GO:0000166 GO:0034402 GO:0000288 GO:0045948 GO:0003697 GO:0003727 GO:0005665 GO:0000932 GO:0031369 GO:0005730 GO:0006144 GO:0006206	K03012
XLOC023415	LOC103394507,LOC103394516	NC_024324.1:11917705-11941953	uncharacterized protein KIAA0895-like;uncharacterized protein KIAA0895-like;	1.65034	42.3103	-4.68017	-4.58681	-6.50041	8.01017e-11	7.32707e-10	3.53726e-10	TRUE
XLOC009723	cecr6,mkrn1	NC_024314.1:28312327-28325486	cat eye syndrome critical region protein 6;E3 ubiquitin-protein ligase makorin-1;	28.8287	105.851	-1.87646	-1.78309	-6.49733	8.17557e-11	7.47307e-10	3.60775e-10	TRUE	GO:0016567 GO:0070739 GO:0008270 GO:0070735
XLOC017906	LOC103389616	NC_024320.1:11277933-11281266	homeodomain-interacting protein kinase 1-like	0	69.7468	-11.2716	-11.1783	-6.49061	8.54882e-11	7.81149e-10	3.77112e-10	TRUE
XLOC023274	LOC103394251	NC_024324.1:6696722-6730191	hippocalcin-like protein 1	38.7959	0	6.74507	6.83844	6.48869	8.65849e-11	7.90611e-10	3.81681e-10	TRUE
XLOC030792	LOC103399754	NW_007595659.1:13-283		0	40.3953	-6.33612	-6.24275	-6.48822	8.68537e-11	7.92785e-10	3.8273e-10	TRUE
XLOC014651	LOC103386405	NC_024317.1:12636996-12657611	zinc finger E-box-binding homeobox 2-like	0	40.28	-6.21305	-6.11969	-6.48814	8.69052e-11	7.92975e-10	3.82822e-10	TRUE		K09299
XLOC023534	LOC103393776	NC_024324.1:170092-189371	chromodomain-helicase-DNA-binding protein 4-like isoform X2	20.0612	88.0457	-2.13384	-2.04048	-6.48527	8.8572e-11	8.07899e-10	3.90027e-10	TRUE		K11643
XLOC021943	LOC103392904	NC_024323.1:6619989-6652682	cytoplasmic phosphatidylinositol transfer protein 1-like	20.5955	89.0952	-2.11302	-2.01965	-6.48057	9.1376e-11	8.33181e-10	4.02194e-10	TRUE
XLOC024274	LOC103394801	NC_024325.1:1781874-1784534	collagenase 3-like	37.8011	1.02408	5.20603	5.29939	6.48053	9.13994e-11	8.33101e-10	4.02194e-10	TRUE
XLOC009762	LOC103383082	NC_024314.1:29437903-29453004	zinc finger protein 501-like	8.28286	60.9875	-2.88031	-2.78695	-6.47756	9.32203e-11	8.491e-10	4.09917e-10	TRUE	GO:0003676 GO:0046872
XLOC004817	LOC103378498	NC_024310.1:17642841-17657427	serine/threonine-protein phosphatase 2A 65 kDa regulatory subunit A beta isoform	108.097	237.697	-1.1368	-1.04343	-6.47693	9.361e-11	8.51749e-10	4.11196e-10	TRUE	GO:0016020 GO:0008083 GO:0051781 GO:0007165 GO:0008283 GO:0040007	K03456
XLOC001431	c1h11orf85	NC_024307.1:20088417-20094227	uncharacterized protein C11orf85 homolog	2.50528	44.6008	-4.15403	-4.06066	-6.4725	9.63957e-11	8.76479e-10	4.23135e-10	TRUE
XLOC012794	LOC103385426	NC_024316.1:18736011-18742014	opioid growth factor receptor-like protein 1 isoform X3	32.2461	111.958	-1.79576	-1.7024	-6.46957	9.82792e-11	8.93291e-10	4.31251e-10	TRUE
XLOC014409	LOC103385930	NC_024317.1:3595755-3606301	ras-related protein Rab-7a-like	39.3524	125.101	-1.66857	-1.5752	-6.46887	9.87387e-11	8.97151e-10	4.33115e-10	TRUE		K07897
XLOC024593	LOC103395492	NC_024325.1:14471872-14477584	zinc-binding protein A33-like isoform X1	4.1328	49.3948	-3.57917	-3.4858	-6.45967	1.04933e-10	9.5243e-10	4.59801e-10	TRUE
XLOC025675	LOC103396219	NC_024326.1:6129956-6159387	protein-cysteine N-palmitoyltransferase HHAT-like protein	3.27931	46.826	-3.83585	-3.74248	-6.45881	1.05528e-10	9.57492e-10	4.62245e-10	TRUE
XLOC007238	LOC103379475	NC_024312.1:429118-439819	probable E3 ubiquitin-protein ligase HERC4	0	53.9741	-9.66624	-9.57287	-6.45807	1.0605e-10	9.6189e-10	4.64368e-10	TRUE		K10614
XLOC019646	pcdh12	NC_024321.1:13196875-13216169	protocadherin-12	2.4654	44.247	-4.16569	-4.07232	-6.45224	1.10211e-10	9.99286e-10	4.82422e-10	TRUE
XLOC012927	LOC103384484	NC_024316.1:1719190-1721433	transcription factor HES-5-like	39.3491	1.86035	4.40268	4.49605	6.44746	1.13739e-10	1.03091e-09	4.97688e-10	TRUE		K06055
XLOC015344	LOC103387381,LOC103387382	NC_024318.1:9836857-9857691	prominin-1-A-like;prominin-2-like;	14.5011	75.4529	-2.37941	-2.28605	-6.44589	1.1492e-10	1.04125e-09	5.02681e-10	TRUE		K06532
XLOC016411	stx17	NC_024319.1:3835963-3875660	LOW QUALITY PROTEIN: syntaxin-17	3.60587	47.6408	-3.72378	-3.63041	-6.44361	1.16665e-10	1.05632e-09	5.09957e-10	TRUE		K08491
XLOC008264	LOC103381101	NC_024313.1:9782958-9818644	A-kinase anchor protein 12-like isoform X1	43.2368	3.31679	3.7044	3.79777	6.44313	1.17036e-10	1.05931e-09	5.11397e-10	TRUE
XLOC029955	LOC103399324	NW_007587373.1:223-866	golgin subfamily A member 3-like	0	39.807	-6.31495	-6.22158	-6.44255	1.17479e-10	1.06295e-09	5.13154e-10	TRUE
XLOC011193	LOC103383797	NC_024315.1:9057183-9128265	glutamate receptor ionotropic%2C NMDA 2B-like	37.9116	0	6.6373	6.73067	6.43224	1.25739e-10	1.1349e-09	5.47892e-10	TRUE		K05210
XLOC000174	c1h14orf1	NC_024307.1:5581352-5625242	probable ergosterol biosynthetic protein 28	46.691	4.67619	3.31974	3.4131	6.43216	1.25801e-10	1.13506e-09	5.47971e-10	TRUE	GO:0016021
XLOC021185	kpna3,rcbtb1,spryd7	NC_024322.1:4570407-4633405	importin subunit alpha-4 isoform X2;RCC1 and BTB domain-containing protein 1 isoform X3;SPRY domain-containing protein 7;	136.585	279.296	-1.032	-0.93863	-6.43149	1.26357e-10	1.13968e-09	5.50199e-10	TRUE
XLOC020883	prpf40a	NC_024322.1:12664550-12675676	LOW QUALITY PROTEIN: pre-mRNA-processing factor 40 homolog A	13.8405	73.7374	-2.4135	-2.32014	-6.42912	1.28344e-10	1.1568e-09	5.58465e-10	TRUE		K12821
XLOC018349	LOC103390498	NC_024320.1:28582084-28596390	bone morphogenetic protein 1-like	2.61712	44.3856	-4.08404	-3.99067	-6.42301	1.3361e-10	1.20342e-09	5.80971e-10	TRUE
XLOC031024	LOC103399796	NW_007599849.1:6-326	surfeit locus protein 4-like	0	39.5531	-6.30572	-6.21235	-6.42271	1.33867e-10	1.20531e-09	5.81886e-10	TRUE
XLOC025516	LOC103395911	NC_024326.1:1471274-1573930	ephrin type-A receptor 3-like	38.1297	1.5138	4.65467	4.74803	6.41611	1.39798e-10	1.25785e-09	6.07246e-10	TRUE		K05105
XLOC002218	cope	NC_024308.1:1784641-1790369	coatomer subunit epsilon	51.4544	145.504	-1.49969	-1.40633	-6.41352	1.42199e-10	1.279e-09	6.17456e-10	TRUE	GO:0030137 GO:0006890 GO:0005198
XLOC023559	LOC103393803,LOC103393804	NC_024324.1:479614-500077	ectonucleotide pyrophosphatase/phosphodiesterase family member 2-like;LOW QUALITY PROTEIN: venom phosphodiesterase 1-like;	63.8438	12.2882	2.37727	2.47064	6.41045	1.45087e-10	1.30452e-09	6.29778e-10	TRUE		K01122 K01513
XLOC022131	LOC103393325	NC_024323.1:12323551-12331943	thyrotroph embryonic factor-like isoform X2	36.7257	0	5.59865	5.69202	6.40967	1.45837e-10	1.31081e-09	6.32813e-10	TRUE
XLOC008724	LOC103381292	NC_024313.1:12515660-12521082	uncharacterized protein LOC103381292	2.0289	42.3765	-4.38449	-4.29113	-6.4061	1.49294e-10	1.34141e-09	6.47589e-10	TRUE
XLOC013680	slc6a1	NC_024317.1:39719-51600	sodium- and chloride-dependent GABA transporter 1	49.275	0	9.41231	9.50568	6.40286	1.52498e-10	1.36973e-09	6.61258e-10	TRUE		K05034
XLOC027496	LOC103397700	NC_024328.1:5642966-5645681	BCL2/adenovirus E1B 19 kDa protein-interacting protein 3-like	51.313	6.67668	2.94212	3.03549	6.40254	1.52818e-10	1.37212e-09	6.62415e-10	TRUE
XLOC006947	LOC103379936,LOC103379939	NC_024312.1:7095315-7098983	troponin I%2C fast skeletal muscle-like;	0	39.291	-6.29613	-6.20276	-6.40215	1.53208e-10	1.37515e-09	6.63876e-10	TRUE
XLOC005061	psmd8	NC_024310.1:9492008-9495632	26S proteasome non-ATPase regulatory subunit 8	65.1628	168.202	-1.36807	-1.27471	-6.3945	1.61069e-10	1.44471e-09	6.97456e-10	TRUE	GO:0005838 GO:0006508	K03031
XLOC018638	kif5c	NC_024320.1:11691035-11703604	LOW QUALITY PROTEIN: kinesin heavy chain isoform 5C	36.5369	0	5.53893	5.6323	6.3919	1.63835e-10	1.469e-09	7.09185e-10	TRUE		K10396
XLOC014789	LOC103386691	NC_024317.1:17969729-17971546	proline-rich protein 13-like	101.992	33.3356	1.61332	1.70669	6.38931	1.66633e-10	1.49358e-09	7.21e-10	TRUE
XLOC019009	nxnl2	NC_024320.1:27417133-27419952	nucleoredoxin-like protein 2	9.64499	63.3241	-2.7149	-2.62154	-6.38927	1.6668e-10	1.49348e-09	7.21e-10	TRUE
XLOC024940	mlxipl	NC_024325.1:9174768-9185653	carbohydrate-responsive element-binding protein isoform X1	1.27829	39.9778	-4.96691	-4.87355	-6.38826	1.67789e-10	1.50289e-09	7.25546e-10	TRUE		K09113
XLOC015132	LOC103386967,LOC103386968	NC_024318.1:1965741-1976395		9.75131	63.5668	-2.70461	-2.61124	-6.38775	1.6835e-10	1.50739e-09	7.27718e-10	TRUE
XLOC009160	ddit4	NC_024314.1:8879005-9268226	DNA damage-inducible transcript 4 protein	46.5163	4.80958	3.27375	3.36712	6.38429	1.72193e-10	1.54127e-09	7.44076e-10	TRUE	GO:0009953 GO:0009968 GO:0006915 GO:0005739	K08270
XLOC021115	LOC103391622	NC_024322.1:2293757-2294728		0	38.8892	-5.7142	-5.62083	-6.38416	1.72341e-10	1.54206e-09	7.44456e-10	TRUE
XLOC005597	LOC103378624	NC_024311.1:1083255-1086000		0	55.1437	-9.98185	-9.88848	-6.384	1.72518e-10	1.54311e-09	7.44964e-10	TRUE
XLOC022840	LOC103393729,rpsa,slc25a38	NC_024323.1:15752408-15769977	ubinuclein-2-like;40S ribosomal protein SA isoform X2;solute carrier family 25 member 38 isoform X1;	1276.68	1044.49	0.289598	0.382964	6.38238	1.74353e-10	1.55898e-09	7.52624e-10	TRUE		K02998
XLOC029942	LOC103399315	NW_007587273.1:270-819		3.24384	45.8398	-3.82083	-3.72746	-6.38138	1.75503e-10	1.56873e-09	7.57329e-10	TRUE
XLOC026836	LOC103397020	NC_024327.1:5258825-5334694	CCR4-NOT transcription complex subunit 6-like	0	55.3223	-10.011	-9.91765	-6.38086	1.76093e-10	1.57346e-09	7.59613e-10	TRUE		K12603
XLOC023122	LOC103393837,LOC103393838,LOC103393840	NC_024324.1:776783-811943	proteasome subunit beta type-9;antigen peptide transporter 2-like isoform X1;proteasome subunit beta type-6-B like protein-like;	124.197	47.2842	1.3932	1.48657	6.38007	1.7701e-10	1.5811e-09	7.63303e-10	TRUE		K02741 K05654 K02738
XLOC024343	vkorc1l1	NC_024325.1:4184853-4196146	vitamin K epoxide reductase complex subunit 1-like protein 1	21.3249	89.1705	-2.06403	-1.97066	-6.37998	1.77114e-10	1.58148e-09	7.63487e-10	TRUE
XLOC000368	LOC103380442	NC_024307.1:13909558-13915731	kinesin-like protein KIF3B	39.096	2.0399	4.26045	4.35382	6.37868	1.78623e-10	1.5944e-09	7.69725e-10	TRUE	GO:0003777 GO:0008017 GO:0005874 GO:0006355 GO:0003677 GO:0005524 GO:0007018 GO:0005871 GO:0045298
XLOC014634	LOC103386368	NC_024317.1:12063725-12097466	POC1 centriolar protein homolog A-like isoform X2	0	39.2001	-5.29582	-5.20245	-6.37862	1.78692e-10	1.59447e-09	7.69757e-10	TRUE
XLOC003860	cntnap2	NC_024309.1:2242176-2480467	contactin-associated protein-like 2 isoform X1	36.93	0	6.46973	6.5631	6.37276	1.85661e-10	1.65608e-09	7.99501e-10	TRUE	GO:0016021 GO:0007155	K07380
XLOC003523	sema5a	NC_024309.1:4896123-5014971	semaphorin-5A	37.6429	1.51035	4.63942	4.73279	6.37136	1.87355e-10	1.67062e-09	8.06519e-10	TRUE	GO:0004872 GO:0048675 GO:0016020 GO:0007165	K06841
XLOC020000	exosc3	NC_024321.1:8446312-8461074	exosome complex component RRP40	25.7167	97.8614	-1.92803	-1.83467	-6.37082	1.88023e-10	1.67599e-09	8.09114e-10	TRUE		K03681
XLOC022127	LOC103393332	NC_024323.1:12251925-12259630	chromo domain protein LHP1-like isoform X2	39.2048	2.11548	4.21197	4.30534	6.36971	1.89385e-10	1.68756e-09	8.14696e-10	TRUE
XLOC007142	phlda2	NC_024312.1:15361306-15362318	pleckstrin homology-like domain family A member 2	54.5027	8.20685	2.73143	2.82479	6.36887	1.9043e-10	1.6957e-09	8.18627e-10	TRUE	GO:0070873 GO:0010468 GO:0045995 GO:0001890 GO:0009887 GO:0030334 GO:0005737 GO:0016020
XLOC014656	ubap2	NC_024317.1:12964893-12981428	ubiquitin-associated protein 2	24.8968	96.2043	-1.95014	-1.85678	-6.36832	1.91115e-10	1.70121e-09	8.21289e-10	TRUE
XLOC013356	LOC103385399	NC_024316.1:18227539-18232645	LOW QUALITY PROTEIN: double-strand-break repair protein rad21 homolog	0	44.2784	-8.2589	-8.16554	-6.36738	1.92283e-10	1.71102e-09	8.26022e-10	TRUE		K06670
XLOC015922	kif11,slc30a6	NC_024318.1:14346374-14380839	kinesin-like protein KIF11;zinc transporter 6 isoform X2;	5.92565	53.42	-3.17233	-3.07897	-6.3671	1.92633e-10	1.71354e-09	8.27242e-10	TRUE
XLOC010473	LOC103382844	NC_024314.1:24031647-24033309	girdin-like	0	50.6933	-9.41787	-9.32451	-6.36444	1.96007e-10	1.74296e-09	8.41441e-10	TRUE
XLOC011267	LOC103383916	NC_024315.1:12521041-12535755	very-long-chain enoyl-CoA reductase isoform X2	74.6616	18.0495	2.04841	2.14177	6.36199	1.99154e-10	1.77034e-09	8.54659e-10	TRUE	GO:0016021 GO:0005737 GO:0016627 GO:0055114 GO:0006629	K10258
XLOC022568	LOC103393012	NC_024323.1:8257977-8287090		221.947	116.55	0.929266	1.02263	6.35851	2.03722e-10	1.81032e-09	8.73864e-10	TRUE
XLOC002179	LOC103392871	NC_024308.1:243097-257275	T-cell acute lymphocytic leukemia protein 1 homolog	1.29729	39.688	-4.93513	-4.84176	-6.35847	2.0377e-10	1.81012e-09	8.73864e-10	TRUE	GO:0045893 GO:0060216 GO:0001955 GO:0003677 GO:0046983 GO:0030183 GO:0005634
XLOC011511	cacna1a	NC_024315.1:429780-514156	voltage-dependent P/Q-type calcium channel subunit alpha-1A isoform X7	53.8252	7.96521	2.7565	2.84986	6.35765	2.04864e-10	1.81922e-09	8.78257e-10	TRUE	GO:0007274 GO:0034765 GO:0001966 GO:0070509 GO:0036269 GO:0086010 GO:0008331 GO:0005891	K04344
XLOC022756	LOC103393472	NC_024323.1:13250823-13259467	forkhead box protein J1-like	0	38.7769	-6.32816	-6.2348	-6.35758	2.04956e-10	1.81941e-09	8.78349e-10	TRUE
XLOC003709	gad2	NC_024309.1:11914371-11927235	glutamate decarboxylase 2	38.1989	0	7.15216	7.24553	6.3572	2.05459e-10	1.82325e-09	8.80204e-10	TRUE	GO:0030170 GO:0042136 GO:0016831 GO:0009449	K01580
XLOC012858	letmd1	NC_024316.1:20618858-20623552	LETM1 domain-containing protein 1	10.8407	65.7472	-2.60047	-2.50711	-6.35088	2.14084e-10	1.89913e-09	9.16836e-10	TRUE
[truncated: 21,326 more rows]

## Sheet: M1 vs F1
Table S2(b). Transcriptome profiling and differentially expressed genes between M1 and F1.
locus ID	Gene symbol	location	product	RPKM normalized		log2(Fold_change)	log2(Fold_change) normalized	z-score	p-value	q-value(Benjamini et al. 1995)	q-value(Storey et al. 2003)	Signature(p-value < 0.001)	GO term	KEGG term
				M1(FPKM)	F1(FPKM)
XLOC023538	LOC103393769	NC_024324.1:222700-224133	pro-opiomelanocortin-like	44290.5	28.5318	10.6002	10.9497	180.642	0	0	0	TRUE		K05228
XLOC028038	LOC103397660	NC_024328.1:6909083-6911147	isotocin-neurophysin IT 1-like	47.9354	26944.5	-9.13468	-8.78524	-145.729	0	0	0	TRUE		K05242
XLOC015121	LOC103386947	NC_024318.1:1769927-1800491	gonadotropin subunit beta-2-like	10605.5	23.666	8.80778	9.15723	100.838	0	0	0	TRUE		K08521
XLOC022301	LOC103393668,LOC103393669	NC_024323.1:15921925-15933808	dual specificity protein phosphatase 3-like;prolactin-like;	5700.11	28.7459	7.63149	7.98093	78.9964	0	0	0	TRUE		K05439
XLOC000267	cga	NC_024307.1:8968329-8970426	glycoprotein hormones alpha chain	7658.35	4.50656	10.7308	11.0802	74.2953	0	0	0	TRUE		K08522
XLOC000018	ND3	NC_012825.1:10613-11034		40005.2	32930.1	0.280781	0.630225	59.5545	0	0	0	TRUE
XLOC004898	LOC103377636	NC_024310.1:1103366-1106179	somatolactin-like	4324.73	2.32208	10.863	11.2124	55.2163	0	0	0	TRUE	GO:0005576 GO:0005179 GO:0051877 GO:0043434 GO:0007165	K05438
XLOC018379	LOC103389031	NC_024320.1:491783-492259	pro-MCH-like	12.9603	3446.76	-8.055	-7.70555	-55.11	0	0	0	TRUE
XLOC028033	LOC103397666	NC_024328.1:6870113-6871987	vasotocin-neurophysin VT 1-like	16.3124	2702.28	-7.37206	-7.02262	-50.0589	0	0	0	TRUE		K05242
XLOC003184	LOC103376792	NC_024308.1:18958925-18959310	peptidyl-prolyl cis-trans isomerase	12.3479	2410.62	-7.60899	-7.25955	-46.909	0	0	0	TRUE	GO:0006457 GO:0000413 GO:0003755	K09565
XLOC006775	mt1x	NC_024312.1:2004161-2005307	metallothionein-1X	10292.3	6598.03	0.641458	0.990902	44.3325	0	0	0	TRUE
XLOC000016	ATP6,ATP8	NC_012825.1:8990-9828		78262.9	81057.6	-0.0506189	0.298825	42.2539	0	0	0	TRUE
XLOC025139	LOC103395547	NC_024325.1:15420664-15431296	ependymin-1-like isoform X1	3135.67	8987.65	-1.51917	-1.16973	-41.9758	0	0	0	TRUE
XLOC005209	LOC103378379	NC_024310.1:15131571-15136412	somatostatin-1-like	12.7839	1768.13	-7.11175	-6.76231	-40.7899	0	0	0	TRUE		K05237
XLOC010334	LOC103382576	NC_024314.1:18082543-18086095	pro-MCH 2-like isoform X1	4.37085	1933.27	-8.78891	-8.43947	-39.805	0	0	0	TRUE
XLOC017278	LOC103388795	NC_024319.1:17011182-17063250	myelin basic protein-like isoform X4	3206.7	1174.37	1.4492	1.79865	38.9943	0	0	0	TRUE
XLOC010234	bbs1,lect2,minpp1	NC_024314.1:14433168-14441404	Bardet-Biedl syndrome 1 protein;leukocyte cell-derived chemotaxin-2;multiple inositol polyphosphate phosphatase 1;	373.058	2271.5	-2.60617	-2.25673	-33.6892	8.3106e-249	4.6221e-246	4.6221e-246	TRUE	GO:0032402 GO:0060972 GO:0003341 GO:0035058 GO:0034464 GO:0001947 GO:0033339 GO:0070121 GO:0060028 GO:0060027 GO:0016311 GO:0003993 GO:0006771 GO:0019497	K03103
XLOC006277	scg3	NC_024311.1:11610151-11630704	secretogranin-3	1001.69	72.3965	3.79037	4.13982	33.421	6.7949e-245	3.7004e-242	3.7004e-242	TRUE
XLOC028949	LOC103398633	NW_007585118.1:50339-51312	gonadotropin subunit beta-1-like	1170.42	151.614	2.94855	3.298	33.3013	3.7014e-243	1.9746e-240	1.9746e-240	TRUE		K05250
XLOC005196	apoa1	NC_024310.1:14695053-14696956	apolipoprotein A-I	561.945	2509.13	-2.15869	-1.80924	-30.6773	1.1445e-206	5.4396e-204	5.4396e-204	TRUE	GO:0006810	K08757
XLOC019860	rpl39	NC_024321.1:1123488-1125770	60S ribosomal protein L39	10365.2	8650.8	0.260842	0.610287	29.2768	2.05e-188	8.9314e-186	8.9314e-186	TRUE		K02924
XLOC023932	LOC103394486	NC_024324.1:11766915-11773915	cholecystokinin-like isoform X1	42.411	952.571	-4.48932	-4.13987	-28.8735	2.5682e-183	1.1005e-180	1.1005e-180	TRUE		K05226
XLOC008148	LOC103380837	NC_024313.1:5037692-5043122	pro-opiomelanocortin-like	657.774	13.856	5.56901	5.91845	28.4476	5.221e-178	2.1324e-175	2.1324e-175	TRUE		K05228
XLOC000020	ND4,ND4L	NC_012825.1:11104-12766		14629.2	13317	0.135582	0.485026	28.2778	6.4843e-176	2.6077e-173	2.6077e-173	TRUE
XLOC000014	COX2	NC_012825.1:8223-8914		22469.3	21969.7	0.03244	0.381884	28.1434	2.8876e-174	1.0939e-171	1.0939e-171	TRUE
XLOC028268	LOC103398126	NC_024328.1:15700436-15704485	saxitoxin and tetrodotoxin-binding protein 2-like	3830.73	2378.59	0.687513	1.03696	28.0451	4.5871e-173	1.7129e-170	1.7129e-170	TRUE
XLOC030784	LOC103399752	NW_007595595.1:172-277	transcription initiation factor IIA subunit 2	16868.1	15792.4	0.095067	0.444511	28.0394	5.3808e-173	1.981e-170	1.981e-170	TRUE		K03123
XLOC025080	LOC103395435	NC_024325.1:13910103-13918042	myelin proteolipid protein-like isoform X2	2147.15	999.473	1.10318	1.45263	27.3593	8.3615e-165	2.9941e-162	2.9941e-162	TRUE
XLOC000017	COX3	NC_012825.1:9828-10613		30373.2	31181.3	-0.0378822	0.311562	27.0758	1.8958e-161	6.6074e-159	6.6074e-159	TRUE
XLOC023157	LOC103393965	NC_024324.1:2318819-2330612	myelin basic protein-like isoform X1	1573.32	588.796	1.41797	1.76742	26.9791	2.5977e-160	8.9346e-158	8.9346e-158	TRUE
XLOC000012	COX1	NC_012825.1:6528-8073		9730.47	8493.25	0.196193	0.545637	25.6448	4.834e-145	1.62e-142	1.62e-142	TRUE
XLOC018749	LOC103389817	NC_024320.1:16282348-16285586	CD59 glycoprotein-like	1832.77	842.857	1.12067	1.47011	25.5027	1.8391e-143	6.0852e-141	6.0852e-141	TRUE		K04008
XLOC005106	LOC103378060,ppp1r37	NC_024310.1:11104492-11134428	late histone H2A.2.2-like;protein phosphatase 1 regulatory subunit 37;	208.377	1225.73	-2.55637	-2.20693	-24.4089	1.3758e-131	4.2311e-129	4.2311e-129	TRUE	GO:0000786 GO:0008270 GO:0003677 GO:0006334 GO:0046982 GO:0005634 GO:0019902 GO:0010923 GO:0004864	K11251
XLOC028372	LOC103398332	NC_024328.1:21460893-21461270	putative protein TPRXL	465.67	1808.49	-1.95741	-1.60796	-23.967	6.1467e-127	1.7853e-124	1.7853e-124	TRUE
XLOC012411	LOC103384648	NC_024316.1:3601547-3602254		3229.96	6669.45	-1.04605	-0.696607	-23.3703	8.563e-121	2.433e-118	2.433e-118	TRUE
XLOC026902	LOC103397139	NC_024327.1:9474444-9478465	60S ribosomal protein L6-like	2.81699	590.213	-7.71094	-7.36149	-23.1242	2.6412e-118	7.4238e-116	7.4238e-116	TRUE		K02934
XLOC009840	LOC103381471	NC_024314.1:1545718-1580915	three finger toxin MALT0070C-like	232.043	1186.72	-2.35452	-2.00507	-22.5975	4.5906e-113	1.25e-110	1.25e-110	TRUE
XLOC027538	LOC103397625	NC_024328.1:7719031-7724410	corticotropin-releasing factor-binding protein-like	411.894	13.2296	4.96043	5.30988	22.4426	1.5105e-111	4.0289e-109	4.0289e-109	TRUE
XLOC008213	rps29	NC_024313.1:7243800-7244848	40S ribosomal protein S29	4245.8	3351.33	0.341303	0.690747	20.8873	6.98237e-97	1.70579e-94	1.70579e-94	TRUE	GO:0001525 GO:0000184 GO:0006415 GO:0006413 GO:0008270 GO:0072332 GO:0060218 GO:0048821 GO:0006414 GO:0051726 GO:0009790 GO:0070062 GO:0003735 GO:0003723 GO:0019083 GO:0006614 GO:0001570 GO:0022627 GO:0042254	K02980
XLOC008955	LOC103381495	NC_024314.1:1990537-1991569		109.586	736.951	-2.74951	-2.40006	-19.9043	3.73221e-88	8.63363e-86	8.63363e-86	TRUE
XLOC026687	LOC103397138	NC_024327.1:9470801-9473008	dynein light chain 2%2C cytoplasmic-like	8.04376	394.79	-5.61707	-5.26763	-19.4525	2.77437e-84	6.25191e-82	6.25191e-82	TRUE		K10418
XLOC008328	fabp7,smpdl3a	NC_024313.1:12611285-12643399	fatty acid-binding protein%2C brain;acid sphingomyelinase-like phosphodiesterase 3a;	5150.61	4444.39	0.212758	0.562202	19.1505	9.59171e-82	2.14297e-79	2.14297e-79	TRUE		K08756
XLOC025818	LOC103396590,LOC103396592	NC_024326.1:11875218-11908257	tripartite motif-containing protein 16-like;cerebellin-1-like;	810.625	324.385	1.32133	1.67077	18.6139	2.48027e-77	5.3582e-75	5.3582e-75	TRUE
XLOC028813	snap25	NW_007585113.1:327408-338919	synaptosomal-associated protein 25	1955.44	1313.15	0.574462	0.923906	18.2001	5.15119e-74	1.10371e-71	1.10371e-71	TRUE		K18211
XLOC019563	LOC103390937	NC_024321.1:10309186-10317121	acetyl-coenzyme A synthetase 2-like%2C mitochondrial	309.527	29.4349	3.39447	3.74391	17.9938	2.17695e-72	4.58916e-70	4.58916e-70	TRUE
XLOC015516	LOC103387754	NC_024318.1:16479909-16482267	somatotropin-like	342.365	0	9.16481	9.51425	17.6929	4.75563e-70	9.56247e-68	9.56247e-68	TRUE		K05438
XLOC017871	s100b	NC_024320.1:10056288-10058735	protein S100-B isoform X1	5252.76	4704.55	0.159019	0.508463	17.6552	9.27451e-70	1.85065e-67	1.85065e-67	TRUE
XLOC006839	mdk	NC_024312.1:4441302-4459872	midkine	1830.49	1235.87	0.566703	0.916147	17.4843	1.88879e-68	3.65725e-66	3.65725e-66	TRUE	GO:0008083 GO:0045666 GO:0007420 GO:0005576 GO:0014029 GO:0007165 GO:0008283 GO:0040007
XLOC028247	LOC103398108	NC_024328.1:14913911-14915456	LOW QUALITY PROTEIN: cytochrome c oxidase subunit 6A1%2C mitochondrial	2123.87	1524.52	0.47834	0.827785	17.2806	6.58784e-67	1.25698e-64	1.25698e-64	TRUE		K02266
XLOC026379	mpz	NC_024326.1:14406878-14423329	myelin protein P0	648.307	243.676	1.41171	1.76116	17.2737	7.42679e-67	1.40679e-64	1.40679e-64	TRUE		K06770
XLOC023237	npy	NC_024324.1:4892122-4893971	pro-neuropeptide Y	5.54749	297.275	-5.74382	-5.39437	-16.9106	3.7614e-64	6.87573e-62	6.87573e-62	TRUE		K05232
XLOC010315	cd9	NC_024314.1:17312358-17321378	CD9 antigen isoform X1	674.285	286.046	1.23711	1.58656	16.3575	3.84505e-60	6.74561e-58	6.74561e-58	TRUE	GO:0016021	K06460
XLOC004993	LOC103377820	NC_024310.1:6350942-6357169	dehydrogenase/reductase SDR family member 12-like	770.476	361.018	1.09368	1.44312	16.3052	9.06308e-60	1.57939e-57	1.57939e-57	TRUE	GO:0016491 GO:0055114
XLOC025479	LOC103395844	NC_024326.1:464989-467784	alpha-2-HS-glycoprotein-like	219.96	838.916	-1.93129	-1.58184	-16.1295	1.58423e-58	2.70665e-56	2.70665e-56	TRUE
XLOC026820	LOC103396994	NC_024327.1:4331938-4341945		369.02	1144.67	-1.63316	-1.28372	-16.1014	2.49259e-58	4.23093e-56	4.23093e-56	TRUE
XLOC021204	neurod1	NC_024322.1:5710762-5714082	neurogenic differentiation factor 1	481.936	160.045	1.59036	1.93981	15.9035	5.99118e-57	1.00391e-54	1.00391e-54	TRUE		K08033
XLOC026129	rpl37a	NC_024326.1:5943022-5944613	60S ribosomal protein L37a	7577.52	12113.2	-0.676782	-0.327338	-15.7955	3.33887e-56	5.52393e-54	5.52393e-54	TRUE		K02921
XLOC022276	rpl23	NC_024323.1:15042803-15045803	60S ribosomal protein L23	11002.8	11372.7	-0.0477041	0.30174	15.7389	8.18363e-56	1.337e-53	1.337e-53	TRUE		K02894
XLOC018950	LOC103390286	NC_024320.1:25641718-25651178	alpha-synuclein-like	55.0466	422.47	-2.94012	-2.59068	-15.7384	8.25654e-56	1.34053e-53	1.34053e-53	TRUE		K04528
XLOC010203	LOC103382313	NC_024314.1:13619272-13620443	hemoglobin subunit alpha-like	3544.19	6224.38	-0.812474	-0.46303	-15.6269	4.77441e-55	7.7039e-53	7.7039e-53	TRUE	GO:0046872 GO:0015671 GO:0005344 GO:0005833
XLOC014115	LOC103386559	NC_024317.1:15322475-15343011	thyrotropin subunit beta-like	265.925	0	9.13424	9.48368	15.6256	4.87276e-55	7.81436e-53	7.81436e-53	TRUE		K05251
XLOC000025	CYTB	NC_012825.1:15426-16563		8349	8414.07	-0.0112004	0.338244	15.2621	1.36838e-52	2.10408e-50	2.10408e-50	TRUE
XLOC027576	LOC103397769	NC_024328.1:9129577-9133409	60S ribosomal protein L6-like	1793.1	1321.78	0.439974	0.789418	15.2422	1.85457e-52	2.81852e-50	2.81852e-50	TRUE		K02934
XLOC014442	rps26	NC_024317.1:4219210-4220858	40S ribosomal protein S26	15250.5	16469.1	-0.110905	0.238539	14.8255	1.00278e-49	1.48094e-47	1.48094e-47	TRUE		K02976
XLOC009318	LOC103382312	NC_024314.1:13622385-13623278	hemoglobin subunit beta-1-like	1487.65	2986.7	-1.00552	-0.656073	-14.8245	1.01671e-49	1.49308e-47	1.49308e-47	TRUE	GO:0015671 GO:0005344 GO:0005833 GO:0005506 GO:0020037 GO:0019825
XLOC004947	LOC103377725	NC_024310.1:3707199-3717265		225.171	0	8.81488	9.16432	14.6849	8.05516e-49	1.16979e-46	1.16979e-46	TRUE
XLOC023874	rpl30	NC_024324.1:10204647-10206797	60S ribosomal protein L30	2746.7	4887.15	-0.831294	-0.48185	-14.3594	9.29799e-47	1.32814e-44	1.32814e-44	TRUE		K02908
XLOC026641	LOC103397057	NC_024327.1:6443175-6446957	60S ribosomal protein L35-like	0	223.849	-7.85402	-7.50458	-14.1622	1.5703e-45	2.16041e-43	2.16041e-43	TRUE		K02918
XLOC022690	actb	NC_024323.1:11978792-11994183	actin%2C cytoplasmic 1 isoform X1	4600.06	4355.39	0.0788508	0.428295	14.1101	3.29191e-45	4.50526e-43	4.50526e-43	TRUE		K05692
XLOC014717	LOC103386546	NC_024317.1:15478547-15480627	60S acidic ribosomal protein P2-like	4422.04	7323.29	-0.72778	-0.378336	-14.0578	6.89833e-45	9.34312e-43	9.34312e-43	TRUE		K02943
XLOC018587	nefl	NC_024320.1:9471027-9474001	neurofilament light polypeptide	405.84	145.183	1.48304	1.83248	14.0453	8.23407e-45	1.10948e-42	1.10702e-42	TRUE		K04572
XLOC024441	rpl23a	NC_024325.1:8128284-8130618	60S ribosomal protein L23a	3409.07	3078.15	0.147315	0.496759	13.9186	4.88628e-44	6.51671e-42	6.51671e-42	TRUE		K02893
XLOC015704	park2	NC_024318.1:5485226-5512575	E3 ubiquitin-protein ligase parkin isoform X1	498.51	217.953	1.19361	1.54305	13.7823	3.25899e-43	4.28091e-41	4.28091e-41	TRUE		K04556
XLOC017376	LOC103389013	NC_024319.1:21815729-21816737	apolipoprotein C-I%2C basic form-like	239.631	776.05	-1.69534	-1.34589	-13.7502	5.07806e-43	6.60401e-41	6.60401e-41	TRUE
XLOC014803	smarcd1	NC_024317.1:18180491-18194081	SWI/SNF-related matrix-associated actin-dependent regulator of chromatin subfamily D member 1	621.229	1473.68	-1.24623	-0.896782	-13.6488	2.05309e-42	2.64373e-40	2.64373e-40	TRUE
XLOC026859	LOC103397063	NC_024327.1:6701210-6706157	activated RNA polymerase II transcriptional coactivator p15-like	0	202.059	-7.7024	-7.35296	-13.5344	9.80174e-42	1.24377e-39	1.24377e-39	TRUE
XLOC015122	rps27a	NC_024318.1:1806216-1808107	ubiquitin-40S ribosomal protein S27a	5762.22	5712.86	0.0124116	0.361856	13.5008	1.54692e-41	1.95345e-39	1.95345e-39	TRUE		K02977
XLOC030992	LOC103399792	NW_007599356.1:3-340	signal recognition particle 19 kDa protein-like	9.07155	206.822	-4.5109	-4.16145	-13.4731	2.25182e-41	2.82994e-39	2.82994e-39	TRUE		K03105
XLOC011316	usmg5	NC_024315.1:13866035-13867965	up-regulated during skeletal muscle growth protein 5	1895.42	1541.01	0.298641	0.648086	13.1849	1.0719e-39	1.30932e-37	1.30932e-37	TRUE
XLOC024034	rpl14	NC_024324.1:15054184-15057458	60S ribosomal protein L14	7331.46	7534.95	-0.0394974	0.309947	13.1669	1.36e-39	1.65351e-37	1.65351e-37	TRUE		K02875
XLOC024704	cryab	NC_024325.1:17021489-17024246	alpha-crystallin B chain	308.726	97.289	1.66598	2.01542	13.0524	6.15507e-39	7.31334e-37	7.31334e-37	TRUE		K09542
XLOC016490	gapdhs	NC_024319.1:5848172-5856789	glyceraldehyde-3-phosphate dehydrogenase%2C testis-specific	2283.03	1954.01	0.224512	0.573956	12.9821	1.54589e-38	1.82024e-36	1.82024e-36	TRUE		K10705
XLOC029257	LOC103398908	NW_007585150.1:30712-32994	cytochrome c oxidase subunit 7C%2C mitochondrial	111.564	471.775	-2.08023	-1.73078	-12.8967	4.69718e-38	5.45708e-36	5.45708e-36	TRUE		K02272
XLOC030923	LOC103399780	NW_007597771.1:0-328		207.024	39.14	2.40308	2.75253	12.8469	8.94767e-38	1.03492e-35	1.03492e-35	TRUE
XLOC030148	LOC103399445	NW_007588637.1:68-584		770.476	472.965	0.704017	1.05346	12.7343	3.8144e-37	4.39244e-35	4.39244e-35	TRUE
XLOC023537	LOC103393770	NC_024324.1:212786-216690	CD209 antigen-like protein C	137.071	1.33833	6.67835	7.02779	12.7232	4.39486e-37	5.03867e-35	5.03867e-35	TRUE
XLOC005210	LOC103378333	NC_024310.1:15140934-15146257	somatostatin-2-like	8.94156	186.435	-4.382	-4.03256	-12.6756	8.07278e-37	9.21496e-35	9.21496e-35	TRUE	GO:0005576 GO:0005179 GO:0007165	K05237
XLOC008459	calm1	NC_024313.1:2737912-2747437	calmodulin	2587.4	2314.06	0.161077	0.510521	12.4298	1.80182e-35	2.0128e-33	2.0128e-33	TRUE	GO:0060316 GO:0002027 GO:0034704 GO:0010880 GO:0031996 GO:0031997 GO:0055117 GO:0072542 GO:0005509 GO:0032465 GO:0043274 GO:0032516 GO:0019904 GO:0035307 GO:0005813 GO:0031432 GO:0005513 GO:0005876 GO:0044325 GO:0030801 GO:0000922 GO:0051343 GO:0030017	K02183
XLOC004388	rps25	NC_024310.1:1704398-1717483	40S ribosomal protein S25	5620.07	8810.3	-0.648603	-0.299159	-12.3645	4.06847e-35	4.48733e-33	4.48733e-33	TRUE		K02975
XLOC016878	LOC103387991	NC_024319.1:1578370-1585717		520.979	271.802	0.938669	1.28811	12.293	9.87562e-35	1.07562e-32	1.07562e-32	TRUE
[truncated: 23,233 more rows]

## Sheet: F2 vs F1
Table S2(c). Transcriptome profiling and differentially expressed genes between F2 and F1.
[truncated: 23,325 more rows]

## Sheet: M2 vs M1
Table S2(d). Transcriptome profiling and differentially expressed genes between M2 and M1.
[truncated: 23,325 more rows]
