# Supplementary material for: Sexually Dimorphic Gene Expression Associated with Growth and Reproduction of Tongue Sole (Cynoglossus semilaevis) Revealed by Brain Transcriptome Analysis
Source: Int J Mol Sci. 2016 Aug 26;17(9):1402. doi: 10.3390/ijms17091402 (PMC5037682; doi:10.3390/ijms17091402)
Supplement: Supplementary file 1 [file ijms-17-01402-s001.zip › ijms-126499-Supplementary Materials/Table S3.xlsx]

## Sheet: Table S3(A)
Table S3(A). Differentially expressed genes (DEGs) in two-years old tongue sole potentially associated with growth. Genes with p-value ≤ 0.001 were considered as significantly differentially expressed genes,and were labeled as yellow.
Locus ID	Gene	FPKM				p-value			Annotation	GO function
		M1	F1	M2	F2	M2 vs F2	M1 vs F1	F1 vs F2
DEGs up regulated in M2 compared to F2
XLOC010141	h3f3b	299.042	326.279	670.6	193.2	1.9e-56	0.0517859	0.487488	Histone H3.3	positive regulation of cell growth (GO:0030307)
XLOC005185	hsc70	0.49405	0.634839	247.9	0.1	5.5e-34	0.99639	0.609542	heat shock cognate 70 kDa protein	fin regeneration (GO:0031101)
XLOC012039	exosc9	13.0568	15.7056	164.6	13.2	1.7e-32	0.877258	0.432276	exosome complex component RRP45	positive regulation of cell growth (GO:0030307)
XLOC008962	vdac2	52.5385	49.2655	164.4	51.1	7.9e-14	0.120725	0.0111584	Voltage-dependent anion-selective channel protein 2	fin regeneration (GO:0031101)
XLOC004817	ppp2r1a	125.42	134.676	237.7	108.1	9.4e-11	0.166463	0.0557401	Serine/threonine-protein phosphatase 2A 65 kDa regulatory subunit A beta isoform	growth (GO:0040007)
XLOC004742	timm50	11.8197	14.1607	44.6	12.1	2.5e-05	0.875226	0.424682	mitochondrial import inner membrane translocase subunit TIM50	growth (GO:0040007)
XLOC008231	bmp2	9.48426	7.04921	30.6	6.1	5.3e-05	0.906596	0.57567	bone morphogenetic protein 2	growth (GO:0040007)
XLOC009485	ascl1	10.8401	1.59201	17	1.1	9.1e-05	0.0017773	0.919606	achaete-scute homolog 1	sensory epithelium regeneration (GO:0070654)
XLOC005810	suv420h1	6.32583	5.15574	31.8	7.3	0.00011	0.44864	0.146629	histone-lysine N-methyltransferase SUV420H1	regulation of multicellular organism growth (GO:0040014)
XLOC002441	orc1	1.03582	1.92358	15.7	1.1	0.00018	0.750717	0.925175	origin recognition complex subunit 1	regulation of multicellular organism growth (GO:0040014)
XLOC000444	nenf	2.81473	2.70738	26.8	5.7	0.00022	0.740296	0.0882173	neudesin neurotrophic factor	growth (GO:0040007)
XLOC009741	dnajc2	13.6167	20.4002	42.6	16	0.00096	0.638739	0.502987	dnaJ homolog subfamily C member 2	negative regulation of cell growth (GO:0030308)
DEGs down regulated in M2 compared to F2
XLOC006839	mdk	1830.49	1235.87	5.3	667.8	1.7e-157	1.88879e-68	0.000971153	midkine	growth (GO:0040007)
XLOC004431	gap43	435.479	756	2.3	442.4	2.3e-100	1.43993e-07	0.208535	growth associated protein 43	tissue regeneration (GO:0042246)
XLOC010408	ptn	325.556	532.92	30.3	287.1	3.1e-56	0.000282995	0.0273165	pleiotrophin	growth (GO:0040007)
XLOC008030	gja1	211.426	172.985	1.9	222	6.1e-54	1.38095e-05	8.84868e-13	gap junction alpha-1 protein	fin regeneration (GO:0031101)
XLOC010447	ninj2	294.27	164.453	55.5	255.5	1.1e-34	4.13777e-18	1.85016e-20	ninjurin-2	tissue regeneration (GO:0042246)
XLOC011351	cxcl12b	38.4268	26.2182	33.3	131.8	1.1e-16	0.0125224	3.54777e-30	Stromal cell-derived factor 1 precursor	fin regeneration (GO:0031101)
XLOC004766	fgf12	122.098	100.943	2	56.1	5e-15	0.00122034	0.437379	fibroblast growth factor 12	growth (GO:0040007)
XLOC006022	gcfc2	93.5191	79.3392	23.4	102.5	2.3e-14	0.0073942	1.0119e-06	GC-rich sequence DNA-binding factor 2	fin regeneration (GO:0031101)
XLOC003025	sox2	33.2575	49.8271	0.7	38.5	5.3e-11	0.463049	0.3318	transcription factor SOX-2	fin regeneration (GO:0031101)
XLOC001196	fyna	34.8497	31.9517	2.8	38.2	1e-09	0.177356	0.00648447	tyrosine-protein kinase fyna	fin regeneration (GO:0031101)
XLOC005047	epha4	32.2954	48.6969	1.7	34.5	1.9e-09	0.451474	0.586247	ephrin type-A receptor 4	negative regulation of collateral sprouting of intact axon in response to injury (GO:0048685)
XLOC005636	bdnf	9.37439	28.4834	1.9	29.3	6.6e-08	0.0126529	0.0582668	brain-derived neurotrophic factor	growth (GO:0040007)
XLOC025709	cdh2	21.8593	33.0825	0.6	24.8	1.5e-07	0.127163	0.000705097	cadherin-2-like	tissue regeneration (GO:0042246)
XLOC009708	rerg	24.0524	36.8266	3	29.9	2.6e-07	0.47677	0.296221	ras-related and estrogen-regulated growth inhibitor	negative regulation of cell growth (GO:0030308)
XLOC008476	ctgf	6.00848	6.60999	2.5	22.9	9.4e-06	0.793666	1.815e-05	connective tissue growth factor	regulation of cell growth (GO:0001558)
XLOC002478	igfbp1	2.44677	2.35423	0.2	17.9	9.8e-06	0.757549	5.61822e-06	insulin-like growth factor-binding protein 1	regulation of cell growth (GO:0001558)
XLOC003556	klf6	14.5995	19.097	2.6	22.5	1.3e-05	0.93914	0.0406762	Krueppel-like factor 6	organ growth (GO:0035265)
XLOC004510	sptbn1	36.1369	18.5514	7	27.5	0.00017	0.00102863	0.00355744	spectrin beta chain, non- erythrocytic 1	positive regulation of multicellular organism growth (GO:0040018)

## Sheet: Table S3(B)
Table S3(B). Differentially expressed genes (DEGs) in two-years old tongue sole potentially associated with reproduction. Genes with p-value ≤ 0.001 were considered as significantly differentially expressed genes,and were labeled as yellow.
Locus ID	Gene	FPKM				p-value			Annotation	GO function
		M1	F1	M2	F2	M2 vs F2	M1 vs F1	F1 vs F2
DEGs up regulated in M2 compared to F2
XLOC000763	ccnb1ip1	2.81517	5.09869	661.4	2.7	3.6e-138	0.627042	0.826996	E3 ubiquitin-protein ligase CCNB1IP1	reproductive cellular process (GO:0048610)
XLOC010258	rsph1	4.97748	11.5006	516.731	5.74198	1.4002e-118	0.245228	0.636003	radial spoke head 1 homolog	reproduction (GO:0000003)
XLOC003485	ropn1l	1.02801	1.93696	343.4	0.8	1.5e-66	0.7415	0.722922	ropporin-1-like protein	spermatid development (GO:0007286)
XLOC011082	alkbh5	17.8717	15.7101	180.5	17.9	4.5e-33	0.280956	0.0825577	RNA demethylase ALKBH5	spermatogenesis (GO:0007283)
XLOC002893	henmt1	0.277115	0.709281	150.3	0	2.4e-29	0.741665	0.837035	small RNA 2'-O-methyltransferase	oocyte development (GO:0048599)
XLOC003524	cct5	170.927	201.645	358.3	136.8	3.4e-21	0.456831	0.487997	chaperonin containing T-complex polypeptide 5	binding of sperm to zona pellucida (GO:0007339)
XLOC001537	ovol1	0.439167	0.340722	112.1	0.1	3.2e-19	0.826692	0.805822	putative transcription factor Ovo-like 1	spermatogenesis (GO:0007283)
XLOC006137	klhl10	0.0429426	0.132725	54.7	0	7e-14	0.862802	NA	kelch-like protein 10	spermatid development (GO:0007286);
XLOC001426	cct7	143.489	176.179	329.3	153.7	1.4e-13	0.740729	0.00270003	cct7 protein	binding of sperm to zona pellucida (GO:0007339)
XLOC010916	cct4	188.83	226.533	305.8	147.9	8.8e-12	0.539097	0.722884	Cct4 protein	binding of sperm to zona pellucida (GO:0007339)
XLOC007386	fem1b	2.42273	1.93477	44.6	3	2.5e-10	0.625694	0.30935	protein fem-1 homolog B-like	epithelial cell maturation involved in prostate gland development (GO:0060743)
XLOC000904	sf1	42.6708	39.2095	103.4	33.7	9.2e-09	0.13797	0.179161	splicing factor 1	Leydig cell differentiation (GO:0033327)
XLOC006411	styx	18.7862	16.1739	69.8	20.2	3.6e-07	0.245505	0.0365029	serine/threonine/tyrosine-interacting protein	spermatogenesis (GO:0007283)
XLOC000343	ptbp1	7.45877	6.29233	45.3	9.4	1.2e-06	0.443779	0.0860489	polypyrimidine tract-binding protein 1-like	positive regulation of cortical granule exocytosis by elevation of cytosolic calcium ion concentration (GO:0060472)
XLOC006043	tbp	10.4665	10.5417	41.8	9	4.4e-06	0.58874	0.50303	TATA box binding protein	spermatogenesis (GO:0007283)
XLOC011383	pld6	0.80273	4.87782	24.896	2.63734	1.13564e-05	0.118853	0.836538	phospholipase D family member 6	P granule organization (GO:0030719)
XLOC002245	polr2h	17.0698	14.491	50.9	15.8	3.2e-05	0.253163	0.125065	DNA-directed RNA polymerases I%2C II%2C and III subunit RPABC3	positive regulation of viral transcription (GO:0050434)
XLOC001181	pacrg	16.3067	14.127	38.8	10.5	7.8e-05	0.286228	0.680841	parkin coregulated gene protein	spermatid development (GO:0007286)
XLOC003902	tceb1	71.9554	73.649	137.6	75.3	0.00012	0.184896	0.0026938	transcription elongation factor B polypeptide 1	positive regulation of viral transcription (GO:0050434)
XLOC000217	tdrd9	0.261461	0.171177	13.3	0.6	0.00029	0.827946	0.516235	putative ATP-dependent RNA helicase TDRD9	fertilization (GO:0009566); DNA methylation during gametogenesis (GO:0043046);
DEGs down regulated in M2 compared to F2
XLOC001130	ywhaq	268.452	318.466	63.5	229.4	1.1e-25	0.386382	0.112113	YWHAQ protein	(GO:0007294)
XLOC011351	cxcl12b	38.4268	26.2182	33.3	131.8	1.1e-16	0.0125224	3.54777e-30	stromal cell-derived factor 1-like	germ cell migration (GO:0008354)
XLOC002515	spin1	23.1767	28.1131	12.4	44.6	4e-06	0.860172	7.96817e-05	spindlin-1-like	gamete generation (GO:0007276)
XLOC003900	stau2	60.3274	52.6419	41.7	80.2	0.00011	0.0437491	3.24545e-07	double-stranded RNA-binding protein Staufen homolog 2	germ cell migration (GO:0008354)
XLOC004510	sptbn1	36.1369	18.5514	7	27.5	0.00017	0.00102863	0.00355744	spectrin beta chain, non-erythrocytic 1	fertilization (GO:0009566)

## Sheet: Table S3(C)
Table S3(C). Differentially expressed genes (DEGs) in one-years old tongue sole potentially associated with growth. Genes with p-value ≤ 0.001 were considered as significantly differentially expressed genes,and were labeled as yellow.
Locus ID	Gene	FPKM				p-value			Annotation	GO function
		M1	F1	M2	F2	M2 vs F2	M1 vs F1	F1 vs F2
DEGs up regulated in M1 compared to F1
XLOC006839	mdk	1830.49	1235.87	5.3	667.8	1.7e-157	1.88879e-68	0.000971153	midkine	growth (GO:0040007)
XLOC010447	ninj2	294.27	164.453	55.5	255.5	1.1e-34	4.13777e-18	1.85016e-20	ninjurin-2	tissue regeneration (GO:0042246)
XLOC008030	gja1	211.426	172.985	1.9	222	6.1e-54	1.38095e-05	8.84868e-13	gap junction alpha-1 protein	fin regeneration (GO:0031101)
XLOC010366	serp1	81.9205	36.6099	24.3779	35.8192	0.0839248	3.74938e-08	0.0571914	stress-associated endoplasmic reticulum protein 1	positive regulation of organ growth (GO:0046622)
XLOC009871	six3	11.1438	0	0	0	0.910785	0.000469229	0.609387	homeobox protein SIX3	sensory epithelium regeneration (GO:0070654)
DEGs down regulated in M1 compared to F1
XLOC004431	gap43	435.479	756	2.3	442.4	2.3e-100	1.43993e-07	0.208535	growth associated protein 43	tissue regeneration (GO:0042246)
XLOC010408	ptn	325.556	532.92	30.3	287.1	3.1e-56	0.000282995	0.0273165	pleiotrophin	growth (GO:0040007)
XLOC005701	agrp	5.85036	51.238	4.60914	0	0.0517188	1.25007e-08	2.09235e-11	agouti-related protein	developmental growth (GO:0048589)
