# Supplementary material for: Sexually Dimorphic Gene Expression Associated with Growth and Reproduction of Tongue Sole (Cynoglossus semilaevis) Revealed by Brain Transcriptome Analysis
Source: Int J Mol Sci. 2016 Aug 26;17(9):1402. doi: 10.3390/ijms17091402 (PMC5037682; doi:10.3390/ijms17091402)
Supplement: Supplementary file 1 [file ijms-17-01402-s001.zip › ijms-126499-Supplementary Materials/Table S4.xlsx]

## Sheet: F2 vs M2
Table S3(a). DEGs, CEGs and NEGs between F2 and M2.
locus ID	Gene symbol	location	product	Gene Types	Growth/Reproduction Associated DEGs
XLOC000016	ATP6,ATP8	NC_012825.1:8990-9828		DEGs
XLOC014803	smarcd1	NC_024317.1:18180491-18194081	SWI/SNF-related matrix-associated actin-dependent regulator of chromatin subfamily D member 1	DEGs
XLOC002387	LOC103397691	NC_024308.1:9692250-9715029	yjeF N-terminal domain-containing protein 3-like	DEGs
XLOC000014	COX2	NC_012825.1:8223-8914		DEGs
XLOC000017	COX3	NC_012825.1:9828-10613		DEGs
XLOC002793	uba52	NC_024308.1:4615483-4617403	ubiquitin-60S ribosomal protein L40	DEGs
XLOC000018	ND3	NC_012825.1:10613-11034		DEGs
XLOC000020	ND4,ND4L	NC_012825.1:11104-12766		DEGs
XLOC011341	rps15a	NC_024315.1:14709164-14712370	40S ribosomal protein S15a	DEGs
XLOC008345	LOC103381247	NC_024313.1:12912950-12913921		DEGs
XLOC003953	LOC103377085	NC_024309.1:7704088-7704915		DEGs
XLOC023757	rplp1	NC_024324.1:5509147-5511109	60S acidic ribosomal protein P1	DEGs
XLOC026129	rpl37a	NC_024326.1:5943022-5944613	60S ribosomal protein L37a	DEGs
XLOC014781	rps23	NC_024317.1:17692426-17694107	40S ribosomal protein S23	DEGs
XLOC000012	COX1	NC_012825.1:6528-8073		DEGs
XLOC004388	rps25	NC_024310.1:1704398-1717483	40S ribosomal protein S25	DEGs
XLOC020292	LOC103391408	NC_024321.1:18975223-18977727	60S ribosomal protein L26	DEGs
XLOC022350	rpl27	NC_024323.1:937127-941615	60S ribosomal protein L27	DEGs
XLOC029024	rps12	NW_007585122.1:152827-195028	40S ribosomal protein S12	DEGs
XLOC003184	LOC103376792	NC_024308.1:18958925-18959310	peptidyl-prolyl cis-trans isomerase	DEGs
XLOC026820	LOC103396994	NC_024327.1:4331938-4341945		DEGs
XLOC025465	LOC103395804	NC_024326.1:163284-176966		DEGs
XLOC023965	LOC103394567	NC_024324.1:12673346-12675239	40S ribosomal protein S27	DEGs
XLOC012817	rpl32	NC_024316.1:19522432-19525174	60S ribosomal protein L32	DEGs
XLOC000025	CYTB	NC_012825.1:15426-16563		DEGs
XLOC030685	LOC103399713	NW_007594059.1:95-453	WD repeat domain phosphoinositide-interacting protein 1-like	DEGs
XLOC019860	rpl39	NC_024321.1:1123488-1125770	60S ribosomal protein L39	DEGs
XLOC026719	LOC103397205,LOC103397220	NC_024327.1:11849242-11914160	ras-related protein Rab-3C-like;cAMP-specific 3'%2C5'-cyclic phosphodiesterase 4D-like;	DEGs
XLOC003571	rps20	NC_024309.1:7145095-7146372	40S ribosomal protein S20	DEGs
XLOC015617	tspan14	NC_024318.1:1871892-1880048	tetraspanin-14 isoform X3	DEGs
XLOC030246	LOC103399503	NW_007589399.1:18-548	C-Myc-binding protein-like	DEGs
XLOC010203	LOC103382313	NC_024314.1:13619272-13620443	hemoglobin subunit alpha-like	DEGs
XLOC014772	rpl22	NC_024317.1:17516349-17518771	60S ribosomal protein L22	DEGs
XLOC023874	rpl30	NC_024324.1:10204647-10206797	60S ribosomal protein L30	DEGs
XLOC028247	LOC103398108	NC_024328.1:14913911-14915456	LOW QUALITY PROTEIN: cytochrome c oxidase subunit 6A1%2C mitochondrial	DEGs
XLOC014717	LOC103386546	NC_024317.1:15478547-15480627	60S acidic ribosomal protein P2-like	DEGs
XLOC001002	LOC103385454	NC_024307.1:2899244-2901902	interferon alpha-inducible protein 27-like protein 2 isoform X1	DEGs
XLOC020109	LOC103391007,cd74	NC_024321.1:10735241-10744028	kinesin-like protein KIF13B;HLA class II histocompatibility antigen gamma chain;	DEGs
XLOC008459	calm1	NC_024313.1:2737912-2747437	calmodulin	DEGs
XLOC011280	LOC103383945	NC_024315.1:12777035-12783863	tubulin beta-4B chain-like	DEGs
XLOC020812	LOC103392030,LOC103392044	NC_024322.1:9952710-9959507	toll-like receptor 8;	DEGs
XLOC018598	tmsb4x	NC_024320.1:9926678-9929499	thymosin beta-4	DEGs
XLOC017871	s100b	NC_024320.1:10056288-10058735	protein S100-B isoform X1	DEGs
XLOC006775	mt1x	NC_024312.1:2004161-2005307	metallothionein-1X	DEGs
XLOC017377	LOC103389012	NC_024319.1:21821453-21823297	apolipoprotein Eb-like	DEGs
XLOC000499	ckb	NC_024307.1:17773957-17779097	creatine kinase B-type	DEGs
XLOC025139	LOC103395547	NC_024325.1:15420664-15431296	ependymin-1-like isoform X1	DEGs
XLOC028038	LOC103397660	NC_024328.1:6909083-6911147	isotocin-neurophysin IT 1-like	DEGs
XLOC008328	fabp7,smpdl3a	NC_024313.1:12611285-12643399	fatty acid-binding protein%2C brain;acid sphingomyelinase-like phosphodiesterase 3a;	DEGs
XLOC028268	LOC103398126	NC_024328.1:15700436-15704485	saxitoxin and tetrodotoxin-binding protein 2-like	DEGs
XLOC017278	LOC103388795	NC_024319.1:17011182-17063250	myelin basic protein-like isoform X4	DEGs
XLOC023157	LOC103393965	NC_024324.1:2318819-2330612	myelin basic protein-like isoform X1	DEGs
XLOC018749	LOC103389817	NC_024320.1:16282348-16285586	CD59 glycoprotein-like	DEGs
XLOC005209	LOC103378379	NC_024310.1:15131571-15136412	somatostatin-1-like	DEGs
XLOC025080	LOC103395435	NC_024325.1:13910103-13918042	myelin proteolipid protein-like isoform X2	DEGs
XLOC008411	LOC103380616	NC_024313.1:345416-370713	LOW QUALITY PROTEIN: centromere-associated protein E-like	DEGs
XLOC025195	LOC103395618	NC_024325.1:16542881-16547820	nuclear pore complex protein Nup98-Nup96-like	DEGs
XLOC028033	LOC103397666	NC_024328.1:6870113-6871987	vasotocin-neurophysin VT 1-like	DEGs
XLOC016891	tubb	NC_024319.1:1760558-1767642	tubulin beta chain	DEGs
XLOC020069	c15h11orf31	NC_024321.1:9791396-9792291	LOW QUALITY PROTEIN: selenoprotein H	DEGs
XLOC009318	LOC103382312	NC_024314.1:13622385-13623278	hemoglobin subunit beta-1-like	DEGs
XLOC001601	LOC103387892	NC_024307.1:26508521-26510287		DEGs
XLOC000831	pfn1	NC_024307.1:28976899-28979642	profilin-1	DEGs
XLOC019719	LOC103391255,sncb	NC_024321.1:16443856-16580137	beta-synuclein;	DEGs
XLOC008213	rps29	NC_024313.1:7243800-7244848	40S ribosomal protein S29	DEGs
XLOC013270	LOC103385219	NC_024316.1:14650994-14653587	tubulin alpha-1C chain-like	DEGs
XLOC024437	aldoc	NC_024325.1:8091885-8100210	fructose-bisphosphate aldolase C	DEGs
XLOC020304	LOC103391393	NC_024321.1:19221803-19241274	thymosin beta-12-like	DEGs
XLOC013095	LOC103384861	NC_024316.1:7918514-7920821	60S ribosomal protein L22	DEGs
XLOC000837	LOC103390006	NC_024307.1:29044155-29046070	HLA class II histocompatibility antigen%2C DP alpha 1 chain-like	DEGs
XLOC028813	snap25	NW_007585113.1:327408-338919	synaptosomal-associated protein 25	DEGs
XLOC030784	LOC103399752	NW_007595595.1:172-277	transcription initiation factor IIA subunit 2	DEGs
XLOC026379	mpz	NC_024326.1:14406878-14423329	myelin protein P0	DEGs
XLOC025858	rps8	NC_024326.1:13103548-13106109	40S ribosomal protein S8	DEGs
XLOC007383	LOC103379709	NC_024312.1:4564299-4567266	40S ribosomal protein S17	DEGs
XLOC019835	LOC103391426	NC_024321.1:20038735-20058535		DEGs
XLOC016490	gapdhs	NC_024319.1:5848172-5856789	glyceraldehyde-3-phosphate dehydrogenase%2C testis-specific	DEGs
XLOC015414	LOC103387550	NC_024318.1:12345684-12347604	cystatin-like	DEGs
XLOC003551	LOC103377036	NC_024309.1:6294410-6296207	transcription factor 7-like	DEGs
XLOC029588	rpl18	NW_007585569.1:957-1559	60S ribosomal protein L18	DEGs
XLOC022690	actb	NC_024323.1:11978792-11994183	actin%2C cytoplasmic 1 isoform X1	DEGs
XLOC024025	LOC103394709	NC_024324.1:14828598-14831507	stathmin-like	DEGs
XLOC030805	LOC103399760	NW_007595832.1:6-434	tubulin alpha-1C chain-like	DEGs
XLOC012062	hmgb2	NC_024315.1:18460817-18463777	high mobility group protein B2	DEGs
XLOC000010	ND2	NC_012825.1:5096-6140		DEGs
XLOC018660	ppia	NC_024320.1:12693612-12697819	peptidyl-prolyl cis-trans isomerase A	DEGs
XLOC005928	LOC103379253	NC_024311.1:15389495-15389733	histone H4-like	DEGs
XLOC015593	LOC103386906	NC_024318.1:905521-908493	uncharacterized protein LOC103386906	DEGs
XLOC004070	LOC103377360	NC_024309.1:12077167-12088501	carbonic anhydrase 1-like	DEGs
XLOC004008	gtf3a,rpl21	NC_024309.1:10133088-10142481	transcription factor IIIA;60S ribosomal protein L21;	DEGs
XLOC024488	hmgb1	NC_024325.1:10531989-10535666	high mobility group protein B1	DEGs
XLOC023546	LOC103393758,LOC103393811	NC_024324.1:298312-303391	dentin sialophosphoprotein-like;	DEGs
XLOC003192	LOC103376805	NC_024308.1:19110002-19110961		DEGs
XLOC025960	rps28	NC_024326.1:706236-708435	40S ribosomal protein S28	DEGs
XLOC017660	lyz	NC_024320.1:2250666-2251720	lysozyme C	DEGs
XLOC008601	fau,prpf39	NC_024313.1:7513933-7531310	ubiquitin-like protein fubi and ribosomal protein S30;pre-mRNA-processing factor 39;	DEGs
XLOC008089	vsnl1	NC_024313.1:3007803-3041719	visinin-like protein 1	DEGs
XLOC017028	LOC103388254	NC_024319.1:4909456-4913330	40S ribosomal protein S27-like	DEGs
XLOC023858	fabp3	NC_024324.1:9806909-9820118	fatty acid-binding protein%2C heart	DEGs
XLOC019965	LOC103390735	NC_024321.1:7476720-7483725	cofilin-2-like	DEGs
XLOC006171	LOC103378861	NC_024311.1:7298698-7301231	MORN repeat-containing protein 3-like	DEGs
XLOC016572	LOC103388544	NC_024319.1:9942230-9944580	stathmin-like	DEGs
XLOC013459	LOC103385601	NC_024316.1:20886222-20901897	proteasomal ubiquitin receptor ADRM1-like	DEGs
XLOC006839	mdk	NC_024312.1:4441302-4459872	midkine	DEGs	Growth-Associated DEGs
XLOC000586	pcp4l1	NC_024307.1:20469784-20560155	Purkinje cell protein 4-like protein 1	DEGs
XLOC001348	LOC103382429	NC_024307.1:16776589-16817594	neurofilament light polypeptide-like	DEGs
XLOC024465	LOC103395178	NC_024325.1:9110920-9119323	14-3-3 protein gamma-1	DEGs
XLOC026687	LOC103397138	NC_024327.1:9470801-9473008	dynein light chain 2%2C cytoplasmic-like	DEGs
XLOC002617	LOC103376761	NC_024308.1:18327134-18333988		DEGs
XLOC006893	LOC103379836,rpl27a	NC_024312.1:5722377-5732407	A-kinase-interacting protein 1-like;60S ribosomal protein L27a;	DEGs
XLOC026902	LOC103397139	NC_024327.1:9474444-9478465	60S ribosomal protein L6-like	DEGs
XLOC026098	glul	NC_024326.1:4713368-4717759	glutamine synthetase	DEGs
XLOC023932	LOC103394486	NC_024324.1:11766915-11773915	cholecystokinin-like isoform X1	DEGs
XLOC001582	LOC103387509	NC_024307.1:25856045-25858341	fatty acid-binding protein%2C intestinal-like	DEGs
XLOC016797	LOC103388963	NC_024319.1:20782280-20785041	LOW QUALITY PROTEIN: 40S ribosomal protein S19-like	DEGs
XLOC029573	LOC103399087	NW_007585540.1:521-867	replication protein A 14 kDa subunit-like	DEGs
XLOC031126	LOC103399805	NW_007603277.1:3-288	histone H1-like	DEGs
XLOC005196	apoa1	NC_024310.1:14695053-14696956	apolipoprotein A-I	DEGs
XLOC001120	rtn1	NC_024307.1:6745136-6767371	reticulon-1 isoform X1	DEGs
XLOC024034	rpl14	NC_024324.1:15054184-15057458	60S ribosomal protein L14	DEGs
XLOC007651	myrf,tmem258	NC_024312.1:12936871-12959077	myelin regulatory factor isoform X3;transmembrane protein 258;	DEGs
XLOC000290	LOC103378409	NC_024307.1:10173643-10179847	pituitary tumor-transforming gene 1 protein-interacting protein-like	DEGs
XLOC024439	LOC103395122	NC_024325.1:8112203-8114274	dynein light chain 2%2C cytoplasmic-like	DEGs
XLOC000763	ccnb1ip1	NC_024307.1:27161724-27186211	E3 ubiquitin-protein ligase CCNB1IP1	DEGs	Reproduction-Associated DEGs
XLOC010585	csrp2	NC_024314.1:29136972-29144002	cysteine and glycine-rich protein 2	DEGs
XLOC009396	LOC103382188	NC_024314.1:15103340-15106217	nucleoside diphosphate kinase-like isoform X1	DEGs
XLOC021426	LOC103392296	NC_024322.1:14854632-14860625	translationally-controlled tumor protein homolog	DEGs
XLOC029467	LOC103399026	NW_007585324.1:68-420	actin-1	DEGs
XLOC010315	cd9	NC_024314.1:17312358-17321378	CD9 antigen isoform X1	DEGs
XLOC023626	LOC103393908,LOC103393909	NC_024324.1:1835531-1848018	elongation factor 1-alpha;elongation factor 1-alpha;	DEGs
XLOC004993	LOC103377820	NC_024310.1:6350942-6357169	dehydrogenase/reductase SDR family member 12-like	DEGs
XLOC000439	LOC103381628,erh	NC_024307.1:15825519-15842569	glioma tumor suppressor candidate region gene 1 protein-like;enhancer of rudimentary homolog;	DEGs
XLOC026661	LOC103397102	NC_024327.1:7800859-8099040	nipped-B-like protein A	DEGs
XLOC002964	LOC103398252	NC_024308.1:10161403-10163554	cyclin-dependent kinases regulatory subunit 1-like	DEGs
XLOC015574	calm2	NC_024318.1:652130-656215	calmodulin	DEGs
XLOC000006	ND1	NC_012825.1:2846-3815	NADH dehydrogenase subunit 1	DEGs
XLOC025483	LOC103395836	NC_024326.1:567595-568010		DEGs
XLOC022276	rpl23	NC_024323.1:15042803-15045803	60S ribosomal protein L23	DEGs
XLOC020293	LOC103391404,adam19	NC_024321.1:19007846-19025965	tubulin alpha-1C chain-like;LOW QUALITY PROTEIN: disintegrin and metalloproteinase domain-containing protein 19;	DEGs
XLOC029104	LOC103398799	NW_007585127.1:142447-163994	LOW QUALITY PROTEIN: E1A-binding protein p400-like	DEGs
XLOC010258	LOC103382177,LOC103382386	NC_024314.1:15195094-15210903	radial spoke head 1 homolog;radial spoke head 1 homolog;	DEGs
XLOC013046	LOC103384706,LOC103384707	NC_024316.1:5333206-5343212	zinc finger protein 229-like;axonemal dynein light intermediate polypeptide 1-like;	DEGs
XLOC009072	LOC103381742	NC_024314.1:5454560-5471166	cytochrome c oxidase subunit 6B1	DEGs
XLOC026183	LOC103396358,LOC103396359	NC_024326.1:8252332-8259356	guanine nucleotide-binding protein G(I)/G(S)/G(O) subunit gamma-5-like;afadin- and alpha-actinin-binding protein-like;	DEGs
XLOC012886	LOC103384382	NC_024316.1:293854-304879	uncharacterized protein LOC103384382	DEGs
XLOC002905	ptma	NC_024308.1:8260345-8268650	prothymosin alpha	DEGs
XLOC027576	LOC103397769	NC_024328.1:9129577-9133409	60S ribosomal protein L6-like	DEGs
XLOC010540	ldhb	NC_024314.1:27983963-27990491	LOW QUALITY PROTEIN: L-lactate dehydrogenase B chain	DEGs
XLOC008291	clu	NC_024313.1:11227171-11233191	clusterin	DEGs
XLOC012673	LOC103385218	NC_024316.1:14660469-14662986		DEGs
XLOC009450	LOC103382528	NC_024314.1:16824152-16824857	histone H4-like	DEGs
XLOC006437	LOC103379421	NC_024311.1:18935158-18974888		DEGs
XLOC022196	nupr1	NC_024323.1:13413971-13415512	nuclear protein 1	DEGs
XLOC003632	rpl22l1	NC_024309.1:9867881-9869567	60S ribosomal protein L22-like 1	DEGs
XLOC016423	acbd7	NC_024319.1:4108533-4114164	acyl-CoA-binding domain-containing protein 7	DEGs
XLOC022687	LOC103393306,atp5j2	NC_024323.1:11899488-11922926	ATP synthase subunit f%2C mitochondrial;	DEGs
XLOC022221	LOC103393495,LOC103393500,LOC103393501	NC_024323.1:13756456-13784460	tubulin beta-4 chain-like;tetraspanin-4-like isoform X1;	DEGs
XLOC000032	ND6	NC_012825.1:12982-15354		DEGs
XLOC024950	atp5l	NC_024325.1:9419193-9420217	ATP synthase subunit g%2C mitochondrial	DEGs
XLOC004158	LOC103377500,sh2d1b	NC_024309.1:16019655-16027618	tetraspanin-7-like;SH2 domain-containing protein 1B;	DEGs
XLOC014137	rps10	NC_024317.1:16399429-16402711	40S ribosomal protein S10	DEGs
XLOC029701	LOC103399168	NW_007586002.1:549-1168	beta-soluble NSF attachment protein-like	DEGs
XLOC001623	txn	NC_024307.1:26966193-26969368	thioredoxin	DEGs
XLOC008690	scg5	NC_024313.1:11176013-11179242	neuroendocrine protein 7B2 isoform X2	DEGs
XLOC013176	LOC103385014,LOC103385015	NC_024316.1:11576171-11582146	transcription factor 7-like 2 isoform X2;lymphoid enhancer-binding factor 1-like;	DEGs
XLOC030830	LOC103399768	NW_007596230.1:6-414	intraflagellar transport protein 122 homolog	DEGs
XLOC006887	rps13	NC_024312.1:5374301-5376519	40S ribosomal protein S13	DEGs
XLOC023145	LOC103393915	NC_024324.1:1862007-1863797	C-Myc-binding protein-like isoform X1	DEGs
XLOC022637	LOC103393222	NC_024323.1:10532519-10538060	V-type proton ATPase 16 kDa proteolipid subunit	DEGs
XLOC019670	LOC103391155	NC_024321.1:14449058-14452886	regulator of cell cycle RGCC-like	DEGs
XLOC016294	mboat7,rps9	NC_024319.1:451625-462513	lysophospholipid acyltransferase 7;40S ribosomal protein S9;	DEGs
XLOC014442	rps26	NC_024317.1:4219210-4220858	40S ribosomal protein S26	DEGs
XLOC026216	LOC103396423	NC_024326.1:9385008-9400319	heterogeneous nuclear ribonucleoprotein A0-like	DEGs
XLOC011941	LOC103384035	NC_024315.1:14236205-14239207		DEGs
XLOC011497	LOC103383146	NC_024315.1:173694-179299		DEGs
XLOC031272	LOC103399809	NW_007609274.1:25-228	probable low affinity copper uptake protein 2	DEGs
XLOC004431	gap43	NC_024310.1:3133758-3146420	neuromodulin	DEGs	Growth-Associated DEGs
XLOC021139	rpl24	NC_024322.1:2917778-2920249	60S ribosomal protein L24	DEGs
XLOC013195	eno1	NC_024316.1:12279676-12298968	alpha-enolase isoform X1	DEGs
XLOC022723	LOC103393357,LOC103393359,LOC103393362	NC_024323.1:12463199-12564357	homeodomain-interacting protein kinase 2-like;ankyrin repeat and fibronectin type-III domain-containing protein 1-like;homeodomain-interacting protein kinase 1-like;	DEGs
XLOC027562	pcna	NC_024328.1:8862895-8865821	proliferating cell nuclear antigen	DEGs
XLOC022241	LOC103393545,LOC103393547	NC_024323.1:14064311-14076830	stress response protein NST1-like;TANK-binding kinase 1-binding protein 1-like;	DEGs
XLOC027375	LOC103397356	NC_024328.1:733392-787265	elongation factor 1-delta-like	DEGs
XLOC016527	LOC103388386,upp1	NC_024319.1:8356776-8364841	stathmin-2-like;uridine phosphorylase 1 isoform X1;	DEGs
XLOC007144	LOC103380362	NC_024312.1:15387400-15420112		DEGs
XLOC013445	LOC103385571	NC_024316.1:20616695-20618824	gametocyte-specific factor 1-like	DEGs
XLOC000295	LOC103378371	NC_024307.1:10213947-10215649	fatty acid-binding protein%2C brain-like	DEGs
XLOC011348	cpe	NC_024315.1:14952102-14964198	carboxypeptidase E isoform X1	DEGs
XLOC008354	LOC103381310,LOC103381313	NC_024313.1:13093680-13100037	cell cycle control protein 50A-like;cytochrome c oxidase subunit 7A2%2C mitochondrial;	DEGs
XLOC030935	LOC103399783	NW_007598077.1:54-278		DEGs
XLOC025971	LOC103395889	NC_024326.1:1040197-1046358	E3 ubiquitin-protein ligase MARCH2-like	DEGs
XLOC000286	LOC103378551	NC_024307.1:9735549-9891834		DEGs
XLOC022788	LOC103393554	NC_024323.1:14135469-14139117	tubulin beta chain-like	DEGs
XLOC011453	glra3,gpm6a	NC_024315.1:18336725-18393575	glycine receptor subunit alpha-3 isoform X3;neuronal membrane glycoprotein M6-a;	DEGs
XLOC004740	LOC103378354	NC_024310.1:15435207-15436993	homeobox protein aristaless-like 4 isoform X1	DEGs
XLOC021301	gpm6b	NC_024322.1:9978921-10025722	neuronal membrane glycoprotein M6-b isoform X2	DEGs
XLOC026058	LOC103396065,cdc20	NC_024326.1:3934789-3943447	uncharacterized protein LOC103396065 isoform X2;cell division cycle protein 20 homolog;	DEGs
XLOC024704	cryab	NC_024325.1:17021489-17024246	alpha-crystallin B chain	DEGs
XLOC028099	LOC103397768	NC_024328.1:9134043-9136816	dynein light chain 2%2C cytoplasmic	DEGs
XLOC024684	rnasek	NC_024325.1:16762139-16763787	ribonuclease kappa	DEGs
XLOC024369	LOC103394976,LOC103394977	NC_024325.1:5791585-5799040	histone H3.3-like;histone H3.3;	DEGs
XLOC017886	sumo1	NC_024320.1:10349948-10366502	small ubiquitin-related modifier 1 isoform X1	DEGs
XLOC020897	LOC103392216	NC_024322.1:13402079-13405091	tubulin alpha chain	DEGs
XLOC014533	cda	NC_024317.1:6838297-6854236	cytidine deaminase	DEGs
XLOC020699	LOC103391819,cdc16	NC_024322.1:5358904-5370524	uncharacterized protein LOC103391819 isoform X1;cell division cycle protein 16 homolog;	DEGs
XLOC017858	LOC103389479,LOC103389495	NC_024320.1:9444608-9468471	neurofilament medium polypeptide-like;neurofilament medium polypeptide-like;	DEGs
XLOC023615	ndufs5	NC_024324.1:1690780-1692066	NADH dehydrogenase [ubiquinone] iron-sulfur protein 5	DEGs
XLOC003064	eef1d,pycrl	NC_024308.1:13567367-13579406	elongation factor 1-delta;pyrroline-5-carboxylate reductase 3 isoform X3;	DEGs
XLOC013298	LOC103385273	NC_024316.1:16012293-16019604	uncharacterized protein LOC103385273 isoform X1	DEGs
XLOC008757	rps7	NC_024313.1:13337829-13345429	40S ribosomal protein S7	DEGs
XLOC030992	LOC103399792	NW_007599356.1:3-340	signal recognition particle 19 kDa protein-like	DEGs
XLOC014025	ndrg3	NC_024317.1:11523773-11557776	protein NDRG3 isoform X1	DEGs
XLOC024788	ubc	NC_024325.1:2794469-2992088	polyubiquitin-C	DEGs
XLOC012982	rpl10a	NC_024316.1:3349960-3352484	60S ribosomal protein L10a	DEGs
XLOC002267	LOC103394560,LOC103394580	NC_024308.1:4657716-4670747	interferon-induced protein 44-like isoform X1;uncharacterized protein LOC103394580;	DEGs
XLOC011940	LOC103384033	NC_024315.1:14213869-14215687		DEGs
XLOC008106	chga	NC_024313.1:3774029-3781770	chromogranin-A	DEGs
XLOC018997	atp6v1g1	NC_024320.1:27057790-27059633	V-type proton ATPase subunit G 1	DEGs
XLOC019001	LOC103390389	NC_024320.1:27152593-27159996	coiled-coil domain-containing protein 11-like	DEGs
XLOC023411	LOC103394505	NC_024324.1:11799368-11825520	replication protein A 14 kDa subunit-like	DEGs
XLOC029257	LOC103398908	NW_007585150.1:30712-32994	cytochrome c oxidase subunit 7C%2C mitochondrial	DEGs
XLOC030459	LOC103399619	NW_007591427.1:70-577	serine/threonine-protein phosphatase 2A catalytic subunit beta isoform-like	DEGs
XLOC003743	LOC103377409	NC_024309.1:13474964-13481644	poly(U)-binding-splicing factor PUF60-like isoform X5	DEGs
XLOC014877	LOC103386856	NC_024317.1:20522179-20528088	uncharacterized protein LOC103386856	DEGs
XLOC023352	stmn2	NC_024324.1:10293563-10303803	stathmin-2	DEGs
XLOC023232	LOC103394115	NC_024324.1:4591751-4600339	MARCKS-related protein-like	DEGs
XLOC030218	LOC103399486	NW_007589142.1:118-699	bromodomain testis-specific protein-like	DEGs
XLOC020083	ran	NC_024321.1:10354638-10357994	GTP-binding nuclear protein Ran	DEGs
XLOC008973	LOC103381528	NC_024314.1:2538683-2556372	synuclein-like isoform X1	DEGs
XLOC011057	trmt1	NC_024315.1:4090134-4100273	tRNA (guanine(26)-N(2))-dimethyltransferase	DEGs
XLOC011867	LOC103383895,mdh1	NC_024315.1:11000716-11015031	UTP--glucose-1-phosphate uridylyltransferase-like isoform X1;malate dehydrogenase%2C cytoplasmic;	DEGs
XLOC013082	LOC103384885	NC_024316.1:7601828-7608643	probable glutamate receptor	DEGs
XLOC019765	itm2a	NC_024321.1:18361048-18365101	integral membrane protein 2A	DEGs
XLOC011642	LOC103383426	NC_024315.1:4130140-4139478		DEGs
XLOC019799	LOC103391467,LOC103391468	NC_024321.1:19498579-19509568	uncharacterized protein LOC103391468;	DEGs
XLOC004711	LOC103378273,tagln	NC_024310.1:14660052-14669306	transgelin isoform X1;	DEGs
XLOC009325	LOC103382302	NC_024314.1:13681215-13688640	actin%2C alpha skeletal muscle B-like	DEGs
XLOC025225	LOC103395677	NC_024325.1:16936215-16936615	histone H4	DEGs
XLOC021377	LOC103392196	NC_024322.1:12738609-12742787	pituitary tumor-transforming gene 1 protein-interacting protein-like	DEGs
XLOC011917	LOC103383985	NC_024315.1:13275781-13277480	essential MCU regulator%2C mitochondrial-like	DEGs
XLOC001140	id2	NC_024307.1:7668611-7671872	DNA-binding protein inhibitor ID-2	DEGs
XLOC014099	LOC103386482,LOC103386483,vprbp	NC_024317.1:14368640-14389836	uncharacterized protein LOC103386482;lisH domain-containing protein C1711.05-like;protein VPRBP;	DEGs
XLOC016911	ncapd2,vamp1	NC_024319.1:2099620-2277206	LOW QUALITY PROTEIN: condensin complex subunit 1;vesicle-associated membrane protein 1 isoform X3;	DEGs
XLOC000316	LOC103379387	NC_024307.1:11319827-11321603	Ig lambda-2 chain C region-like	DEGs
XLOC008940	LOC103381452	NC_024314.1:1268790-1269867		DEGs
XLOC008782	LOC103381374	NC_024313.1:13804751-13812241		DEGs
XLOC018207	rad23b	NC_024320.1:23976087-23982028	UV excision repair protein RAD23 homolog B isoform X1	DEGs
XLOC006266	fam103a1	NC_024311.1:11396317-11421886	RNMT-activating mini protein	DEGs
XLOC022388	rps11	NC_024323.1:2184903-2187015	40S ribosomal protein S11	DEGs
XLOC028744	LOC103398432,LOC103398433,csnk1g1	NW_007585111.1:32590-63219	40S ribosomal protein S17-likecasein kinase I isoform gamma-1 isoform X2;	DEGs
XLOC024825	LOC103394928,pgk1	NC_024325.1:4271751-4282456	cytochrome c oxidase subunit 7B%2C mitochondrial-like;phosphoglycerate kinase 1;	DEGs
XLOC013444	LOC103385575	NC_024316.1:20498849-20549143		DEGs
XLOC000631	LOC103385749,tbc1d14	NC_024307.1:22651917-22687452	eotaxin-like;TBC1 domain family member 14 isoform X1;	DEGs
XLOC003024	LOC103399569	NC_024308.1:11705081-11776860		DEGs
XLOC022020	LOC103392997	NC_024323.1:8581148-8667027	tubulin beta chain-like	DEGs
XLOC018587	nefl	NC_024320.1:9471027-9474001	neurofilament light polypeptide	DEGs
XLOC011547	LOC103383259	NC_024315.1:1209462-1214310	uncharacterized protein LOC103383259	DEGs
XLOC018425	LOC103389114	NC_024320.1:2876449-2877721		DEGs
XLOC013981	LOC103386246	NC_024317.1:9341820-9360563	neuron-specific protein family member 1	DEGs
XLOC029053	nmnat2	NW_007585124.1:109185-113554	nicotinamide mononucleotide adenylyltransferase 2	DEGs
XLOC009154	LOC103381923	NC_024314.1:8879005-9268226	probable histone deacetylase 1-B isoform X1	DEGs
XLOC025690	LOC103396292	NC_024326.1:6706463-6711427	tubulin beta chain-like isoform X1	DEGs
XLOC010347	atp6v1f	NC_024314.1:18487464-18488804	V-type proton ATPase subunit F	DEGs
XLOC016878	LOC103387991	NC_024319.1:1578370-1585717		DEGs
XLOC003485	ropn1l	NC_024309.1:3111550-3118655	ropporin-1-like protein	DEGs	Reproduction-Associated DEGs
XLOC018538	snrpd3	NC_024320.1:6610940-6612960	small nuclear ribonucleoprotein Sm D3	DEGs
XLOC022026	rnf151,rps2	NC_024323.1:8971241-8975540	RING finger protein 151;40S ribosomal protein S2;	DEGs
XLOC030024	LOC103399365	NW_007587851.1:140-481		DEGs
XLOC000068	LOC103379009	NC_024307.1:1794382-1798115	tubulin beta-4B chain	DEGs
XLOC022419	LOC103392700	NC_024323.1:3439656-3442354	claudin-6-like	DEGs
XLOC017991	LOC103389754	NC_024320.1:15632460-15638130	tubulin alpha-1A chain-like	DEGs
XLOC015807	LOC103387438	NC_024318.1:10159046-10165255	AN1-type zinc finger protein 6-like	DEGs
XLOC014765	cldn19	NC_024317.1:17056648-17065119	claudin-19 isoform X1	DEGs
XLOC010339	snrpf	NC_024314.1:18229672-18232785	small nuclear ribonucleoprotein F	DEGs
XLOC022710	rbx1	NC_024323.1:12297665-12299476	E3 ubiquitin-protein ligase RBX1	DEGs
XLOC025172	LOC103395597,ndufa2,sgcd	NC_024325.1:16292759-16330868	A disintegrin and metalloproteinase with thrombospondin motifs 2-like;NADH dehydrogenase [ubiquinone] 1 alpha subcomplex subunit 2;delta-sarcoglycan isoform X1;	DEGs
XLOC019846	LOC103390502	NC_024321.1:271183-273996	aquaporin-1-like	DEGs
XLOC007443	gal	NC_024312.1:5846941-5852701	galanin peptides isoform X1	DEGs
XLOC019873	LOC103390570	NC_024321.1:1339375-1340438	cleavage stimulation factor subunit 2-like	DEGs
XLOC018950	LOC103390286	NC_024320.1:25641718-25651178	alpha-synuclein-like	DEGs
XLOC018068	LOC103389934	NC_024320.1:17935676-17948659	arrestin domain-containing protein 3-like isoform X2	DEGs
XLOC020173	LOC103391143	NC_024321.1:14367214-14383177	glutamic acid-rich protein-like	DEGs
XLOC006972	crabp1	NC_024312.1:7956377-8007494	cellular retinoic acid-binding protein 1	DEGs
XLOC002360	LOC103397662	NC_024308.1:8755592-8761157	60S ribosomal protein L5	DEGs
XLOC029036	LOC103398703	NW_007585122.1:252798-254675		DEGs
XLOC015522	LOC103387749,LOC103387761	NC_024318.1:16529894-16563159	LOW QUALITY PROTEIN: 1-phosphatidylinositol 4%2C5-bisphosphate phosphodiesterase beta-1-like;beta-soluble NSF attachment protein-like;	DEGs
XLOC020234	aup1	NC_024321.1:16844111-16850384	ancient ubiquitous protein 1	DEGs
XLOC003195	LOC103376810	NC_024308.1:19409890-19411421	kinesin-like protein KIF1A	DEGs
XLOC004644	LOC103378165	NC_024310.1:12883466-12888134	14-3-3 protein gamma-B	DEGs
XLOC015611	LOC103386948,rtn4	NC_024318.1:1769927-1800491	cytochrome c oxidase protein 20 homolog;reticulon-4 isoform X3;	DEGs
XLOC030819	LOC103399762	NW_007596053.1:58-397	cullin-associated NEDD8-dissociated protein 1-like	DEGs
XLOC019024	rpl28	NC_024320.1:28039426-28043062	60S ribosomal protein L28	DEGs
XLOC010273	abcc9,echdc3	NC_024314.1:16042223-16143543	ATP-binding cassette sub-family C member 9;enoyl-CoA hydratase domain-containing protein 3%2C mitochondrial;	DEGs
XLOC024711	LOC103395698	NC_024325.1:17101132-17104732	mitochondrial fission factor-like isoform X1	DEGs
XLOC023624	rpl11	NC_024324.1:1818140-1821397	60S ribosomal protein L11	DEGs
XLOC015099	LOC103386902	NC_024318.1:866650-885371	oocyte zinc finger protein XlCOF6-like	DEGs
XLOC025486	LOC103395869	NC_024326.1:714281-714994	relaxin-3-like	DEGs
XLOC022082	LOC103393207	NC_024323.1:10663697-10667795	E3 ubiquitin-protein ligase TRIM69-like isoform X1	DEGs
XLOC025074	taf1	NC_024325.1:13874381-13888521	LOW QUALITY PROTEIN: transcription initiation factor TFIID subunit 1	DEGs
XLOC015217	hint1	NC_024318.1:5411522-5414381	histidine triad nucleotide-binding protein 1	DEGs
XLOC021867	LOC103392743	NC_024323.1:3997576-4003671	60S ribosomal protein L19	DEGs
XLOC020311	LOC103391454	NC_024321.1:19637053-19647613	SUN domain-containing protein 2-like	DEGs
XLOC017039	ndufa3	NC_024319.1:5460416-5464637	LOW QUALITY PROTEIN: NADH dehydrogenase [ubiquinone] 1 alpha subcomplex subunit 3	DEGs
XLOC001501	LOC103385655	NC_024307.1:22700469-22998380	uncharacterized protein LOC103385655	DEGs
XLOC028041	LOC103397651	NC_024328.1:7027788-7028863	prostate stem cell antigen-like	DEGs
XLOC009798	LOC103381411	NC_024314.1:32120-41151	NADH dehydrogenase [ubiquinone] 1 alpha subcomplex subunit 4-like	DEGs
XLOC022207	LOC103393514	NC_024323.1:13555480-13558142	cullin-3-like	DEGs
XLOC030993	LOC103399793	NW_007599369.1:14-289	NADH dehydrogenase [ubiquinone] 1 alpha subcomplex subunit 12-like	DEGs
XLOC013008	minos1	NC_024316.1:4216706-4218939	mitochondrial inner membrane organizing system protein 1	DEGs
XLOC026384	pih1d3	NC_024326.1:14501481-14504987	LOW QUALITY PROTEIN: protein PIH1D3	DEGs
XLOC024778	LOC103394833	NC_024325.1:2241873-2248578	protein BTG3-like	DEGs
XLOC013869	npepl1	NC_024317.1:4781261-4786172	probable aminopeptidase NPEPL1	DEGs
XLOC010298	rpl18a	NC_024314.1:16626960-16629761	60S ribosomal protein L18a	DEGs
XLOC011741	LOC103383668,uchl1	NC_024315.1:7112812-7147504	microtubule-associated protein futsch-like;ubiquitin carboxyl-terminal hydrolase isozyme L1;	DEGs
XLOC024655	LOC103395619	NC_024325.1:16548483-16551193	cysteine-rich and transmembrane domain-containing protein 1-like	DEGs
XLOC016879	LOC103387989,atp1a3	NC_024319.1:1586031-1611616	sodium/potassium-transporting ATPase subunit alpha-3 isoform X3;	DEGs
XLOC002861	ndufa7	NC_024308.1:6724519-6725951	NADH dehydrogenase [ubiquinone] 1 alpha subcomplex subunit 7	DEGs
XLOC021820	LOC103392658	NC_024323.1:3089058-3105106	RUN domain-containing protein 3A-like isoform X2	DEGs
XLOC005639	LOC103378707	NC_024311.1:4070917-4075288	ferritin%2C heavy subunit isoform X1	DEGs
XLOC022773	LOC103393516	NC_024323.1:13832543-13846993	protein NLRC3-like	DEGs
XLOC010141	h3f3b	NC_024314.1:11380717-11382938	histone H3.3	DEGs	Growth-Associated DEGs
XLOC026024	LOC103396004	NC_024326.1:2891697-2895343	secretogranin-2-like	DEGs
XLOC010408	ptn	NC_024314.1:20444700-20493252	pleiotrophin	DEGs	Growth-Associated DEGs
XLOC029034	tcf21	NW_007585122.1:222800-224568	transcription factor 21 isoform X1	DEGs
XLOC018885	LOC103390129	NC_024320.1:21879283-21880129	cytochrome b-c1 complex subunit 9	DEGs
XLOC020321	LOC103391428	NC_024321.1:20037403-20038303		DEGs
XLOC018302	rpl17	NC_024320.1:27183783-27187295	60S ribosomal protein L17	DEGs
XLOC008405	serinc1	NC_024313.1:197217-207152	serine incorporator 1	DEGs
XLOC009671	LOC103382905	NC_024314.1:25601175-25603294	cyclin-dependent kinase inhibitor 1-like	DEGs
XLOC025192	camk2a	NC_024325.1:16516997-16534174	calcium/calmodulin-dependent protein kinase type II subunit alpha isoform X1	DEGs
XLOC029063	LOC103398725	NW_007585124.1:80688-108697	myb-related protein A-like	DEGs
XLOC012672	LOC103385187	NC_024316.1:14656810-14659395	tubulin alpha-1A chain	DEGs
XLOC014864	snrpb	NC_024317.1:20164485-20168705	small nuclear ribonucleoprotein-associated proteins B and B'	DEGs
XLOC011641	LOC103383425	NC_024315.1:4130140-4139478		DEGs
XLOC008030	gja1	NC_024313.1:226407-234732	gap junction alpha-1 protein	DEGs	Growth-Associated DEGs
XLOC026385	eif3f	NC_024326.1:14505804-14508034	eukaryotic translation initiation factor 3 subunit F	DEGs
XLOC027702	LOC103398003	NC_024328.1:14412085-14416715	actin%2C cytoplasmic 2-like	DEGs
XLOC018665	LOC103389650	NC_024320.1:12785542-12790949	nudC domain-containing protein 3-like	DEGs
XLOC026859	LOC103397063	NC_024327.1:6701210-6706157	activated RNA polymerase II transcriptional coactivator p15-like	DEGs
XLOC020969	LOC103392382	NC_024322.1:16164817-16191989		DEGs
XLOC029891	LOC103399283	NW_007586942.1:65-921	Kv channel-interacting protein 1-like	DEGs
XLOC020929	LOC103392295	NC_024322.1:14854632-14860625		DEGs
XLOC022318	carhsp1,naa60	NC_024323.1:16390512-16410146	calcium-regulated heat stable protein 1;N-alpha-acetyltransferase 60;	DEGs
XLOC017207	iqcg	NC_024319.1:12672288-12674784	IQ domain-containing protein G	DEGs
XLOC029658	LOC103399144	NW_007585838.1:0-1001		DEGs
XLOC018773	rpl31	NC_024320.1:16774444-16776482	60S ribosomal protein L31	DEGs
XLOC022292	LOC103393687	NC_024323.1:15691651-15725497	riboflavin-binding protein-like	DEGs
XLOC020287	LOC103391372	NC_024321.1:18685867-18694564	actin-85C-like	DEGs
XLOC026214	LOC103396432	NC_024326.1:9316332-9322476	glucagon family neuropeptides-like isoform X3	DEGs
XLOC011450	alyref	NC_024315.1:18267534-18270065	THO complex subunit 4	DEGs
XLOC008762	batf3	NC_024313.1:13452900-13454513	basic leucine zipper transcriptional factor ATF-like 3	DEGs
XLOC024654	LOC103395618,LOC103395747	NC_024325.1:16542881-16547820	nuclear pore complex protein Nup98-Nup96-like;nuclear pore complex protein Nup98-Nup96-like;	DEGs
XLOC004876	zbbx	NC_024310.1:471544-502370	zinc finger B-box domain-containing protein 1	DEGs
XLOC018378	LOC103389030	NC_024320.1:484605-489708	uncharacterized protein LOC103389030	DEGs
XLOC028828	stmn4	NW_007585113.1:233289-240479	stathmin-4	DEGs
XLOC025568	camk2n2	NC_024326.1:2658375-2659248	calcium/calmodulin-dependent protein kinase II inhibitor 2	DEGs
XLOC020658	txndc9	NC_024322.1:3186965-3196276	thioredoxin domain-containing protein 9 isoform X1	DEGs
XLOC019576	aldob	NC_024321.1:10627103-10643686	fructose-bisphosphate aldolase B	DEGs
XLOC017664	LOC103389102	NC_024320.1:2320073-2327200	probable low affinity copper uptake protein 2 isoform X1	DEGs
XLOC024548	LOC103395369	NC_024325.1:12216397-12228211	uncharacterized protein LOC103395369 isoform X5	DEGs
XLOC012658	LOC103385211	NC_024316.1:14376839-14380947	isocitrate dehydrogenase [NAD] subunit gamma%2C mitochondrial-like	DEGs
XLOC007392	sycp3	NC_024312.1:4654855-4657903	synaptonemal complex protein 3 isoform X2	DEGs
XLOC025747	bag1	NC_024326.1:9170775-9172527	BAG family molecular chaperone regulator 1	DEGs
XLOC020027	LOC103390856,LOC103390865,LOC103390867,LOC103390868	NC_024321.1:9169198-9322745	protocadherin gamma-C5-like isoform X3;protocadherin beta-1-like;protocadherin gamma-A4-like	DEGs
XLOC012308	LOC103384417	NC_024316.1:677497-678795	ubiquitin-conjugating enzyme E2 T-like	DEGs
XLOC001083	npc2	NC_024307.1:5541792-5544349	epididymal secretory protein E1	DEGs
XLOC000024	ND5	NC_012825.1:12982-15354		DEGs
XLOC003465	trnas-aga	NC_024309.1:2059721-2111664		DEGs
XLOC019789	syce3	NC_024321.1:19221803-19241274	synaptonemal complex central element protein 3	DEGs
XLOC025613	atp1b3	NC_024326.1:4375178-4390696	sodium/potassium-transporting ATPase subunit beta-3	DEGs
XLOC003888	ipo4	NC_024309.1:4042117-4052154	importin-4	DEGs
XLOC030314	krtcap2	NW_007589969.1:195-657	keratinocyte-associated protein 2	DEGs
XLOC022413	LOC103392682	NC_024323.1:3275187-3285611	uncharacterized protein LOC103392682	DEGs
XLOC013156	LOC103384990,mgll	NC_024316.1:10995653-11058561	cAMP-dependent protein kinase type II-alpha regulatory subunit-like;monoglyceride lipase isoform X2;	DEGs
XLOC023170	LOC103393943	NC_024324.1:2501200-2503934		DEGs
XLOC008397	LOC103381373	NC_024313.1:13804751-13812241	putative E3 ubiquitin-protein ligase UBR7	DEGs
XLOC011667	LOC103383494	NC_024315.1:4697938-4702233	actin%2C cytoplasmic 2	DEGs
XLOC004736	LOC103378348	NC_024310.1:15367032-15375663	cytochrome c oxidase subunit 7A1%2C mitochondrial	DEGs
XLOC016706	LOC103388774	NC_024319.1:16334692-16344935	phospholemman-like	DEGs
XLOC009734	LOC103382994	NC_024314.1:28819599-28822930	beta-2-microglobulin-like	DEGs
XLOC030820	LOC103399763	NW_007596057.1:31-376	PAB-dependent poly(A)-specific ribonuclease subunit PAN2-like	DEGs
XLOC025479	LOC103395844	NC_024326.1:464989-467784	alpha-2-HS-glycoprotein-like	DEGs
XLOC010991	smarca5	NC_024315.1:2375655-2389505	SWI/SNF-related matrix-associated actin-dependent regulator of chromatin subfamily A member 5 isoform X2	DEGs
XLOC003504	rec8	NC_024309.1:4035635-4037977	meiotic recombination protein REC8 homolog isoform X1	DEGs
XLOC018763	reep5	NC_024320.1:16646745-16652941	receptor expression-enhancing protein 5	DEGs
XLOC025191	rps14	NC_024325.1:16513532-16516614	40S ribosomal protein S14	DEGs
XLOC023158	LOC103393962	NC_024324.1:2331125-2341265	sodium channel subunit beta-1-like	DEGs
XLOC009934	LOC103381664	NC_024314.1:4631831-4642583	ras-related C3 botulinum toxin substrate 3	DEGs
XLOC024300	LOC103394840	NC_024325.1:2361322-2385959	neuron-specific protein family member 2	DEGs
XLOC009449	LOC103382516	NC_024314.1:16823380-16823907	histone H2B 1.1-like	DEGs
XLOC030840	LOC103399770	NW_007596339.1:12-410	proline-rich protein 12-like	DEGs
XLOC020317	LOC103391448,setd7	NC_024321.1:19776257-19800873	uncharacterized protein LOC103391448;histone-lysine N-methyltransferase SETD7;	DEGs
XLOC000035	LOC103384837	NC_024307.1:82869-85689	MARCKS-related protein-like	DEGs
XLOC013201	LOC103385062,LOC103385063,LOC103385066	NC_024316.1:12367870-12385356	deoxyribonuclease gamma-like;dentin sialophosphoprotein-like isoform X2;sarcolemmal membrane-associated protein-like isoform X2;	DEGs
XLOC003684	LOC103377291	NC_024309.1:11152617-11154809		DEGs
XLOC027463	LOC103397552	NC_024328.1:4115172-4117663	rho guanine nucleotide exchange factor 12-like	DEGs
XLOC020771	katnal1,tspan7	NC_024322.1:8329743-8348556	katanin p60 ATPase-containing subunit A-like 1;tetraspanin-7;	DEGs
XLOC026054	LOC103396057	NC_024326.1:3879247-3884716	ras-related protein Rab-6B-like	DEGs
XLOC019386	atp1b4	NC_024321.1:1173275-1194522	protein ATP1B4	DEGs
XLOC018972	LOC103390295	NC_024320.1:26401713-26403892		DEGs
XLOC005630	acsf3,cdh15	NC_024311.1:3718184-3781849	acyl-CoA synthetase family member 3%2C mitochondrial;LOW QUALITY PROTEIN: cadherin-15;	DEGs
XLOC018126	olfm1	NC_024320.1:20361034-20380041	noelin isoform X2	DEGs
XLOC019585	LOC103390992,rgs14	NC_024321.1:10819005-10844280	regulator of G-protein signaling 14 isoform X1;	DEGs
XLOC022558	LOC103393035	NC_024323.1:7883961-7888803	coagulation factor X-like	DEGs
XLOC012723	LOC103385281	NC_024316.1:16205197-16211399	ATP-dependent RNA helicase DDX19A-like	DEGs
XLOC024846	fez1	NC_024325.1:5548183-5560256	fasciculation and elongation protein zeta-1 isoform X1	DEGs
XLOC015191	LOC103387079	NC_024318.1:4353034-4356202	radial spoke head protein 3 homolog	DEGs
XLOC018801	LOC103389938	NC_024320.1:17918761-17933607		DEGs
XLOC014405	gpx1	NC_024317.1:3545152-3547399	LOW QUALITY PROTEIN: glutathione peroxidase 1	DEGs
XLOC007413	LOC103379791	NC_024312.1:5089755-5118105	inositol hexakisphosphate and diphosphoinositol-pentakisphosphate kinase 2-like isoform X6	DEGs
XLOC018579	brd3,vav2	NC_024320.1:8788221-8899463	bromodomain-containing protein 3 isoform X2;guanine nucleotide exchange factor VAV2 isoform X2;	DEGs
XLOC026741	LOC103397257	NC_024327.1:14596460-14600277	LOW QUALITY PROTEIN: adenosine monophosphate-protein transferase FICD-like	DEGs
XLOC019622	LOC103391058	NC_024321.1:11961782-12002113	complexin-1-like	DEGs
XLOC006903	ska1	NC_024312.1:6018512-6023360	spindle and kinetochore-associated protein 1	DEGs
XLOC025247	rexo2	NC_024325.1:17086269-17088292	oligoribonuclease%2C mitochondrial	DEGs
XLOC005210	LOC103378333	NC_024310.1:15140934-15146257	somatostatin-2-like	DEGs
XLOC005727	psmd13	NC_024311.1:7325339-7333977	LOW QUALITY PROTEIN: 26S proteasome non-ATPase regulatory subunit 13	DEGs
XLOC000610	LOC103385229	NC_024307.1:21546906-21548084	uncharacterized protein LOC103385229	DEGs
XLOC002349	LOC103396831,LOC103396839	NC_024308.1:8346175-8351323	paramyosin-like;myb-like protein X;	DEGs
XLOC025159	LOC103395576	NC_024325.1:16033108-16035478	ADP/ATP translocase 2	DEGs
XLOC023990	LOC103394620	NC_024324.1:13476800-13507654	rap guanine nucleotide exchange factor 5-like	DEGs
XLOC022064	LOC103393169	NC_024323.1:10122779-10143342	lebercilin-like	DEGs
XLOC008087	gtf2a1	NC_024313.1:2877958-2888486	transcription initiation factor IIA subunit 1 isoform X3	DEGs
XLOC000307	LOC103379314	NC_024307.1:11173616-11181172	visinin-like protein 1	DEGs
XLOC000193	LOC103399980	NC_024307.1:6248899-6303727		DEGs
XLOC024935	LOC103395174,LOC103395175	NC_024325.1:9037761-9046118	heat shock factor protein 5-like;heat shock factor protein 5-like;	DEGs
XLOC001797	LOC103391991	NC_024307.1:34350944-34362958	2-acylglycerol O-acyltransferase 1-like	DEGs
XLOC005735	rpl12	NC_024311.1:7412634-7415049	60S ribosomal protein L12	DEGs
XLOC015698	ppm1b,slc3a1	NC_024318.1:5285674-5350430	protein phosphatase 1B;neutral and basic amino acid transport protein rBAT;	DEGs
XLOC004595	calm3	NC_024310.1:11199054-11206965	calmodulin	DEGs
XLOC002665	LOC103392748,LOC103392756,LOC103392763,LOC103392802	NC_024308.1:25059-52103	chromodomain-helicase-DNA-binding protein 1-like;chromodomain-helicase-DNA-binding protein 1-like;vesicle transport protein SFT2B-like;uncharacterized protein LOC103392802;	DEGs
XLOC013466	LOC103385595	NC_024316.1:20997959-21014956	cysteine string protein-like	DEGs
XLOC022092	LOC103393186	NC_024323.1:10983600-11002170	DPY30 domain-containing protein 1-like	DEGs
XLOC012652	ppdpf	NC_024316.1:14150791-14155171	pancreatic progenitor cell differentiation and proliferation factor	DEGs
XLOC021279	pla1a	NC_024322.1:8987904-9001654	phospholipase A1 member A isoform X2	DEGs
XLOC024013	LOC103394689	NC_024324.1:14274253-14275899	uncharacterized protein C9orf117 homolog	DEGs
XLOC008396	LOC103381369,LOC103381370,LOC103381371	NC_024313.1:13789943-13802789	galectin-8-like;protein Z-dependent protease inhibitor-like;ankyrin repeat and SOCS box protein 2-like isoform X1;	DEGs
XLOC003612	abhd10	NC_024309.1:9202406-9205564	mycophenolic acid acyl-glucuronide esterase%2C mitochondrial	DEGs
XLOC029549	LOC103399073	NW_007585495.1:6-2001	coiled-coil domain-containing protein 19%2C mitochondrial-like	DEGs
XLOC022843	LOC103393677	NC_024323.1:15816192-15819668	ATP-dependent RNA helicase DDX39A	DEGs
XLOC007028	LOC103380140,psmd7	NC_024312.1:11373373-11409765	hypoxanthine-guanine phosphoribosyltransferase-like;26S proteasome non-ATPase regulatory subunit 7;	DEGs
XLOC024934	LOC103395173	NC_024325.1:9034398-9037449		DEGs
XLOC016904	eno2,mlf2	NC_024319.1:2028662-2038412	gamma-enolase isoform X1;myeloid leukemia factor 2;	DEGs
XLOC011661	LOC103383481,arpc1a,arpc1b	NC_024315.1:4504269-4521401	monocyte to macrophage differentiation factor 2-like isoform X1;actin-related protein 2/3 complex subunit 1A;actin-related protein 2/3 complex subunit 1B;	DEGs
XLOC010162	LOC103382147	NC_024314.1:12304211-12308107	ran GTPase-activating protein 1-like	DEGs
XLOC007189	slc1a2	NC_024312.1:17449084-17485865	excitatory amino acid transporter 2 isoform X1	DEGs
XLOC030965	LOC103399789	NW_007598474.1:8-354		DEGs
XLOC000972	LOC103378835	NC_024307.1:1779371-1785137	calmodulin	DEGs
XLOC011316	usmg5	NC_024315.1:13866035-13867965	up-regulated during skeletal muscle growth protein 5	DEGs
XLOC000863	LOC103390214	NC_024307.1:31479228-31480980		DEGs
XLOC024414	LOC103395065	NC_024325.1:7350955-7351642	flotillin-2a-like	DEGs
XLOC026253	vapa	NC_024326.1:10743039-10750308	vesicle-associated membrane protein-associated protein A	DEGs
XLOC013186	clstn1	NC_024316.1:11797233-11825270	calsyntenin-1 isoform X4	DEGs
XLOC022542	LOC103392960	NC_024323.1:7427594-7453353	uncharacterized protein LOC103392960	DEGs
XLOC001436	LOC103384359	NC_024307.1:20291172-20295268		DEGs
XLOC015563	LOC103386869	NC_024318.1:399166-405911	elongation factor 1-alpha%2C somatic form	DEGs
XLOC010008	cdrt1	NC_024314.1:6932746-6938740	CMT1A duplicated region transcript 1 protein isoform X2	DEGs
XLOC012626	arf3	NC_024316.1:12823992-12828870	ADP-ribosylation factor 3	DEGs
XLOC022729	c17h7orf55	NC_024323.1:12649936-12653997	UPF0562 protein C7orf55 homolog	DEGs
XLOC004979	LOC103377799,LOC103377801	NC_024310.1:5726875-5778363	inositol polyphosphate 5-phosphatase K-like isoform X2;tektin-1-like;	DEGs
XLOC030148	LOC103399445	NW_007588637.1:68-584		DEGs
XLOC009129	ormdl3	NC_024314.1:7530562-7538538	ORM1-like protein 3 isoform X1	DEGs
XLOC020023	ubxn1	NC_024321.1:9103352-9113427	UBX domain-containing protein 1	DEGs
XLOC013275	gdi1	NC_024316.1:14814374-14823386	rab GDP dissociation inhibitor alpha	DEGs
XLOC017667	stxbp1	NC_024320.1:2356338-2392251	syntaxin-binding protein 1	DEGs
XLOC007466	LOC103379908	NC_024312.1:6614878-6659031	microtubule-associated protein 1B-like	DEGs
XLOC019625	hopx	NC_024321.1:12137457-12144567	homeodomain-only protein	DEGs
XLOC000046	pax1	NC_024307.1:791392-800795	paired box protein Pax-1 isoform X1	DEGs
XLOC017270	atad2	NC_024319.1:16369666-16384207	ATPase family AAA domain-containing protein 2 isoform X4	DEGs
XLOC009092	lrrc59	NC_024314.1:6054929-6059951	leucine-rich repeat-containing protein 59	DEGs
XLOC018309	gng10	NC_024320.1:27421398-27422527	guanine nucleotide-binding protein G(I)/G(S)/G(O) subunit gamma-10	DEGs
XLOC012345	LOC103384489	NC_024316.1:1798259-1799762		DEGs
XLOC030806	LOC103399761	NW_007595841.1:10-399		DEGs
XLOC010249	LOC103382200	NC_024314.1:14924152-14937732	tubulin beta chain-like	DEGs
XLOC005805	spata17	NC_024311.1:10159679-10170058	spermatogenesis-associated protein 17 isoform X1	DEGs
XLOC022833	spc24	NC_024323.1:15638501-15641940	kinetochore protein Spc24	DEGs
XLOC011433	LOC103384233,dgke	NC_024315.1:17629373-17642563	dual specificity tyrosine-phosphorylation-regulated kinase 4-like;diacylglycerol kinase epsilon;	DEGs
XLOC009525	rpl35a	NC_024314.1:18646772-18649891	60S ribosomal protein L35a	DEGs
XLOC012639	LOC103385108	NC_024316.1:13550351-13555659	protein lifeguard 2-like	DEGs
XLOC027723	LOC103398027	NC_024328.1:14664382-14669054	trichohyalin-like	DEGs
XLOC005930	LOC103379246	NC_024311.1:15390182-15400050	histone H2A	DEGs
XLOC019944	LOC103390692	NC_024321.1:5935059-5937259		DEGs
XLOC012887	LOC103384385	NC_024316.1:305841-317307	synaptophysin-like	DEGs
XLOC016917	LOC103387940	NC_024319.1:2099620-2277206	C-type natriuretic peptide 1	DEGs
XLOC014841	LOC103386791	NC_024317.1:19664483-19668089	cytochrome c oxidase subunit 6C-1	DEGs
XLOC019591	LOC103391029	NC_024321.1:11084072-11085139	C-X-C motif chemokine 6-like	DEGs
XLOC009220	LOC103382083	NC_024314.1:11127441-11149287	DNA-(apurinic or apyrimidinic site) lyase-like	DEGs
XLOC000154	LOC103395258	NC_024307.1:5122161-5122440		DEGs
XLOC000461	LOC103381983,baz1a	NC_024307.1:16490533-16505907	uncharacterized protein LOC103381983;bromodomain adjacent to zinc finger domain protein 1A;	DEGs
XLOC017227	LOC103388701	NC_024319.1:14555303-14593143	induced myeloid leukemia cell differentiation protein Mcl-1 homolog	DEGs
XLOC024297	LOC103394833	NC_024325.1:2241873-2248578	protein BTG3-like	DEGs
XLOC001695	LOC103390124	NC_024307.1:28614625-28623160	axoneme-associated protein mst101(2)-like	DEGs
XLOC002755	lsm7	NC_024308.1:2618740-2623067	U6 snRNA-associated Sm-like protein LSm7	DEGs
XLOC007638	snapc5	NC_024312.1:12577090-12578848	snRNA-activating protein complex subunit 5	DEGs
XLOC006867	cotl1	NC_024312.1:4854871-4860335	coactosin-like protein	DEGs
XLOC016978	LOC103388133,syt11	NC_024319.1:3676592-3687081	Williams-Beuren syndrome chromosomal region 27 protein-like;synaptotagmin-11;	DEGs
XLOC024703	LOC103395772	NC_024325.1:17011854-17019847	uncharacterized protein C12orf55-like	DEGs
XLOC027791	nefh	NC_024328.1:17711791-17720838	neurofilament heavy polypeptide	DEGs
XLOC007528	LOC103380037	NC_024312.1:9032121-9035450	V-type proton ATPase subunit E 1-like	DEGs
XLOC013360	spo11	NC_024316.1:18324338-18332316	meiotic recombination protein SPO11 isoform X3	DEGs
XLOC019729	ctsf	NC_024321.1:16851013-16855839	cathepsin F	DEGs
XLOC014019	LOC103386352	NC_024317.1:11330056-11346991	axonemal dynein light intermediate polypeptide 1-like	DEGs
XLOC002379	LOC103397617	NC_024308.1:9456556-9458851	C-C motif chemokine 21c-like	DEGs
XLOC001715	psmb6	NC_024307.1:28954270-28956083	proteasome subunit beta type-6	DEGs
XLOC021206	LOC103391796	NC_024322.1:5716795-5796879		DEGs
XLOC001781	LOC103391614,cd68	NC_024307.1:33717230-33728209	macrosialin;	DEGs
XLOC020184	LOC103391171	NC_024321.1:15002652-15004284	nucleoside diphosphate kinase homolog 5-like	DEGs
XLOC021396	LOC103392249	NC_024322.1:13639213-13657725	microtubule-associated protein 2-like	DEGs
XLOC009134	LOC103381847	NC_024314.1:7935976-7951485		DEGs
XLOC008203	sod2	NC_024313.1:6804295-6812313	superoxide dismutase [Mn]%2C mitochondrial	DEGs
XLOC025548	LOC103395956	NC_024326.1:2194253-2205791	E3 ubiquitin-protein ligase RNF126-like	DEGs
XLOC022094	LOC103393264	NC_024323.1:11103818-11177791	parvalbumin-7-like	DEGs
XLOC018652	LOC103389637	NC_024320.1:12556375-12558507	polyubiquitin-B isoform X1	DEGs
XLOC028659	LOC103398360,LOC103398394	NW_007585109.1:132084-148607	testis-expressed sequence 9 protein-like;testis-expressed sequence 9 protein-like;	DEGs
XLOC022402	LOC103392655	NC_024323.1:3064632-3068782	NADH dehydrogenase [ubiquinone] 1 alpha subcomplex subunit 4-like	DEGs
XLOC027924	LOC103397476	NC_024328.1:1586908-1589505		DEGs
XLOC002936	LOC103397380	NC_024308.1:8963555-8996060	cytochrome b-c1 complex subunit 6%2C mitochondrial	DEGs
XLOC006802	LOC103379620	NC_024312.1:2708788-2710108	uncharacterized protein LOC103379620 isoform X1	DEGs
XLOC017249	zufsp	NC_024319.1:15628471-15643377	zinc finger with UFM1-specific peptidase domain protein	DEGs
XLOC010566	LOC103382993	NC_024314.1:28823693-28826161	beta-2-microglobulin-like	DEGs
XLOC014695	LOC103386493	NC_024317.1:14168844-14198816	coiled-coil domain-containing protein 65-like	DEGs
XLOC011620	fbxo48	NC_024315.1:3243183-3244629	F-box only protein 48 isoform X1	DEGs
XLOC023548	c18h1orf85,rps18	NC_024324.1:341700-350286	lysosomal protein NCU-G1;40S ribosomal protein S18;	DEGs
XLOC018048	atp5j	NC_024320.1:17297783-17299750	ATP synthase-coupling factor 6%2C mitochondrial	DEGs
XLOC014616	id1	NC_024317.1:11412980-11414131	DNA-binding protein inhibitor ID-1	DEGs
XLOC026898	LOC103397124	NC_024327.1:9273490-9309092	serine/threonine-protein kinase A-Raf-like isoform X2	DEGs
XLOC018782	LOC103389924	NC_024320.1:17303284-17305915	kinesin-like protein KIF2A	DEGs
XLOC009172	bub3	NC_024314.1:9347327-9351631	mitotic checkpoint protein BUB3 isoform X1	DEGs
XLOC011180	smim18	NC_024315.1:8486626-8497138	small integral membrane protein 18	DEGs
XLOC002434	LOC103399103	NC_024308.1:10906082-10907793	lymphoid enhancer-binding factor 1-like	DEGs
XLOC025592	LOC103396068	NC_024326.1:3959961-3965361	serotransferrin-like	DEGs
XLOC009579	LOC103382736,LOC103382746	NC_024314.1:20499064-20509461	TCDD-inducible poly [ADP-ribose] polymerase-like isoform X1;zinc finger protein RFP-like;	DEGs
XLOC022329	LOC103392518	NC_024323.1:323969-337609	protein FAM83F-like	DEGs
XLOC015190	sf3b5	NC_024318.1:4350675-4351639	splicing factor 3B subunit 5	DEGs
XLOC019691	LOC103391214	NC_024321.1:15430632-15473884	gamma-aminobutyric acid receptor subunit beta-2-like	DEGs
XLOC023585	mllt11	NC_024324.1:860735-862520	protein AF1q	DEGs
XLOC005966	LOC103379309	NC_024311.1:16820076-16844102	synaptosomal-associated protein 25-A-like isoform X2	DEGs
XLOC012381	dtx3	NC_024316.1:2741011-2758043	probable E3 ubiquitin-protein ligase DTX3	DEGs
XLOC019660	LOC103391129	NC_024321.1:14164880-14168597	integral membrane protein GPR137-like	DEGs
XLOC019689	ccng1	NC_024321.1:15424467-15428434	cyclin-G1	DEGs
XLOC017738	LOC103389243	NC_024320.1:4535517-4574711	sodium/potassium-transporting ATPase subunit alpha-1 isoform X4	DEGs
XLOC014598	snrpe	NC_024317.1:10818368-10819848	small nuclear ribonucleoprotein E	DEGs
XLOC026962	LOC103397247	NC_024327.1:14198325-14200968	uncharacterized protein LOC103397247	DEGs
XLOC009564	LOC103382684	NC_024314.1:19633561-19641030	V-type proton ATPase subunit E 1-like	DEGs
XLOC003824	LOC103376867	NC_024309.1:790158-791121	calmodulin-like	DEGs
XLOC023286	LOC103394224	NC_024324.1:8062956-8081690	3-hydroxyisobutyrate dehydrogenase%2C mitochondrial-like	DEGs
XLOC011890	ndufb7	NC_024315.1:12536685-12538973	NADH dehydrogenase [ubiquinone] 1 beta subcomplex subunit 7	DEGs
XLOC024565	gnb2	NC_024325.1:13621633-13661180	guanine nucleotide-binding protein G(I)/G(S)/G(T) subunit beta-2	DEGs
XLOC008200	LOC103380964	NC_024313.1:6786520-6790427	EF-hand domain-containing protein 1-like isoform X1	DEGs
XLOC010447	ninj2	NC_024314.1:22376867-22407982	ninjurin-2 isoform X2	DEGs	Growth-Associated DEGs
XLOC009457	LOC103382505,mdm1	NC_024314.1:16967995-16984391	uncharacterized protein LOC103382505;nuclear protein MDM1 isoform X1;	DEGs
XLOC003597	LOC103377110	NC_024309.1:8616851-8623005		DEGs
XLOC011039	LOC103383437	NC_024315.1:3792535-3810742	GTP-binding protein 1-like isoform X1	DEGs
XLOC002590	c2h19orf60,tmem59l	NC_024308.1:17469253-17503985	uncharacterized protein C19orf60 homolog;transmembrane protein 59-like;	DEGs
XLOC009368	LOC103382229	NC_024314.1:14596612-14622937	rac GTPase-activating protein 1-like	DEGs
XLOC004092	LOC103377404,LOC103377407	NC_024309.1:13368261-13377266	F-box/LRR-repeat protein 16-like;UBX domain-containing protein 1-B-like isoform X2;	DEGs
XLOC028960	LOC103398646	NW_007585119.1:288317-291490		DEGs
XLOC023806	dazl	NC_024324.1:8404401-8409370	deleted in azoospermia-like isoform X2	DEGs
XLOC015122	rps27a	NC_024318.1:1806216-1808107	ubiquitin-40S ribosomal protein S27a	DEGs
XLOC025586	kif1a	NC_024326.1:3889985-3911047	kinesin-like protein KIF1A isoform X7	DEGs
XLOC002909	rpl36	NC_024308.1:8297284-8312079	60S ribosomal protein L36	DEGs
XLOC003943	pigm	NC_024309.1:7047429-7050930	GPI mannosyltransferase 1	DEGs
XLOC022699	LOC103393291	NC_024323.1:12136340-12139446	SUMO-conjugating enzyme UBC9-like	DEGs
XLOC001224	LOC103379187,gng7	NC_024307.1:11237901-11258345	growth arrest and DNA damage-inducible protein GADD45 beta-like;guanine nucleotide-binding protein G(I)/G(S)/G(O) subunit gamma-7;	DEGs
XLOC005185	LOC103378288	NC_024310.1:14413578-14417620	heat shock cognate 70 kDa protein-like	DEGs	Growth-Associated DEGs
XLOC002444	rab3b	NC_024308.1:11268105-11276868	ras-related protein Rab-3B isoform X1	DEGs
XLOC026212	LOC103396417	NC_024326.1:9172658-9192184	myosin regulatory light polypeptide 9-like	DEGs
XLOC027689	LOC103397984	NC_024328.1:14038317-14056792	peptidyl-prolyl cis-trans isomerase-like	DEGs
XLOC011372	LOC103384129	NC_024315.1:15739488-15751432	complexin-1-like	DEGs
XLOC009702	fam19a2	NC_024314.1:27475141-27514272	protein FAM19A2	DEGs
XLOC014723	LOC103386538	NC_024317.1:15587707-15592163	kelch-like protein 10	DEGs
XLOC015333	lrrc18	NC_024318.1:9579966-9627145	leucine-rich repeat-containing protein 18	DEGs
XLOC008116	cenpw	NC_024313.1:4108135-4109864	centromere protein W	DEGs
XLOC017167	aplp1	NC_024319.1:10517163-10562041	amyloid-like protein 1	DEGs
XLOC022629	LOC103393151	NC_024323.1:10394569-10405003		DEGs
XLOC009110	LOC103381899	NC_024314.1:7033727-7053608		DEGs
XLOC008359	xrn2	NC_024313.1:13251470-13267856	LOW QUALITY PROTEIN: 5'-3' exoribonuclease 2	DEGs
XLOC030700	LOC103399719	NW_007594354.1:10-418		DEGs
XLOC011446	LOC103384272	NC_024315.1:18230406-18232482	cullin-3-like	DEGs
XLOC011082	alkbh5	NC_024315.1:4666475-4669349	RNA demethylase ALKBH5	DEGs	Reproduction-Associated DEGs
XLOC007168	LOC103380455	NC_024312.1:16608620-16623375	neuroplastin-like isoform X1	DEGs
XLOC019875	LOC103390569	NC_024321.1:1342233-1349689	cleavage stimulation factor subunit 2-like	DEGs
XLOC018219	zmynd19	NC_024320.1:24430311-24437904	zinc finger MYND domain-containing protein 19	DEGs
XLOC027926	LOC103397472	NC_024328.1:1649556-1653416	60S ribosomal protein L35 isoform X2	DEGs
XLOC006912	LOC103379879,iqub	NC_024312.1:6252050-6261167	IQ and ubiquitin-like domain-containing protein;	DEGs
XLOC010600	dyrk4	NC_024314.1:29437903-29453004	dual specificity tyrosine-phosphorylation-regulated kinase 4 isoform X2	DEGs
XLOC022763	LOC103393442	NC_024323.1:13449055-13480898	syntaxin-1B	DEGs
XLOC000085	rsrp1	NC_024307.1:2239260-2251670	arginine/serine-rich protein 1 isoform X1	DEGs
XLOC019842	LOC103390521	NC_024321.1:126682-128868		DEGs
XLOC000296	LOC103378738	NC_024307.1:10276754-10279923	myristoylated alanine-rich C-kinase substrate-like	DEGs
XLOC015124	tspan14	NC_024318.1:1871892-1880048	tetraspanin-14 isoform X3	DEGs
XLOC005222	LOC103378357,clip3	NC_024310.1:15437411-15447231	CAP-Gly domain-containing linker protein 3 isoform X2;	DEGs
XLOC013254	nol4l	NC_024316.1:14198349-14288557	uncharacterized protein C20orf112 homolog	DEGs
XLOC014326	LOC103385770	NC_024317.1:1929015-1935131		DEGs
XLOC012039	exosc9	NC_024315.1:17216068-17233880	exosome complex component RRP45 isoform X3	DEGs	Growth-Associated DEGs
XLOC021147	c16h2orf40	NC_024322.1:3186965-3196276	augurin	DEGs
XLOC014181	smarcd1	NC_024317.1:18180491-18194081	SWI/SNF-related matrix-associated actin-dependent regulator of chromatin subfamily D member 1	DEGs
XLOC022239	LOC103393544	NC_024323.1:14048309-14060570		DEGs
XLOC011339	coq7	NC_024315.1:14692852-14695920	ubiquinone biosynthesis protein COQ7 homolog	DEGs
XLOC020888	tra2b	NC_024322.1:12822316-12829838	transformer-2 protein homolog beta isoform X1	DEGs
XLOC022058	LOC103393131	NC_024323.1:9866007-9897442	synaptic vesicle membrane protein VAT-1 homolog	DEGs
XLOC026284	psmb5	NC_024326.1:11777977-11784786	proteasome subunit beta type-5	DEGs
XLOC017376	LOC103389013	NC_024319.1:21815729-21816737	apolipoprotein C-I%2C basic form-like	DEGs
XLOC005871	LOC103379127	NC_024311.1:12917278-12923797	uncharacterized protein LOC103379127	DEGs
XLOC013998	LOC103386281	NC_024317.1:10678287-10679658	creatine kinase%2C testis isozyme-like	DEGs
XLOC025879	LOC103396760	NC_024326.1:13830679-13832943	serine/threonine-protein kinase OSR1-like isoform X2	DEGs
XLOC022632	LOC103393178	NC_024323.1:10446313-10516364		DEGs
XLOC016327	tpi1	NC_024319.1:1996147-2000265	triosephosphate isomerase	DEGs
XLOC009320	LOC103382308	NC_024314.1:13629133-13634705	uncharacterized protein LOC103382308	DEGs
XLOC029978	LOC103399340	NW_007587512.1:6-852	creatine kinase%2C testis isozyme	DEGs
XLOC019639	LOC103391100	NC_024321.1:12832427-12851053	matrin-3-like isoform X1	DEGs
XLOC025176	dbn1	NC_024325.1:16380361-16392881	drebrin	DEGs
XLOC015412	LOC103387510,LOC103387511	NC_024318.1:12268644-12298837	inactive ubiquitin carboxyl-terminal hydrolase 54-like;prolyl-tRNA synthetase associated domain-containing protein 1-like;	DEGs
XLOC010945	LOC103383221	NC_024315.1:1049720-1114332	UDP-GalNAc:beta-1%2C3-N-acetylgalactosaminyltransferase 1-like isoform X1	DEGs
XLOC008126	rsph9	NC_024313.1:4277159-4343781	radial spoke head protein 9 homolog	DEGs
XLOC031128	LOC103399806	NW_007603313.1:3-279		DEGs
XLOC012528	LOC103384835	NC_024316.1:8137229-8139167	IQ domain-containing protein D-like	DEGs
XLOC002604	LOC103376717	NC_024308.1:17890361-17953319		DEGs
XLOC022742	psmd3	NC_024323.1:13088744-13098326	26S proteasome non-ATPase regulatory subunit 3	DEGs
XLOC014443	fkbp11	NC_024317.1:4221652-4222392	peptidyl-prolyl cis-trans isomerase FKBP11	DEGs
XLOC008498	LOC103380804	NC_024313.1:4417305-4428648	proto-oncogene c-Fos-like	DEGs
XLOC015624	LOC103386989,LOC103386990,dlg5	NC_024318.1:2334779-2395696	annexin A5-like;structural maintenance of chromosomes protein 2-like;disks large homolog 5;	DEGs
XLOC000464	psma3	NC_024307.1:16517024-16522960	proteasome subunit alpha type-3	DEGs
XLOC009729	LOC103383004	NC_024314.1:28688240-28695821	ankyrin repeat and SOCS box protein 13-like	DEGs
XLOC016678	LOC103388712	NC_024319.1:15334084-15347432		DEGs
XLOC019547	LOC103390914	NC_024321.1:9821121-9822149	extensin-2-like	DEGs
XLOC012994	LOC103384642	NC_024316.1:3810252-3816407	intermediate filament protein ON3-like	DEGs
XLOC007348	LOC103379667	NC_024312.1:3542808-3562940	monocarboxylate transporter 2-like	DEGs
XLOC001786	LOC103391927	NC_024307.1:33979344-33981407	LOW QUALITY PROTEIN: uncharacterized protein LOC103391927	DEGs
XLOC016751	LOC103388867,mag	NC_024319.1:18187263-18223640	myelin-associated glycoprotein;	DEGs
XLOC017351	LOC103388956,LOC103388957,LOC103388961	NC_024319.1:20438860-20471728	antigen peptide transporter 1-like;bromodomain-containing protein 2-like;H-2 class II histocompatibility antigen%2C A-U alpha chain-like;	DEGs
XLOC010520	arl1	NC_024314.1:27471022-27472441	ADP-ribosylation factor-like protein 1	DEGs
XLOC002701	hrasls	NC_024308.1:1197679-1200665	phospholipid-metabolizing enzyme A-C1	DEGs
XLOC028136	pebp1	NC_024328.1:10902700-10906141	phosphatidylethanolamine-binding protein 1	DEGs
XLOC025116	c19h21orf59	NC_024325.1:14667641-14671371	UPF0769 protein C21orf59 homolog	DEGs
XLOC009735	glt8d2	NC_024314.1:28843364-28851935	glycosyltransferase 8 domain-containing protein 2	DEGs
XLOC020298	LOC103391398	NC_024321.1:19129005-19145719	dual specificity tyrosine-phosphorylation-regulated kinase 4-like	DEGs
XLOC005847	LOC103379097	NC_024311.1:12001957-12027071		DEGs
XLOC028949	LOC103398633	NW_007585118.1:50339-51312	gonadotropin subunit beta-1-like	DEGs
XLOC006038	LOC103378600	NC_024311.1:128517-132834	transcription initiation factor IIA subunit 2-like	DEGs
XLOC021857	LOC103392716	NC_024323.1:3674443-3677408	tubulin beta-4B chain-like	DEGs
XLOC004549	aplp2	NC_024310.1:9408425-9459448	amyloid-like protein 2 isoform X1	DEGs
XLOC016814	etv1	NC_024319.1:21352028-21375801	LOW QUALITY PROTEIN: ETS translocation variant 1	DEGs
XLOC015354	spef1	NC_024318.1:10159046-10165255	sperm flagellar protein 1	DEGs
XLOC022775	LOC103393537,LOC103393541	NC_024323.1:13853808-13886898	monocarboxylate transporter 7-like;WD repeat domain phosphoinositide-interacting protein 1-like;	DEGs
XLOC023640	LOC103393979,fbxl6	NC_024324.1:2040070-2183659	F-box/LRR-repeat protein 6 isoform X2;	DEGs
XLOC023611	LOC103393877	NC_024324.1:1259589-1531004	sodium/potassium-transporting ATPase subunit alpha-3	DEGs
XLOC018355	nfkbil1	NC_024320.1:28670864-28673535	NF-kappa-B inhibitor-like protein 1	DEGs
XLOC006014	LOC103379383	NC_024311.1:18368989-18373367	tetraspanin-3-like	DEGs
XLOC014701	LOC103386524,LOC103386525	NC_024317.1:14518302-14536829	14-3-3 protein beta/alpha-1-like	DEGs
XLOC019784	LOC103391397	NC_024321.1:19129005-19145719		DEGs
XLOC026040	LOC103396042	NC_024326.1:3526972-3536227	schwannomin-interacting protein 1-like	DEGs
XLOC007395	LOC103379725,LOC103379726	NC_024312.1:4668209-4678877	uncharacterized protein LOC103379725 isoform X1;uncharacterized protein LOC103379726 isoform X2;	DEGs
XLOC019384	ndufa1	NC_024321.1:1126143-1131374	NADH dehydrogenase [ubiquinone] 1 alpha subcomplex subunit 1	DEGs
XLOC023259	LOC103394172	NC_024324.1:6244145-6281136		DEGs
XLOC011185	fip1l1	NC_024315.1:8948067-8954742	pre-mRNA 3'-end-processing factor FIP1	DEGs
XLOC003073	LOC103399895	NC_024308.1:14165292-14215432		DEGs
XLOC023623	tceb3	NC_024324.1:1796127-1807484	transcription elongation factor B polypeptide 3 isoform X1	DEGs
XLOC023589	psmb4	NC_024324.1:907750-910517	proteasome subunit beta type-4	DEGs
XLOC006352	LOC103379225	NC_024311.1:14863274-14869445	lamin-L(III)-like	DEGs
XLOC015538	LOC103387780	NC_024318.1:17230993-17232909	proteolipid protein 2-like	DEGs
XLOC009133	LOC103381852	NC_024314.1:7825723-7935350		DEGs
XLOC012829	trh	NC_024316.1:19770683-19803056	thyrotropin releasing hormone	DEGs
XLOC008372	atf3	NC_024313.1:13447509-13450380	cyclic AMP-dependent transcription factor ATF-3	DEGs
XLOC018683	LOC103389671	NC_024320.1:13361078-13413397	gamma-aminobutyric acid receptor subunit beta-3-like isoform X3	DEGs
XLOC012864	LOC103385609	NC_024316.1:20802837-20806512	ubiquitin-conjugating enzyme E2 variant 1-like	DEGs
XLOC015270	LOC103387237	NC_024318.1:6503650-6531641	testican-2-like isoform X1	DEGs
XLOC018204	tmem38b	NC_024320.1:23857550-23868693	trimeric intracellular cation channel type B	DEGs
XLOC002893	henmt1	NC_024308.1:8043512-8047431	small RNA 2'-O-methyltransferase	DEGs
XLOC009086	LOC103381772	NC_024314.1:5941699-5959864	nucleoporin GLE1-like	DEGs
XLOC003005	LOC103399103	NC_024308.1:10906082-10907793	lymphoid enhancer-binding factor 1-like	DEGs
XLOC009994	LOC103381788	NC_024314.1:6078777-6094538	protein quaking-B-like isoform X2	DEGs
XLOC012779	syp	NC_024316.1:18162558-18176627	synaptophysin	DEGs
XLOC019595	LOC103391025,mapk9	NC_024321.1:11128051-11140193	mitogen-activated protein kinase 9;	DEGs
XLOC028178	czh9orf116	NC_024328.1:13449967-13451112	UPF0691 protein C9orf116 homolog	DEGs
XLOC006850	prr5l	NC_024312.1:4621063-4628354	proline-rich protein 5-like isoform X1	DEGs
XLOC010309	lsm8	NC_024314.1:16887464-16889308	LSM8 homolog%2C U6 small nuclear RNA associated isoform X2	DEGs
XLOC027404	LOC103397462	NC_024328.1:1820251-1827903	low molecular weight neuronal intermediate filament-like	DEGs
XLOC006794	poc1b	NC_024312.1:2494800-2522087	POC1 centriolar protein homolog B	DEGs
XLOC024250	vamp2	NC_024325.1:380289-389816	vesicle-associated membrane protein 2	DEGs
XLOC006878	ndrg4	NC_024312.1:5034815-5049461	protein NDRG4	DEGs
XLOC023816	slc39a4	NC_024324.1:8978806-8985047	LOW QUALITY PROTEIN: zinc transporter ZIP4	DEGs
XLOC011612	tbce	NC_024315.1:3101734-3110632	tubulin-specific chaperone E	DEGs
XLOC011114	c9h19orf67	NC_024315.1:5896338-5899709	UPF0575 protein C19orf67 homolog	DEGs
XLOC017909	LOC103389586	NC_024320.1:11320741-11329064	sodium/potassium-transporting ATPase subunit beta-233-like	DEGs
XLOC003087	lsm2	NC_024308.1:15196263-15199127	U6 snRNA-associated Sm-like protein LSm2	DEGs
XLOC013370	LOC103385424	NC_024316.1:18742811-18759364	uncharacterized protein LOC103385424	DEGs
XLOC013045	snrpg	NC_024316.1:5331145-5332682	small nuclear ribonucleoprotein G	DEGs
XLOC023901	LOC103394423	NC_024324.1:10988733-10989882	cytochrome b-c1 complex subunit 7	DEGs
XLOC020248	mospd1	NC_024321.1:17218176-17222819	motile sperm domain-containing protein 1	DEGs
XLOC028786	hypk	NW_007585112.1:144576-149163	huntingtin-interacting protein K	DEGs
XLOC018380	ccnb1	NC_024320.1:509367-512868	G2/mitotic-specific cyclin-B1	DEGs
XLOC030985	LOC103399791	NW_007599035.1:0-358		DEGs
XLOC018167	coro1c	NC_024320.1:22049454-22068738	coronin-1C isoform X1	DEGs
XLOC023694	rps5	NC_024324.1:3927664-3930473	40S ribosomal protein S5	DEGs
XLOC002897	kng1	NC_024308.1:8130912-8166703	kininogen-1	DEGs
XLOC003564	LOC103377053	NC_024309.1:6938595-6948969	copine-3-like isoform X1	DEGs
XLOC015863	LOC103387526	NC_024318.1:11641183-11643635		DEGs
XLOC001050	ppp1r14d	NC_024307.1:4368352-4395257	protein phosphatase 1 regulatory subunit 14D	DEGs
XLOC016696	LOC103388753,LOC103388764	NC_024319.1:15890169-15907814	radial spoke head protein 6 homolog A-like;radial spoke head protein 4 homolog A-like;	DEGs
XLOC014664	ell2	NC_024317.1:13056071-13080251	RNA polymerase II elongation factor ELL2	DEGs
XLOC002373	faf1	NC_024308.1:9041284-9094234	FAS-associated factor 1 isoform X1	DEGs
XLOC016661	hormad1	NC_024319.1:14602360-14608253	HORMA domain-containing protein 1 isoform X1	DEGs
XLOC013832	LOC103385947	NC_024317.1:3839884-3840986		DEGs
XLOC008195	LOC103380957	NC_024313.1:6533126-6534619	enhancer of rudimentary homolog	DEGs
XLOC024689	LOC103395764	NC_024325.1:16838419-16840943	hepatitis A virus cellular receptor 1 homolog	DEGs
XLOC007205	LOC103380582	NC_024312.1:18336218-18344948	dynamin-1-like protein	DEGs
XLOC011979	atp5h	NC_024315.1:15587650-15628778	ATP synthase subunit d%2C mitochondrial	DEGs
XLOC017751	LOC103389296	NC_024320.1:5078797-5093765	dihydropyrimidinase-related protein 2 isoform X1	DEGs
XLOC017653	rnf208	NC_024320.1:1722718-1741251	RING finger protein 208	DEGs
XLOC007389	kiaa0101	NC_024312.1:4640347-4642955	PCNA-associated factor	DEGs
XLOC012695	bcas1	NC_024316.1:15205345-15231240	breast carcinoma-amplified sequence 1 isoform X2	DEGs
XLOC000590	pea15	NC_024307.1:20617012-20654084	astrocytic phosphoprotein PEA-15	DEGs
XLOC029026	tbpl1	NW_007585122.1:238899-250938	TATA box-binding protein-like protein 1	DEGs
XLOC017020	LOC103388229,LOC103388230	NC_024319.1:4453416-4465228	protein S100-A11-like;protein S100-A1-like;	DEGs
XLOC016598	LOC103388498	NC_024319.1:10797032-10801263	uncharacterized protein LOC103388498 isoform X1	DEGs
XLOC013710	wdr82	NC_024317.1:748131-751297	WD repeat-containing protein 82	DEGs
XLOC009879	LOC103381544	NC_024314.1:2704485-2823128	neurexin-1a-like isoform X8	DEGs
XLOC005670	LOC103378763	NC_024311.1:5363849-5436708	FK506-binding protein 5-like	DEGs
XLOC004994	scg2	NC_024310.1:6361685-6365372	secretogranin-2	DEGs
XLOC000821	LOC103389686,LOC103389712,LOC103389721	NC_024307.1:28774981-28800906	myelin-oligodendrocyte glycoprotein-like;endophilin-A1-like;acidic leucine-rich nuclear phosphoprotein 32 family member D-like;	DEGs
XLOC015474	LOC103387652	NC_024318.1:14693180-14694042	progonadoliberin-3-like	DEGs
XLOC025884	LOC103396768	NC_024326.1:13984803-14052356	dentin sialophosphoprotein-like	DEGs
XLOC023502	LOC103394647	NC_024324.1:14205265-14235705	glutathione S-transferase A-like isoform X1	DEGs
XLOC011069	LOC103383452	NC_024315.1:4382943-4389131	fascin-like	DEGs
XLOC030604	LOC103399681	NW_007592916.1:116-283	ras-related protein Rab-15-like	DEGs
XLOC020201	hspa4	NC_024321.1:15395498-15403546	heat shock 70 kDa protein 4	DEGs
XLOC017173	LOC103388488	NC_024319.1:10873596-10892755	allograft inflammatory factor 1-like isoform X2	DEGs
XLOC001525	LOC103386395,LOC103386418	NC_024307.1:23424545-23463359	wiskott-Aldrich syndrome protein family member 3-like	DEGs
XLOC015746	LOC103387234	NC_024318.1:6484234-6491715	acyl-CoA desaturase-like	DEGs
XLOC000747	c1h4orf48	NC_024307.1:26835297-26850875	neuropeptide-like protein C4orf48 homolog	DEGs
XLOC023382	LOC103394435,snrpd1,syce1	NC_024324.1:11056687-11101018	ankyrin repeat and IBR domain-containing protein 1-like isoform X1;small nuclear ribonucleoprotein Sm D1;synaptonemal complex central element protein 1;	DEGs
XLOC012089	cwc25,psmb3	NC_024315.1:19479083-19486441	pre-mRNA-splicing factor CWC25 homolog;proteasome subunit beta type-3;	DEGs
XLOC007695	LOC103380384	NC_024312.1:14776304-14782438	L-lactate dehydrogenase A chain	DEGs
XLOC013098	ndufb11	NC_024316.1:7937658-7939072	NADH dehydrogenase [ubiquinone] 1 beta subcomplex subunit 11%2C mitochondrial	DEGs
XLOC025904	LOC103396821	NC_024326.1:14821388-14839349	SLAM family member 7-like	DEGs
XLOC001795	pfdn1	NC_024307.1:34343454-34345110	prefoldin subunit 1	DEGs
XLOC005208	LOC103378378	NC_024310.1:15119664-15128431	endothelin-converting enzyme 2-like	DEGs
XLOC022059	LOC103393132	NC_024323.1:9900429-9904084		DEGs
XLOC029332	LOC103398952	NW_007585194.1:9644-13691		DEGs
XLOC023491	LOC103394667	NC_024324.1:13980148-14005889	protein FAM49A-like isoform X2	DEGs
XLOC028109	LOC103397751	NC_024328.1:9398244-9400857	transcription factor BTF3-like isoform X1	DEGs
XLOC013957	oser1	NC_024317.1:8287851-8294793	oxidative stress-responsive serine-rich protein 1 isoform X1	DEGs
XLOC015754	LOC103387242	NC_024318.1:6658909-6662348	protein THEM6-like isoform X1	DEGs
XLOC019404	elf4	NC_024321.1:1647915-1658369	ETS-related transcription factor Elf-4	DEGs
XLOC021376	LOC103392195	NC_024322.1:12734666-12737984	small ubiquitin-related modifier 3	DEGs
XLOC001650	mad2l1	NC_024307.1:27722525-27724880	mitotic spindle assembly checkpoint protein MAD2A	DEGs
XLOC023212	nelfe	NC_024324.1:4016209-4030285	negative elongation factor E	DEGs
XLOC000372	LOC103380358	NC_024307.1:14033709-14040901	microtubule-associated protein RP/EB family member 3-like isoform X1	DEGs
XLOC029368	LOC103398976	NW_007585227.1:10140-11303		DEGs
XLOC018184	LOC103390161	NC_024320.1:22605454-22609738	mucin-17-like	DEGs
XLOC014020	LOC103386335	NC_024317.1:11347076-11369482		DEGs
XLOC014422	LOC103385973,LOC103385979	NC_024317.1:3934810-3970104	LOW QUALITY PROTEIN: disco-interacting protein 2 homolog B-A-like;cyclic AMP-dependent transcription factor ATF-1-like isoform X2;	DEGs
XLOC000846	LOC103390672,ptprd	NC_024307.1:29910766-30124708	LOW QUALITY PROTEIN: receptor-type tyrosine-protein phosphatase delta;	DEGs
XLOC018271	katnal2	NC_024320.1:26287538-26294865	katanin p60 ATPase-containing subunit A-like 2 isoform X1	DEGs
XLOC023251	col1a2	NC_024324.1:5373584-5389176	collagen alpha-2(I) chain	DEGs
XLOC017971	LOC103389710	NC_024320.1:14440524-14443442	uncharacterized protein LOC103389710	DEGs
XLOC025214	LOC103395656,med31	NC_024325.1:16806918-16814540	capZ-interacting protein-like isoform X2;mediator of RNA polymerase II transcription subunit 31;	DEGs
XLOC005216	iws1	NC_024310.1:15211255-15230228	protein IWS1 homolog isoform X2	DEGs
XLOC025158	zbtb20	NC_024325.1:15966342-16030196	zinc finger and BTB domain-containing protein 20	DEGs
XLOC005907	LOC103379196	NC_024311.1:14610981-14623764	histone-binding protein RBBP7	DEGs
XLOC004955	LOC103377744	NC_024310.1:4707554-4722500		DEGs
XLOC024602	LOC103395513	NC_024325.1:14940370-14943000	coiled-coil alpha-helical rod protein 1-like	DEGs
XLOC007491	rps27l	NC_024312.1:7557535-7560108	40S ribosomal protein S27-like	DEGs
XLOC007706	LOC103380361,osbpl5	NC_024312.1:15387400-15420112	LOW QUALITY PROTEIN: oxysterol-binding protein-related protein 5-like;oxysterol-binding protein-related protein 5;	DEGs
XLOC016277	LOC103387832,LOC103387833	NC_024319.1:174168-183030	protein tweety homolog 1-A-like;protein tweety homolog 1-like;	DEGs
XLOC028028	sepp1	NC_024328.1:6210933-6222358	LOW QUALITY PROTEIN: selenoprotein P	DEGs
XLOC025751	LOC103396424,LOC103396428,LOC103396429,stam	NC_024326.1:9346018-9380312	transmembrane protein 236-like;homeodomain-interacting protein kinase 2-like;collectin-12-like;signal transducing adapter molecule 1;	DEGs
XLOC005750	LOC103378893	NC_024311.1:7625663-7628514	uncharacterized protein LOC103378893 isoform X1	DEGs
XLOC022334	LOC103392524	NC_024323.1:382847-383984	uncharacterized protein LOC103392524	DEGs
XLOC012698	LOC103385239,LOC103385240	NC_024316.1:15282800-15319591	tumor necrosis factor receptor superfamily member 5-like;kelch-like protein 10;	DEGs
XLOC022297	c17h19orf43	NC_024323.1:15752408-15769977	uncharacterized protein C19orf43 homolog isoform X1	DEGs
XLOC018304	LOC103390373	NC_024320.1:27201690-27253169		DEGs
XLOC011550	LOC103383254	NC_024315.1:1226595-1256510	ubinuclein-1-like	DEGs
XLOC001130	ywhaq	NC_024307.1:7154522-7161550	14-3-3 protein theta	DEGs	Reproduction-Associated DEGs
XLOC025175	nop16	NC_024325.1:16367352-16369145	nucleolar protein 16	DEGs
XLOC016603	LOC103388490,LOC103388492,LOC103388551	NC_024319.1:10839437-10873367	titin-like isoform X5;protein 4.1-like;UPF0329 protein ECU05_1680/ECU11_0050-like;	DEGs
XLOC008096	psma6	NC_024313.1:3551844-3556159	proteasome subunit alpha type-6	DEGs
XLOC007368	gabarapl2	NC_024312.1:4389366-4395096	gamma-aminobutyric acid receptor-associated protein-like 2	DEGs
XLOC024984	dpysl3	NC_024325.1:11112095-11137147	dihydropyrimidinase-related protein 3 isoform X1	DEGs
XLOC030243	LOC103399502	NW_007589369.1:38-654		DEGs
XLOC015912	egln1	NC_024318.1:13638633-13652283	egl nine homolog 1	DEGs
XLOC002473	bphl,psmg4	NC_024308.1:12977068-12998793	valacyclovir hydrolase isoform X1;proteasome assembly chaperone 4;	DEGs
XLOC000643	klc2	NC_024307.1:23268907-23279780	kinesin light chain 2	DEGs
XLOC020209	LOC103391208	NC_024321.1:15524564-15536163	serine/threonine-protein phosphatase 2A catalytic subunit alpha isoform-like	DEGs
XLOC029267	LOC103398915	NW_007585153.1:40136-41714	LIM homeobox transcription factor 1-beta.1-like	DEGs
XLOC016718	LOC103388805	NC_024319.1:17329121-17330872	radial spoke head protein 3 homolog	DEGs
XLOC005904	LOC103379198	NC_024311.1:14578215-14580612		DEGs
XLOC012826	ift122	NC_024316.1:19676575-19702528	LOW QUALITY PROTEIN: intraflagellar transport protein 122 homolog	DEGs
XLOC009958	LOC103381721,LOC103381722	NC_024314.1:5281997-5291010	tubby protein homolog isoform X2;tubby-related protein 3-like;	DEGs
XLOC001398	LOC103383499,LOC103383515	NC_024307.1:18884037-18921831	MAGUK p55 subfamily member 5-A-like;gephyrin-like isoform X3;	DEGs
XLOC002814	LOC103394879	NC_024308.1:5377515-5383403	long-chain-fatty-acid--CoA ligase ACSBG2-like	DEGs
XLOC026681	LOC103397125	NC_024327.1:9273490-9309092		DEGs
XLOC011407	syce2	NC_024315.1:16858714-16860656	synaptonemal complex central element protein 2 isoform X1	DEGs
XLOC023840	LOC103394325	NC_024324.1:9560752-9562857		DEGs
XLOC027470	LOC103397544	NC_024328.1:4444543-4446347	C-C motif chemokine 19-like	DEGs
XLOC029032	LOC103398692	NW_007585122.1:127159-134156	lebercilin-like	DEGs
XLOC016533	LOC103388395	NC_024319.1:8578100-8579039		DEGs
XLOC004757	LOC103378375	NC_024310.1:15580083-15632320	mediator of RNA polymerase II transcription subunit 13-like isoform X1	DEGs
XLOC005797	LOC103378982	NC_024311.1:9796394-9808730	pyruvate kinase PKM isoform X1	DEGs
XLOC007542	LOC103380064	NC_024312.1:9669580-9676151		DEGs
XLOC011458	LOC103384312,LOC103384315,LOC103384317	NC_024315.1:18485748-18497270	zinc finger protein 510-like;zinc finger and BTB domain-containing protein 17-like;zinc finger protein 112-like;	DEGs
XLOC011617	map1lc3c	NC_024315.1:3190256-3203048	microtubule-associated proteins 1A/1B light chain 3C	DEGs
XLOC014429	LOC103385965	NC_024317.1:4068066-4071825	myosin light polypeptide 6-like	DEGs
XLOC003652	atp6v1a	NC_024309.1:10308394-10331538	V-type proton ATPase catalytic subunit A	DEGs
XLOC025203	c19h17orf85,pcf11	NC_024325.1:16713405-16735184	uncharacterized protein C17orf85 homolog isoform X2;pre-mRNA cleavage complex 2 protein Pcf11;	DEGs
XLOC024575	LOC103395452	NC_024325.1:14075096-14086684	uncharacterized protein LOC103395452	DEGs
XLOC024733	prdx5	NC_024325.1:8722-11974	peroxiredoxin-5%2C mitochondrial	DEGs
XLOC017176	glipr2	NC_024319.1:10997600-11013698	golgi-associated plant pathogenesis-related protein 1	DEGs
XLOC004864	dner	NC_024310.1:19889155-19960956	delta and Notch-like epidermal growth factor-related receptor	DEGs
XLOC007612	slc17a6	NC_024312.1:12129708-12140058	vesicular glutamate transporter 2 isoform X1	DEGs
XLOC020174	LOC103391147	NC_024321.1:14388272-14390709	caltractin-like	DEGs
XLOC023099	LOC103393773,LOC103393774	NC_024324.1:193170-205952	flagellar attachment zone protein 1-like;gamma-enolase-like;	DEGs
XLOC019649	vma21	NC_024321.1:13628212-13633304	vacuolar ATPase assembly integral membrane protein VMA21	DEGs
XLOC006835	LOC103379682,pdcd2l	NC_024312.1:4335652-4340973	uncharacterized protein C7orf57-like;LOW QUALITY PROTEIN: programmed cell death protein 2-like;	DEGs
XLOC013679	slc6a11	NC_024317.1:9862-27531	sodium- and chloride-dependent GABA transporter 3	DEGs
XLOC000857	ppp3ca	NC_024307.1:31298874-31407940	serine/threonine-protein phosphatase 2B catalytic subunit alpha isoform isoform X1	DEGs
XLOC010304	LOC103382515	NC_024314.1:16826245-16827821	histone H1-like	DEGs
XLOC003936	LOC103377052	NC_024309.1:6938595-6948969		DEGs
XLOC017063	nrsn1	NC_024319.1:6946815-6954551	neurensin-1	DEGs
XLOC030827	LOC103399766	NW_007596168.1:176-425		DEGs
XLOC016901	cdca3,pex5	NC_024319.1:1933559-1966342	cell division cycle-associated protein 3;peroxisomal biogenesis factor 5 isoform X2;	DEGs
XLOC007777	LOC103380521	NC_024312.1:18047221-18053738		DEGs
XLOC015309	pgam1	NC_024318.1:8497210-8500703	phosphoglycerate mutase 1	DEGs
XLOC007233	LOC103379454,ctsh	NC_024312.1:120777-152013	ras-specific guanine nucleotide-releasing factor 1;pro-cathepsin H;	DEGs
XLOC015970	LOC103387724	NC_024318.1:16384110-16390964	uncharacterized protein LOC103387724	DEGs
XLOC021962	LOC103392916	NC_024323.1:6990698-7013194	beta-galactoside-binding lectin-like	DEGs
XLOC007127	nell2	NC_024312.1:14411436-14478717	protein kinase C-binding protein NELL2	DEGs
XLOC025893	LOC103396789	NC_024326.1:14521971-14525157		DEGs
XLOC023769	LOC103394180,LOC103394181	NC_024324.1:6312765-6340361	uncharacterized protein FLJ43738-like;protein MAATS1-like;	DEGs
XLOC010477	LOC103382861	NC_024314.1:24301242-24306465	myosin-10-like	DEGs
XLOC010281	cped1,wnt16	NC_024314.1:16281629-16298768	cadherin-like and PC-esterase domain-containing protein 1;protein Wnt-16;	DEGs
XLOC025193	sra1	NC_024325.1:16534899-16542732	steroid receptor RNA activator 1	DEGs
XLOC029838	LOC103399252	NW_007586656.1:27-878	IQ domain-containing protein K-like	DEGs
XLOC020645	LOC103391672,otc	NC_024322.1:2872909-2882576	putative protein TPRXL;ornithine carbamoyltransferase%2C mitochondrial;	DEGs
XLOC019843	LOC103390510	NC_024321.1:134329-135183		DEGs
XLOC009837	LOC103381466	NC_024314.1:1478663-1492754	ATP-citrate synthase-like	DEGs
XLOC023329	LOC103394307	NC_024324.1:9342385-9345075		DEGs
XLOC000905	pygm	NC_024307.1:33670495-33692173	glycogen phosphorylase%2C muscle form	DEGs
XLOC022311	mcoln1,trappc5	NC_024323.1:16288817-16295215	mucolipin-1 isoform X2;trafficking protein particle complex subunit 5;	DEGs
XLOC016359	sh3d21	NC_024319.1:2996515-3013900	SH3 domain-containing protein 21	DEGs
XLOC023236	fam221a	NC_024324.1:4885767-4888346	protein FAM221A	DEGs
XLOC019439	LOC103390646	NC_024321.1:3513356-3528459	neuronal membrane glycoprotein M6-a	DEGs
XLOC005006	ppp5c	NC_024310.1:6966737-6973187	serine/threonine-protein phosphatase 5	DEGs
XLOC007405	klhl36	NC_024312.1:4850134-4853943	kelch-like protein 36	DEGs
XLOC009112	LOC103381893,LOC103381895	NC_024314.1:7100156-7134196	syntaxin-4-like;syntaxin-4-like;	DEGs
XLOC026409	basp1	NC_024326.1:15028797-15034500	brain acid soluble protein 1	DEGs
XLOC000345	snap23	NC_024307.1:12867071-12886138	synaptosomal-associated protein 23 isoform X4	DEGs
XLOC016449	LOC103388236	NC_024319.1:4738873-4742237	protein S100-A1-like	DEGs
XLOC009344	LOC103382266	NC_024314.1:14289609-14322929		DEGs
XLOC000799	LOC103389263	NC_024307.1:28383592-28387026	cytochrome b5 domain-containing protein 1 isoform X1	DEGs
XLOC024862	LOC103395009	NC_024325.1:6133434-6134190	claudin-like protein ZF-A89	DEGs
XLOC012457	LOC103384704	NC_024316.1:5354311-5452497	myelin transcription factor 1-like isoform X1	DEGs
XLOC024749	pcdhac2	NC_024325.1:573556-588671	protocadherin alpha-C2 isoform X1	DEGs
XLOC012721	mul1	NC_024316.1:16174842-16178967	mitochondrial ubiquitin ligase activator of NFKB 1 isoform X2	DEGs
XLOC012448	LOC103384692	NC_024316.1:4902012-4908757	peptidyl-prolyl cis-trans isomerase FKBP1A	DEGs
XLOC028097	LOC103397775	NC_024328.1:9114607-9115225		DEGs
XLOC015158	kif20b	NC_024318.1:3441398-3463816	kinesin-like protein KIF20B	DEGs
XLOC019635	LOC103391083	NC_024321.1:12473771-12477114	centrosomal protein of 290 kDa-like	DEGs
XLOC002634	LOC103376734	NC_024308.1:18662818-18684959	golgin subfamily A member 3-like isoform X2	DEGs
XLOC007509	LOC103380006	NC_024312.1:8301764-8316214	switch-associated protein 70-like	DEGs
XLOC008489	LOC103380779	NC_024313.1:4190409-4212132	LOW QUALITY PROTEIN: clathrin coat assembly protein AP180-like	DEGs
XLOC002438	kifap3	NC_024308.1:11191196-11232659	kinesin-associated protein 3 isoform X1	DEGs
XLOC001602	vrk1	NC_024307.1:26551664-26594206	serine/threonine-protein kinase VRK1	DEGs
XLOC018314	LOC103390401	NC_024320.1:27548546-27551018	growth/differentiation factor 6-like	DEGs
XLOC020775	atp6ap2	NC_024322.1:8504264-8508483	renin receptor	DEGs
XLOC025602	LOC103396142,eif4a2	NC_024326.1:4167688-4177027	eukaryotic initiation factor 4A-II-like;eukaryotic initiation factor 4A-II;	DEGs
XLOC029432	LOC103399011	NW_007585286.1:2653-5630	uncharacterized protein LOC103399011	DEGs
XLOC016889	LOC103388029	NC_024319.1:1733629-1747916	putative uncharacterized protein DDB_G0290521	DEGs
XLOC017307	psmc4	NC_024319.1:18063350-18074989	26S protease regulatory subunit 6B isoform X3	DEGs
XLOC003193	brdt	NC_024308.1:19112855-19120798	bromodomain testis-specific protein	DEGs
XLOC015128	cdk1	NC_024318.1:1911659-1915539	cyclin-dependent kinase 1	DEGs
XLOC009289	LOC103382361	NC_024314.1:13078082-13084779	baculoviral IAP repeat-containing protein 5-like	DEGs
XLOC006854	sntb2,spire2	NC_024312.1:4711182-4731780	LOW QUALITY PROTEIN: beta-2-syntrophin;protein spire homolog 2;	DEGs
XLOC014715	LOC103386554	NC_024317.1:15352878-15367529	tetraspanin-2-like	DEGs
XLOC018142	rpl7a	NC_024320.1:20920273-20922370	60S ribosomal protein L7a	DEGs
XLOC010305	LOC103382514	NC_024314.1:16830648-16833608	histone H4-like	DEGs
XLOC022206	LOC103393438	NC_024323.1:13531781-13537839	keratin%2C type I cytoskeletal 13-like	DEGs
XLOC009785	LOC103383106	NC_024314.1:29851452-29866929		DEGs
XLOC017783	sptan1	NC_024320.1:5717601-5745294	spectrin alpha chain%2C non-erythrocytic 1 isoform X1	DEGs
XLOC003017	LOC103399210	NC_024308.1:11277116-11300027		DEGs
XLOC011633	rac2	NC_024315.1:3594728-3610021	ras-related C3 botulinum toxin substrate 2	DEGs
XLOC029675	LOC103399155	NW_007585903.1:64-1065	metalloproteinase inhibitor 4-like	DEGs
XLOC017736	tuba4a	NC_024320.1:4495599-4498534	tubulin alpha-4A chain	DEGs
XLOC007442	LOC103379843	NC_024312.1:5843250-5846476	protein lin-54 homolog isoform X2	DEGs
XLOC019819	rnf44	NC_024321.1:19760054-19766078	RING finger protein 44	DEGs
XLOC000098	LOC103384344	NC_024307.1:2816943-2821249	coiled-coil domain-containing protein 13-like	DEGs
XLOC008060	LOC103380658	NC_024313.1:1399139-1402546	wiskott-Aldrich syndrome protein-like	DEGs
XLOC011933	LOC103384006	NC_024315.1:13883612-13885448		DEGs
XLOC020062	LOC103390910	NC_024321.1:9447183-9469668	protocadherin beta-16-like	DEGs
XLOC013828	LOC103385944	NC_024317.1:3801855-3809398	ADP-ribosylation factor 3	DEGs
XLOC028710	btbd10	NW_007585110.1:292458-296598	BTB/POZ domain-containing protein 10 isoform X1	DEGs
XLOC026113	LOC103396252	NC_024326.1:5657327-5665164	annexin A13-like	DEGs
XLOC028838	LOC103398531	NW_007585114.1:48688-57867	caldesmon-like isoform X1	DEGs
XLOC009987	LOC103381774	NC_024314.1:5962708-5974865	metalloproteinase inhibitor 2-like	DEGs
XLOC009841	LOC103381470	NC_024314.1:1545718-1580915	potassium voltage-gated channel subfamily H member 4-like isoform X2	DEGs
XLOC023322	LOC103394270	NC_024324.1:9230991-9237185	14-3-3 protein beta/alpha-like	DEGs
XLOC019908	mcm7,stag3	NC_024321.1:2920504-2945073	DNA replication licensing factor MCM7;cohesin subunit SA-3 isoform X2;	DEGs
XLOC029344	LOC103398958	NW_007585206.1:10648-11565		DEGs
XLOC024988	LOC103395279	NC_024325.1:11255715-11273977	E3 ubiquitin/ISG15 ligase TRIM25-like	DEGs
XLOC021419	serp2	NC_024322.1:14703840-14707423	stress-associated endoplasmic reticulum protein 2	DEGs
XLOC027381	LOC103397370,tjp2	NC_024328.1:999416-1032376	F-box only protein 7-like;tight junction protein ZO-2;	DEGs
XLOC014798	lmod1	NC_024317.1:18155859-18160506	leiomodin-1	DEGs
XLOC000155	ktn1	NC_024307.1:5123463-5145168	kinectin isoform X1	DEGs
XLOC023985	LOC103394614	NC_024324.1:13416435-13429094	chondroitin sulfate proteoglycan 5-like isoform X2	DEGs
XLOC002261	rab3a	NC_024308.1:4524642-4540467	ras-related protein Rab-3A	DEGs
XLOC029145	mgst3	NW_007585130.1:50923-66473	microsomal glutathione S-transferase 3	DEGs
XLOC026381	LOC103396782	NC_024326.1:14436523-14479906		DEGs
XLOC026208	vim	NC_024326.1:9109218-9113790	vimentin	DEGs
XLOC019642	LOC103391097	NC_024321.1:12890494-12910467	ubiquitin-conjugating enzyme E2 D3-like	DEGs
XLOC017867	LOC103389535	NC_024320.1:9862572-9885347	neuronal membrane glycoprotein M6-b-like	DEGs
XLOC016852	LOC103387874	NC_024319.1:552393-554603	cornifelin homolog	DEGs
XLOC012702	racgap1	NC_024316.1:15401901-15419737	rac GTPase-activating protein 1	DEGs
XLOC005893	dbndd1	NC_024311.1:14290988-14312750	dysbindin domain-containing protein 1	DEGs
XLOC023126	fam63a	NC_024324.1:875506-896346	protein FAM63A	DEGs
XLOC025224	LOC103395674	NC_024325.1:16920746-16934979	histone H3-like	DEGs
XLOC008297	atp6v1d	NC_024313.1:11306017-11313203	V-type proton ATPase subunit D	DEGs
XLOC010939	pvalb	NC_024315.1:893297-918373	parvalbumin alpha	DEGs
XLOC000594	LOC103384633	NC_024307.1:20725554-20740003	myb-like protein X isoform X1	DEGs
XLOC023709	LOC103394089	NC_024324.1:4129528-4130248	ankyrin repeat and MYND domain-containing protein 2-like	DEGs
XLOC023903	nup153	NC_024324.1:10993252-11006898	nuclear pore complex protein Nup153	DEGs
XLOC008208	LOC103380971	NC_024313.1:6928499-6959156	uncharacterized protein LOC103380971	DEGs
XLOC002906	phb2	NC_024308.1:8276096-8281872	prohibitin-2	DEGs
XLOC026641	LOC103397057	NC_024327.1:6443175-6446957	60S ribosomal protein L35-like	DEGs
XLOC024386	LOC103395011	NC_024325.1:6136048-6138484	claudin-4-like	DEGs
XLOC023189	cdca8	NC_024324.1:2984898-2988421	borealin	DEGs
XLOC021059	spert	NC_024322.1:712352-733582	spermatid-associated protein	DEGs
XLOC017663	LOC103389105	NC_024320.1:2311302-2319899	uncharacterized protein LOC103389105	DEGs
XLOC004460	usp21	NC_024310.1:5622023-5657998	ubiquitin carboxyl-terminal hydrolase 21 isoform X1	DEGs
XLOC017361	LOC103388969	NC_024319.1:20812950-20815683		DEGs
XLOC002346	lmnb2	NC_024308.1:8297284-8312079	lamin-B2	DEGs
XLOC009389	c8h10orf107	NC_024314.1:14924152-14937732	uncharacterized protein C10orf107 homolog isoform X1	DEGs
XLOC007265	calb2	NC_024312.1:1109702-1127146	calretinin	DEGs
XLOC018411	LOC103389099	NC_024320.1:2356338-2392251		DEGs
XLOC003899	LOC103377004,rpl7	NC_024309.1:4363065-4450295	uncharacterized protein LOC103377004;60S ribosomal protein L7;	DEGs
XLOC029406	LOC103398999	NW_007585262.1:598-3624	ubiquitin fusion degradation protein 1 homolog	DEGs
XLOC018137	map1b	NC_024320.1:20751725-20769940	microtubule-associated protein 1B	DEGs
XLOC001573	eif5a	NC_024307.1:25540486-25554812	eukaryotic translation initiation factor 5A-1	DEGs
XLOC016450	LOC103388219	NC_024319.1:4745056-4746354	protein S100-A6-like	DEGs
XLOC011640	LOC103383427	NC_024315.1:4122873-4129818		DEGs
XLOC018436	ythdc2	NC_024320.1:3255960-3270268	probable ATP-dependent RNA helicase YTHDC2	DEGs
XLOC021086	LOC103391559	NC_024322.1:1473523-1485995	myosin-9-like	DEGs
XLOC016511	efhb	NC_024319.1:7621430-7626428	EF-hand domain-containing family member B isoform X1	DEGs
XLOC015204	LOC103387107	NC_024318.1:4934801-4937522	galectin-related protein-like	DEGs
XLOC014819	LOC103386747	NC_024317.1:19145756-19169279	cytochrome c oxidase assembly protein COX14 homolog	DEGs
XLOC018675	LOC103389682	NC_024320.1:13045339-13100871	cyclin-T2-like	DEGs
XLOC028079	LOC103397815	NC_024328.1:8102300-8160093	protein RUFY3-like isoform X1	DEGs
XLOC004457	LOC103377775,LOC103377797	NC_024310.1:5403697-5505205	alpha-2-macroglobulin-like;alpha-2-macroglobulin-like;	DEGs
XLOC003524	cct5	NC_024309.1:5084885-5088692	T-complex protein 1 subunit epsilon	DEGs	Reproduction-Associated DEGs
XLOC002595	oaz1	NC_024308.1:17677947-17682506	LOW QUALITY PROTEIN: ornithine decarboxylase antizyme 1	DEGs
XLOC028372	LOC103398332	NC_024328.1:21460893-21461270	putative protein TPRXL	DEGs
XLOC019640	paip2	NC_024321.1:12832427-12851053	polyadenylate-binding protein-interacting protein 2	DEGs
XLOC017178	LOC103388576	NC_024319.1:11205151-11208189		DEGs
XLOC010011	LOC103381814	NC_024314.1:6967312-6982384	collagen alpha-1(I) chain-like	DEGs
XLOC007170	LOC103380452	NC_024312.1:16655404-16658715		DEGs
XLOC010091	LOC103381992,LOC103381994	NC_024314.1:10017995-10026437	leucine-rich repeat-containing protein 4B-like	DEGs
XLOC012964	LOC103384566	NC_024316.1:2668543-2672822		DEGs
XLOC003473	armc3	NC_024309.1:2222182-2230625	armadillo repeat-containing protein 3 isoform X1	DEGs
XLOC011473	cenpk	NC_024315.1:19260075-19267685	centromere protein K	DEGs
XLOC011427	LOC103384243,LOC103384270	NC_024315.1:17499197-17529059	testis-expressed sequence 2 protein-like;testis-expressed sequence 2 protein-like;	DEGs
XLOC013069	LOC103384774	NC_024316.1:6983477-7010034	lymphoid enhancer-binding factor 1-like isoform X2	DEGs
XLOC022129	st13	NC_024323.1:12293308-12297134	hsc70-interacting protein	DEGs
XLOC018275	LOC103390296	NC_024320.1:26401713-26403892		DEGs
XLOC024835	LOC103394946	NC_024325.1:4616251-4619913	ATP-binding cassette sub-family G member 4-like	DEGs
XLOC002975	LOC103398418,LOC103398437	NC_024308.1:10536282-10563824	survival of motor neuron protein-like;cocaine- and amphetamine-regulated transcript protein-like;	DEGs
XLOC000766	fis1	NC_024307.1:27206075-27210440	mitochondrial fission 1 protein isoform X1	DEGs
XLOC017980	LOC103389699	NC_024320.1:14953045-14990240	amyloid beta A4 protein-like isoform X3	DEGs
XLOC009865	LOC103381519	NC_024314.1:2338026-2374436	calcium/calmodulin-dependent protein kinase type II subunit gamma isoform X11	DEGs
XLOC009950	LOC103381705	NC_024314.1:5210158-5225274	uncharacterized protein LOC103381705	DEGs
XLOC023981	LOC103394606	NC_024324.1:13336379-13348745	protein NDRG1-like isoform X1	DEGs
XLOC000513	cfd	NC_024307.1:18190504-18193375	complement factor D	DEGs
XLOC004426	LOC103377694	NC_024310.1:3039865-3044564	trichohyalin-like isoform X2	DEGs
XLOC012416	LOC103384641	NC_024316.1:3865188-3871784	keratin%2C type I cytoskeletal 18-like isoform X1	DEGs
XLOC015117	LOC103386942	NC_024318.1:1649443-1655172	uncharacterized protein LOC103386942	DEGs
XLOC008615	chgb	NC_024313.1:8079155-8082748	secretogranin-1	DEGs
XLOC014207	LOC103386765	NC_024317.1:19531362-19535756	flagellar attachment zone protein 1-like	DEGs
XLOC028212	LOC103397992	NC_024328.1:14119710-14131535	solute carrier family 12 member 2-like	DEGs
XLOC025608	LOC103396130	NC_024326.1:4285192-4295417	vesicle-trafficking protein SEC22b-like	DEGs
XLOC020999	LOC103392435	NC_024322.1:17348301-17349432	uncharacterized protein LOC103392435	DEGs
XLOC009301	eif2ak1,usp42	NC_024314.1:13210758-13231418	eukaryotic translation initiation factor 2-alpha kinase 1 isoform X1;ubiquitin carboxyl-terminal hydrolase 42 isoform X1;	DEGs
XLOC005668	apba2	NC_024311.1:5297566-5343512	amyloid beta A4 precursor protein-binding family A member 2	DEGs
XLOC004352	si	NC_024310.1:344602-377520	sucrase-isomaltase%2C intestinal isoform X1	DEGs
XLOC024716	LOC103395711	NC_024325.1:17218356-17222710		DEGs
XLOC017661	LOC103389096	NC_024320.1:2256263-2299465	histone H3-like centromeric protein A	DEGs
XLOC023764	LOC103394169	NC_024324.1:6233216-6244075	zinc finger protein 516-like	DEGs
XLOC012538	LOC103384817	NC_024316.1:8429402-8451726	solute carrier family 41 member 3-like isoform X1	DEGs
XLOC028349	rab3c	NC_024328.1:20501757-20517948	ras-related protein Rab-3C	DEGs
XLOC012375	LOC103384567	NC_024316.1:2672863-2675015	T-complex-associated testis-expressed protein 1-like	DEGs
XLOC004741	clip3	NC_024310.1:15437411-15447231	CAP-Gly domain-containing linker protein 3 isoform X2	DEGs
XLOC029172	LOC103398839	NW_007585131.1:58069-74445	WW domain-containing adapter protein with coiled-coil-like isoform X1	DEGs
XLOC001596	lamtor3	NC_024307.1:26445999-26448638	ragulator complex protein LAMTOR3	DEGs
XLOC019371	LOC103390506	NC_024321.1:167369-168720	speriolin-like protein	DEGs
XLOC017330	id4	NC_024319.1:19412986-19419189	DNA-binding protein inhibitor ID-4	DEGs
XLOC019398	taf7l	NC_024321.1:1441237-1458770	transcription initiation factor TFIID subunit 7-like	DEGs
XLOC021312	LOC103392072	NC_024322.1:10383875-10385234	NAD(P)H dehydrogenase [quinone] 1-like	DEGs
XLOC013460	LOC103385600	NC_024316.1:20902294-20910991	oxysterol-binding protein-related protein 2-like	DEGs
XLOC011760	LOC103383697	NC_024315.1:7398956-7414605	serine/arginine repetitive matrix protein 1-like isoform X1	DEGs
XLOC011421	clgn	NC_024315.1:17216068-17233880	calmegin isoform X1	DEGs
XLOC007321	LOC103379629	NC_024312.1:2711835-2723794	aminopeptidase N-like	DEGs
XLOC030918	LOC103399779	NW_007597732.1:71-306		DEGs
XLOC012763	LOC103385334	NC_024316.1:17392638-17396563	cell division control protein 42 homolog isoform X1	DEGs
XLOC002443	LOC103399292	NC_024308.1:11264835-11267072	ubiquitin carboxyl-terminal hydrolase 12-like	DEGs
XLOC020198	LOC103391188	NC_024321.1:15380432-15387367	NEDD4 family-interacting protein 1-like	DEGs
XLOC016785	cspg5	NC_024319.1:20338843-20380518	chondroitin sulfate proteoglycan 5 isoform X1	DEGs
XLOC000211	LOC103377146	NC_024307.1:6633689-6636309	leucine-rich repeat extensin-like protein 5 isoform X1	DEGs
XLOC016653	sybu	NC_024319.1:13977376-13987058	syntabulin isoform X1	DEGs
XLOC018320	kcmf1	NC_024320.1:27689139-27700197	E3 ubiquitin-protein ligase KCMF1	DEGs
XLOC001399	LOC103383535	NC_024307.1:18923373-18948780	apoptosis-stimulating of p53 protein 1-like	DEGs
XLOC011080	LOC103383486	NC_024315.1:4531075-4534830	UPF0472 protein C16orf72 homolog	DEGs
XLOC025819	LOC103396585,chd8	NC_024326.1:11908326-11930041	TOX high mobility group box family member 4-A-like isoform X1;chromodomain-helicase-DNA-binding protein 8;	DEGs
XLOC019375	LOC103390503	NC_024321.1:219896-223533	growth arrest-specific protein 8-like	DEGs
XLOC009573	ndufb2	NC_024314.1:19834545-19858706	NADH dehydrogenase [ubiquinone] 1 beta subcomplex subunit 2%2C mitochondrial	DEGs
XLOC025003	LOC103395333	NC_024325.1:11572504-11575002		DEGs
XLOC004153	LOC103377505	NC_024309.1:15980738-15988810	LOW QUALITY PROTEIN: gamma-aminobutyric acid receptor subunit rho-3-like	DEGs
XLOC026684	LOC103397133	NC_024327.1:9388670-9394540	cathepsin L1-like	DEGs
XLOC011330	LOC103384036	NC_024315.1:14240149-14243398	ankyrin repeat domain-containing protein 66-like	DEGs
XLOC024640	gemin5	NC_024325.1:16259690-16281043	LOW QUALITY PROTEIN: gem-associated protein 5	DEGs
XLOC012516	rcc2	NC_024316.1:7910534-7918335	protein RCC2	DEGs
XLOC021906	ndel1	NC_024323.1:5636847-5645116	nuclear distribution protein nudE-like 1	DEGs
XLOC002954	LOC103397996	NC_024308.1:9789124-9837402	torsin-1A-interacting protein 2-like isoform X2	DEGs
XLOC008392	ccr6,fgfr1op	NC_024313.1:13740883-13747305	C-C chemokine receptor type 6;FGFR1 oncogene partner isoform X1;	DEGs
XLOC014722	LOC103386537	NC_024317.1:15583693-15586711	kelch-like protein 10	DEGs
XLOC008645	LOC103381150,mllt4	NC_024313.1:9823685-9884103	afadin-like isoform X2;afadin;	DEGs
XLOC000387	crip1	NC_024307.1:14739055-14742175	cysteine-rich protein 1	DEGs
XLOC018621	creb1	NC_024320.1:10719897-10737049	cyclic AMP-responsive element-binding protein 1 isoform X2	DEGs
XLOC020927	kctd4	NC_024322.1:14627483-14678123	BTB/POZ domain-containing protein KCTD4	DEGs
XLOC006986	LOC103380050	NC_024312.1:8984333-8994318	RIB43A-like with coiled-coils protein 2	DEGs
XLOC004137	dnajb6	NC_024309.1:15429244-15443539	LOW QUALITY PROTEIN: dnaJ homolog subfamily B member 6	DEGs
XLOC030469	LOC103399623	NW_007591574.1:82-569		DEGs
XLOC000838	LOC103390015	NC_024307.1:29048526-29050987	H-2 class II histocompatibility antigen%2C E-S beta chain-like	DEGs
XLOC002938	cdkn2c	NC_024308.1:9033217-9041199	cyclin-dependent kinase 4 inhibitor C	DEGs
XLOC023632	c18h7orf63	NC_024324.1:1883949-1905847	uncharacterized protein C7orf63 homolog	DEGs
XLOC020045	LOC103390873,LOC103390880	NC_024321.1:9324466-9437360	protocadherin alpha-2-like isoform X4;protocadherin gamma-A6-like;	DEGs
XLOC025007	LOC103395317	NC_024325.1:11619451-11623443	dnaJ homolog subfamily B member 13-like isoform X1	DEGs
XLOC019466	LOC103390697	NC_024321.1:6196585-6199537	caltractin	DEGs
XLOC027407	rchy1	NC_024328.1:2027158-2030849	LOW QUALITY PROTEIN: RING finger and CHY zinc finger domain-containing protein 1	DEGs
XLOC008433	dynlt1	NC_024313.1:1429310-1430399	dynein light chain Tctex-type 1	DEGs
XLOC016614	LOC103388571	NC_024319.1:11045761-11097581	LOW QUALITY PROTEIN: transmembrane protein 245-like	DEGs
XLOC030586	LOC103399672	NW_007592673.1:99-394		DEGs
XLOC022645	LOC103393210	NC_024323.1:10629717-10638175	ras-related protein Rab-37-like isoform X2	DEGs
XLOC023763	LOC103394167	NC_024324.1:6226936-6231572	zinc finger protein 516-like	DEGs
XLOC005131	chchd2,phkg1	NC_024310.1:12174439-12181696	coiled-coil-helix-coiled-coil-helix domain-containing protein 2%2C mitochondrial;phosphorylase b kinase gamma catalytic chain%2C skeletal muscle/heart isoform;	DEGs
XLOC016512	LOC103388349	NC_024319.1:7627213-7630423	EF-hand domain-containing family member B-like	DEGs
XLOC019973	LOC103390748	NC_024321.1:7636554-7639812	ADP/ATP translocase 3	DEGs
XLOC004344	LOC103377557	NC_024310.1:80265-81950		DEGs
XLOC006207	LOC103378930	NC_024311.1:8180323-8182587		DEGs
XLOC007371	phf21a	NC_024312.1:4400513-4420812	PHD finger protein 21A	DEGs
XLOC009052	LOC103381695	NC_024314.1:5076811-5105436	uncharacterized protein LOC103381695	DEGs
XLOC023117	LOC103393850	NC_024324.1:666448-681192	RNA/RNP complex-1-interacting phosphatase-like isoform X1	DEGs
XLOC018379	LOC103389031	NC_024320.1:491783-492259	pro-MCH-like	DEGs
XLOC013318	LOC103385317	NC_024316.1:16763423-16788572	protein kinase C and casein kinase substrate in neurons protein 1-like	DEGs
XLOC024516	LOC103395300	NC_024325.1:11513819-11515006		DEGs
XLOC008449	agbl5	NC_024313.1:2192372-2203428	cytosolic carboxypeptidase-like protein 5 isoform X2	DEGs
XLOC025880	LOC103396763,LOC103396810	NC_024326.1:13854222-13861598	dual specificity protein phosphatase CDC14A-like;	DEGs
XLOC004043	nub1	NC_024309.1:11445286-11452441	NEDD8 ultimate buster 1	DEGs
XLOC019513	LOC103390797	NC_024321.1:8476949-8481726	PCTP-like protein	DEGs
XLOC002533	LOC103399931	NC_024308.1:14918610-14924472	elongation factor 2-like	DEGs
XLOC004759	LOC103378392	NC_024310.1:15660150-15667391	endothelin-converting enzyme 2-like	DEGs
XLOC003165	polr2e	NC_024308.1:18327134-18333988	DNA-directed RNA polymerases I%2C II%2C and III subunit RPABC1	DEGs
XLOC018021	LOC103389810	NC_024320.1:16212271-16225627	sentrin-specific protease 7-like	DEGs
XLOC013377	baz2a	NC_024316.1:18931897-18949079	bromodomain adjacent to zinc finger domain protein 2A	DEGs
XLOC013248	adrm1	NC_024316.1:14107044-14124010	proteasomal ubiquitin receptor ADRM1 isoform X2	DEGs
XLOC006743	exosc6	NC_024312.1:1002039-1009429	exosome complex component MTR3	DEGs
XLOC024746	LOC103394774	NC_024325.1:540718-544430	nucleophosmin-like	DEGs
XLOC001537	ovol1	NC_024307.1:23847946-23854470	putative transcription factor Ovo-like 1 isoform X1	DEGs	Reproduction-Associated DEGs
XLOC018577	LOC103389422	NC_024320.1:8750852-8761461	midkine-like	DEGs
XLOC016802	LOC103388971	NC_024319.1:20906992-21096744	cell adhesion molecule 4-like	DEGs
XLOC011652	mad1l1	NC_024315.1:4321928-4338617	mitotic spindle assembly checkpoint protein MAD1	DEGs
XLOC012693	taf8	NC_024316.1:15181235-15184319	transcription initiation factor TFIID subunit 8	DEGs
XLOC017323	LOC103388882	NC_024319.1:19177606-19195074	palmitoyltransferase ZDHHC3-like isoform X1	DEGs
XLOC017911	ddx4	NC_024320.1:11352615-11359063	probable ATP-dependent RNA helicase DDX4	DEGs
XLOC021845	LOC103392695,LOC103392696	NC_024323.1:3422684-3426944		DEGs
XLOC000392	dusp23	NC_024307.1:14845054-14861161	dual specificity protein phosphatase 23 isoform X1	DEGs
XLOC005848	LOC103379093	NC_024311.1:12001957-12027071	NAD(P) transhydrogenase%2C mitochondrial-like isoform X2	DEGs
XLOC009476	syt1	NC_024314.1:17642194-17766284	synaptotagmin-1 isoform X1	DEGs
XLOC006950	LOC103379941,LOC103379942	NC_024312.1:7111270-7147772	non-muscle caldesmon-like;coiled-coil domain-containing protein 19%2C mitochondrial-like;	DEGs
XLOC028708	LOC103398400	NW_007585110.1:90685-101494	AMP deaminase 3-like	DEGs
XLOC023350	acot13	NC_024324.1:10224998-10226207	acyl-coenzyme A thioesterase 13 isoform X2	DEGs
XLOC023909	fam91a1	NC_024324.1:11134025-11178682	protein FAM91A1 isoform X1	DEGs
XLOC026392	LOC103396802,LOC103396821	NC_024326.1:14821388-14839349	ATP-sensitive inward rectifier potassium channel 10-like;SLAM family member 7-like;	DEGs
XLOC027514	LOC103397674	NC_024328.1:6245120-6246680	growth arrest and DNA damage-inducible protein GADD45 gamma-like	DEGs
XLOC019966	atl3	NC_024321.1:7486086-7494420	atlastin-3	DEGs
XLOC003435	LOC103376855	NC_024309.1:620386-621694	induced myeloid leukemia cell differentiation protein Mcl-1 homolog	DEGs
XLOC014339	LOC103385816	NC_024317.1:2139399-2173552	voltage-dependent calcium channel subunit alpha-2/delta-2-like	DEGs
XLOC007765	LOC103380506	NC_024312.1:17449084-17485865	uncharacterized protein LOC103380506	DEGs
XLOC017034	ca14	NC_024319.1:4977605-5068068	carbonic anhydrase 14	DEGs
XLOC021500	tmeff2	NC_024322.1:16933891-17019391	tomoregulin-2	DEGs
XLOC022747	LOC103393421	NC_024323.1:13131389-13134948		DEGs
XLOC026117	LOC103396248,erich2	NC_024326.1:5729063-5754593	glutamate decarboxylase 1-like isoform X1;glutamate-rich protein 2;	DEGs
XLOC009024	LOC103381631	NC_024314.1:3841029-3914055		DEGs
XLOC024375	ppp1r14a	NC_024325.1:5872605-5878537	protein phosphatase 1 regulatory subunit 14A	DEGs
XLOC016474	LOC103388277,LOC103388278	NC_024319.1:5256215-5270710	dual specificity protein kinase CLK2-like;meiotic recombination protein REC8 homolog;	DEGs
XLOC003931	pfkp	NC_024309.1:6648072-6667991	6-phosphofructokinase type C isoform X7	DEGs
XLOC029326	LOC103398945	NW_007585187.1:19953-21117	ankyrin repeat and LEM domain-containing protein 2-like	DEGs
XLOC009036	LOC103381661	NC_024314.1:4609175-4623853	V-type proton ATPase 116 kDa subunit a isoform 1-like isoform X1	DEGs
XLOC007476	LOC103379931	NC_024312.1:7036110-7074568	structural maintenance of chromosomes protein 1B-like isoform X2	DEGs
XLOC010982	tmem178a	NC_024315.1:1887857-1892742	transmembrane protein 178A	DEGs
XLOC025136	ublcp1	NC_024325.1:15216233-15238013	ubiquitin-like domain-containing CTD phosphatase 1	DEGs
XLOC019887	LOC103390580	NC_024321.1:1957322-1991602	LOW QUALITY PROTEIN: mediator of RNA polymerase II transcription subunit 12-like	DEGs
XLOC014218	LOC103386791	NC_024317.1:19664483-19668089	cytochrome c oxidase subunit 6C-1	DEGs
XLOC006791	asz1	NC_024312.1:2308961-2323300	ankyrin repeat%2C SAM and basic leucine zipper domain-containing protein 1 isoform X1	DEGs
XLOC027401	add2	NC_024328.1:1772428-1787452	beta-adducin isoform X1	DEGs
XLOC010972	LOC103383283	NC_024315.1:1767705-1775869	putative bifunctional UDP-N-acetylglucosamine transferase and deubiquitinase ALG13 isoform X1	DEGs
XLOC018993	cdc26	NC_024320.1:27025873-27040043	anaphase-promoting complex subunit CDC26	DEGs
XLOC001443	LOC103384905,LOC103384910	NC_024307.1:20565770-20590776		DEGs
XLOC019644	g3bp1	NC_024321.1:12948333-12955333	ras GTPase-activating protein-binding protein 1	DEGs
XLOC004739	LOC103378353	NC_024310.1:15413381-15431913	neurofilament medium polypeptide-like	DEGs
XLOC001603	LOC103387951	NC_024307.1:26601715-26607571	adenylate kinase 7-like	DEGs
XLOC003847	map4	NC_024309.1:1838395-1895972	microtubule-associated protein 4 isoform X4	DEGs
XLOC011943	LOC103384041,LOC103384042	NC_024315.1:14454849-14497084		DEGs
XLOC022047	nt5c3b	NC_024323.1:9499477-9504154	7-methylguanosine phosphate-specific 5'-nucleotidase	DEGs
XLOC020722	LOC103391860	NC_024322.1:6334812-6337654	uncharacterized protein LOC103391860	DEGs
XLOC026607	LOC103396980	NC_024327.1:3464043-3497670	ATP synthase subunit alpha%2C mitochondrial-like	DEGs
XLOC010266	ndufa5	NC_024314.1:15558508-15562072	NADH dehydrogenase [ubiquinone] 1 alpha subcomplex subunit 5	DEGs
XLOC003076	LOC103399904,LOC103399905	NC_024308.1:14337384-14383707	Rieske domain-containing protein-like;	DEGs
XLOC013293	LOC103385265	NC_024316.1:15558732-15616538	uncharacterized protein LOC103385265 isoform X1	DEGs
XLOC029228	LOC103398887	NW_007585141.1:33910-37175	tubulin beta-4B chain-like	DEGs
XLOC019434	LOC103390630	NC_024321.1:3455285-3458339	heterogeneous nuclear ribonucleoprotein A0-like	DEGs
XLOC023150	LOC103393927	NC_024324.1:1953171-2019401		DEGs
XLOC016529	LOC103388389,LOC103388391	NC_024319.1:8379954-8385095	fatty acid-binding protein%2C adipocyte-like;protein FAM8A1-like;	DEGs
XLOC026380	lig1	NC_024326.1:14436523-14479906	DNA ligase 1	DEGs
XLOC007000	fkbp4	NC_024312.1:9886687-9894863	peptidyl-prolyl cis-trans isomerase FKBP4	DEGs
XLOC030695	LOC103399717	NW_007594252.1:63-442		DEGs
XLOC013217	hnrnpa1	NC_024316.1:13195141-13197927	heterogeneous nuclear ribonucleoprotein A1	DEGs
XLOC024896	LOC103395088	NC_024325.1:7533275-7544417	phosphatidylinositol 3%2C4%2C5-trisphosphate 3-phosphatase TPTE2-like isoform X1	DEGs
XLOC025132	LOC103395530	NC_024325.1:15096603-15106295	coagulation factor X-like isoform X1	DEGs
XLOC018376	LOC103389026,LOC103389041,tprn	NC_024320.1:330647-382702	histone-lysine N-methyltransferase EHMT1-like;taperin;	DEGs
XLOC028769	map1a	NW_007585112.1:300724-327969	LOW QUALITY PROTEIN: microtubule-associated protein 1A	DEGs
XLOC029885	LOC103399279	NW_007586901.1:63-828		DEGs
XLOC006918	LOC103379902	NC_024312.1:6406868-6409445		DEGs
XLOC006996	LOC103380062	NC_024312.1:9734890-9743289	CD9 antigen-like isoform X1	DEGs
XLOC005037	LOC103377934,LOC103377937	NC_024310.1:8111695-8132964	solute carrier family 35 member F2-like;flotillin-2 isoform X1;	DEGs
XLOC021031	cdk5r2	NC_024322.1:18777455-18780844	cyclin-dependent kinase 5 activator 2	DEGs
XLOC000195	exd1	NC_024307.1:6316760-6320405	exonuclease 3'-5' domain-containing protein 1 isoform X1	DEGs
XLOC004515	sae1	NC_024310.1:7728496-7752246	SUMO-activating enzyme subunit 1 isoform X1	DEGs
XLOC011635	LOC103383436	NC_024315.1:3792535-3810742	beta-galactoside-binding lectin-like	DEGs
XLOC006924	polr2c	NC_024312.1:6494295-6496571	DNA-directed RNA polymerase II subunit RPB3	DEGs
XLOC026075	LOC103396123	NC_024326.1:4312481-4335697	B-cell lymphoma 6 protein homolog isoform X1	DEGs
XLOC021380	LOC103392203	NC_024322.1:12873824-12882970	transmembrane protein 41A-A-like	DEGs
XLOC009846	LOC103381479	NC_024314.1:1666560-1669662	neurogenic differentiation factor 2-like	DEGs
XLOC003691	rreb1	NC_024309.1:11300662-11343802	ras-responsive element-binding protein 1 isoform X1	DEGs
XLOC024510	LOC103395281,LOC103395282	NC_024325.1:11288204-11367734	RNA-binding protein Musashi homolog 2-like	DEGs
XLOC017187	mdh2	NC_024319.1:11658063-11659610	malate dehydrogenase%2C mitochondrial	DEGs
XLOC022805	LOC103393602	NC_024323.1:14663798-14666993	peptide YY-A-like	DEGs
XLOC005616	psmd14	NC_024311.1:3199081-3229576	26S proteasome non-ATPase regulatory subunit 14	DEGs
XLOC007393	actr6	NC_024312.1:4658383-4661923	actin-related protein 6	DEGs
XLOC013122	trim33	NC_024316.1:8747326-8768284	E3 ubiquitin-protein ligase TRIM33 isoform X2	DEGs
XLOC015722	fgfbp3	NC_024318.1:5751122-5791519	fibroblast growth factor-binding protein 3	DEGs
XLOC009280	amz2,enthd2	NC_024314.1:12798529-12833571	archaemetzincin-2 isoform X1;AP-4 complex accessory subunit tepsin;	DEGs
XLOC003631	LOC103377182	NC_024309.1:9861746-9867021	eukaryotic translation initiation factor 5A-1-like	DEGs
XLOC005315	LOC103378577,rnf7	NC_024310.1:19805064-19811965	G protein-coupled receptor kinase 7B-like;RING-box protein 2 isoform X1;	DEGs
XLOC002729	psmd1	NC_024308.1:2039150-2064827	26S proteasome non-ATPase regulatory subunit 1	DEGs
XLOC016298	LOC103387870,LOC103387880	NC_024319.1:497192-523185	protein eva-1 homolog B-like;SH3 domain-containing protein 21-like;	DEGs
XLOC012546	tmem240	NC_024316.1:8782491-8798383	transmembrane protein 240	DEGs
XLOC007103	LOC103380306	NC_024312.1:13437935-13438659	ankyrin repeat domain-containing protein 26-like	DEGs
XLOC002944	usp46	NC_024308.1:9580665-9592761	ubiquitin carboxyl-terminal hydrolase 46 isoform X1	DEGs
XLOC000707	LOC103387267	NC_024307.1:25626114-25649551	uncharacterized protein LOC103387267	DEGs
XLOC022393	LOC103392643	NC_024323.1:2613406-2681834	noelin-2-like isoform X2	DEGs
XLOC028035	LOC103397664	NC_024328.1:6881694-6889428	leucine zipper putative tumor suppressor 3	DEGs
XLOC018843	sgtb	NC_024320.1:19684312-19689726	small glutamine-rich tetratricopeptide repeat-containing protein beta	DEGs
XLOC003816	LOC103376849	NC_024309.1:361026-362996	tubulin alpha-1B chain-like	DEGs
XLOC002602	LOC103376623,LOC103399996	NC_024308.1:17890361-17953319	transcription factor E2-alpha-like isoform X1;methyl-CpG-binding domain protein 3-like isoform X1;	DEGs
XLOC004473	eif4g1	NC_024310.1:6288690-6318966	LOW QUALITY PROTEIN: eukaryotic translation initiation factor 4 gamma 1	DEGs
XLOC023198	LOC103394044	NC_024324.1:3807155-3832882		DEGs
XLOC027543	LOC103397615	NC_024328.1:7835312-7849312	long-chain-fatty-acid--CoA ligase ACSBG2-like	DEGs
XLOC002592	ell,fkbp8	NC_024308.1:17608206-17645835	RNA polymerase II elongation factor ELL;peptidyl-prolyl cis-trans isomerase FKBP8;	DEGs
XLOC021045	LOC103391503	NC_024322.1:341473-342310		DEGs
XLOC004729	wdr74	NC_024310.1:15211255-15230228	WD repeat-containing protein 74	DEGs
XLOC017762	entpd2,grin1	NC_024320.1:5362458-5403168	ectonucleoside triphosphate diphosphohydrolase 2 isoform X1;glutamate receptor ionotropic%2C NMDA 1 isoform X1;	DEGs
XLOC024591	ufm1	NC_024325.1:14396984-14401458	ubiquitin-fold modifier 1	DEGs
XLOC019823	spdl1	NC_024321.1:19844098-19849879	protein Spindly	DEGs
XLOC025209	c19h17orf49	NC_024325.1:16759066-16762060	chromatin complexes subunit BAP18	DEGs
XLOC008076	lbr	NC_024313.1:2134569-2146041	lamin-B receptor	DEGs
XLOC013465	LOC103385593	NC_024316.1:20979411-20982535	tumor protein D54-like	DEGs
XLOC001713	LOC103389872	NC_024307.1:28919357-28926203	semaphorin-4E-like isoform X2	DEGs
XLOC009071	LOC103381741	NC_024314.1:5437022-5453349	epidermal growth factor receptor kinase substrate 8-like protein 1	DEGs
XLOC012979	LOC103384606,srpk1	NC_024316.1:3282765-3306788	mitogen-activated protein kinase 14A-like isoform X1;SRSF protein kinase 1 isoform X4;	DEGs
XLOC019683	uprt	NC_024321.1:15169220-15197957	uracil phosphoribosyltransferase homolog isoform X1	DEGs
XLOC013997	LOC103386283	NC_024317.1:10675225-10676830	LOW QUALITY PROTEIN: creatine kinase%2C testis isozyme-like	DEGs
XLOC008321	btbd9	NC_024313.1:12521621-12531431	BTB/POZ domain-containing protein 9	DEGs
XLOC025594	LOC103396070	NC_024326.1:3985689-4023210	protein FAM131A-like	DEGs
XLOC003978	bhlhe22	NC_024309.1:9117802-9119824	class E basic helix-loop-helix protein 22	DEGs
XLOC028031	habp4	NC_024328.1:6839773-6843129	intracellular hyaluronan-binding protein 4 isoform X2	DEGs
XLOC007734	LOC103380486,myo5c	NC_024312.1:16314389-16329975	guanine nucleotide-binding protein subunit beta-5;unconventional myosin-Vc;	DEGs
XLOC011655	LOC103383454	NC_024315.1:4360900-4374386	LOW QUALITY PROTEIN: protein tweety homolog 3-like	DEGs
XLOC002442	LOC103399250	NC_024308.1:11257615-11264097	serine/threonine-protein kinase pim-1-like	DEGs
XLOC002898	LOC103396643,thop1	NC_024308.1:8176196-8188389	receptor expression-enhancing protein 6-like;thimet oligopeptidase isoform X2;	DEGs
XLOC022837	atg4d,smarca4	NC_024323.1:15671872-15691487	cysteine protease ATG4D;transcription activator BRG1;	DEGs
XLOC005716	LOC103378844	NC_024311.1:7097918-7099723	ATP synthase F(0) complex subunit C3%2C mitochondrial-like isoform X1	DEGs
XLOC026561	LOC103396892	NC_024327.1:1017776-1020633	histone H2A.V	DEGs
XLOC008999	cntd1	NC_024314.1:3053101-3058991	cyclin N-terminal domain-containing protein 1	DEGs
XLOC008780	LOC103381370	NC_024313.1:13789943-13802789	protein Z-dependent protease inhibitor-like	DEGs
XLOC003176	LOC103376736	NC_024308.1:18662818-18684959	cell wall protein DAN4-like	DEGs
XLOC015995	LOC103387792	NC_024318.1:17298230-17321543	V-type proton ATPase subunit B%2C brain isoform-like	DEGs
XLOC029060	amph	NW_007585124.1:212309-221656	amphiphysin isoform X1	DEGs
XLOC007331	LOC103379626	NC_024312.1:2791948-2801578	flagellar attachment zone protein 1-like	DEGs
XLOC024956	ndfip1	NC_024325.1:10075626-10081488	NEDD4 family-interacting protein 1 isoform X2	DEGs
XLOC000120	LOC103391331	NC_024307.1:4091268-4103956	major facilitator superfamily domain-containing protein 2A-A-like	DEGs
XLOC013283	bcas1	NC_024316.1:15205345-15231240	breast carcinoma-amplified sequence 1 isoform X2	DEGs
XLOC009017	mapt	NC_024314.1:3652196-3716092	microtubule-associated protein tau isoform X8	DEGs
XLOC020902	spc25	NC_024322.1:13497347-13503956	kinetochore protein Spc25	DEGs
XLOC019041	LOC103390469	NC_024320.1:28608821-28640159	major prion protein 1-like	DEGs
XLOC000593	LOC103384688	NC_024307.1:20696106-20722705	homeodomain-interacting protein kinase 1-like	DEGs
XLOC018667	LOC103389692,LOC103389693	NC_024320.1:12825874-12837507	zinc finger protein 513-like isoform X2;Ca(2+)-independent N-acyltransferase-like;	DEGs
XLOC009286	LOC103382372	NC_024314.1:12906399-12914304	histone acetyltransferase KAT7-like isoform X1	DEGs
XLOC020010	stx5	NC_024321.1:8779159-8785023	syntaxin-5 isoform X1	DEGs
XLOC005967	LOC103379310	NC_024311.1:16844824-16849827	cytochrome c oxidase subunit 5A%2C mitochondrial	DEGs
XLOC005929	LOC103379252,LOC103379257	NC_024311.1:15390182-15400050	histone H2B.3;	DEGs
XLOC026945	LOC103397208	NC_024327.1:12083000-12085571	uncharacterized protein LOC103397208	DEGs
XLOC029317	lgi3	NW_007585183.1:15102-22362	leucine-rich repeat LGI family member 3	DEGs
XLOC015232	sncg	NC_024318.1:5657556-5661433	gamma-synuclein isoform X1	DEGs
XLOC029639	LOC103399129	NW_007585774.1:11-859		DEGs
XLOC030474	LOC103399624	NW_007591582.1:22-399		DEGs
XLOC014069	LOC103386434	NC_024317.1:13208950-13211156	uncharacterized protein LOC103386434	DEGs
XLOC015421	tacc2	NC_024318.1:12447461-12487789	transforming acidic coiled-coil-containing protein 2 isoform X7	DEGs
XLOC004416	LOC103377709,LOC103377710	NC_024310.1:2509423-2551612	uncharacterized protein LOC103377709;mucin-5AC-like;	DEGs
XLOC003449	stk17a	NC_024309.1:1600504-1606423	serine/threonine-protein kinase 17A	DEGs
XLOC000236	dnaaf2	NC_024307.1:7226704-7229201	protein kintoun	DEGs
XLOC018185	LOC103390182	NC_024320.1:22611434-22636520	nipped-B-like protein B	DEGs
XLOC016794	paqr6	NC_024319.1:20702667-20720658	progestin and adipoQ receptor family member 6 isoform X1	DEGs
XLOC023385	LOC103394440,LOC103394441	NC_024324.1:11123111-11133384	V-type proton ATPase subunit C 1-A-like;brain and acute leukemia cytoplasmic protein-like;	DEGs
XLOC018386	LOC103389036	NC_024320.1:602599-624152	tight junction protein ZO-2-like isoform X4	DEGs
XLOC026159	mapre2	NC_024326.1:6870044-6880220	microtubule-associated protein RP/EB family member 2 isoform X1	DEGs
XLOC025470	LOC103395825	NC_024326.1:316352-323889	HORMA domain-containing protein 1-like	DEGs
XLOC028061	scarb2	NC_024328.1:7868325-7885635	lysosome membrane protein 2 isoform X2	DEGs
XLOC022122	adsl	NC_024323.1:12180099-12186982	adenylosuccinate lyase	DEGs
XLOC005267	ppm1l	NC_024310.1:17394727-17428907	protein phosphatase 1L	DEGs
XLOC023506	LOC103394692	NC_024324.1:14296175-14297875		DEGs
XLOC025133	LOC103395528	NC_024325.1:15127554-15142476	actin filament-associated protein 1-like 1 isoform X2	DEGs
XLOC016267	LOC103387819	NC_024319.1:72207-80530	adaptin ear-binding coat-associated protein 1-like isoform X1	DEGs
XLOC009889	LOC103381585	NC_024314.1:3195284-3197817		DEGs
XLOC011351	LOC103384081	NC_024315.1:15007553-15018379	stromal cell-derived factor 1-like isoform X1	DEGs	Growth/Reproduction-Associated DEGs
XLOC010055	spock2	NC_024314.1:8879005-9268226	testican-2	DEGs
XLOC020661	creg2	NC_024322.1:3209470-3212266	protein CREG2	DEGs
XLOC019845	LOC103390519	NC_024321.1:193268-203939	growth arrest-specific protein 8-like	DEGs
XLOC025237	dixdc1	NC_024325.1:16994928-17001925	dixin	DEGs
XLOC006287	c5h15orf48	NC_024311.1:12001957-12027071	normal mucosa of esophagus-specific gene 1 protein	DEGs
XLOC007568	LOC103380116	NC_024312.1:10748252-10830078	contactin-1a-like	DEGs
XLOC009976	LOC103381762	NC_024314.1:5831738-5870529		DEGs
XLOC010616	ucma	NC_024314.1:29867288-29869484	unique cartilage matrix-associated protein	DEGs
XLOC005931	LOC103379245	NC_024311.1:15390182-15400050	histone H4	DEGs
XLOC018633	vpreb3	NC_024320.1:11426478-11427721	pre-B lymphocyte protein 3	DEGs
XLOC011988	clta	NC_024315.1:15706988-15714652	clathrin light chain A isoform X3	DEGs
XLOC014309	brk1	NC_024317.1:1297484-1298793	protein BRICK1	DEGs
XLOC016318	rabac1	NC_024319.1:1578370-1585717	prenylated Rab acceptor protein 1 isoform X2	DEGs
XLOC022256	LOC103393603	NC_024323.1:14639256-14655166	collagen alpha-1(I) chain-like	DEGs
XLOC023671	c18h1orf216	NC_024324.1:2942589-2946097	UPF0500 protein C1orf216 homolog isoform X1	DEGs
XLOC016152	rassf4	NC_024318.1:9438244-9459283	ras association domain-containing protein 4 isoform X1	DEGs
XLOC007316	lrriq1	NC_024312.1:2621873-2658641	leucine-rich repeat and IQ domain-containing protein 1	DEGs
XLOC017782	odf2	NC_024320.1:5706526-5715092	outer dense fiber protein 2 isoform X1	DEGs
XLOC013286	LOC103385249	NC_024316.1:15322627-15332990	6-phosphofructo-2-kinase/fructose-2%2C6-bisphosphatase 2-like	DEGs
XLOC018731	LOC103389792	NC_024320.1:16065836-16067559	mid1-interacting protein 1-B-like	DEGs
XLOC008312	LOC103381225,LOC103381227,rngtt	NC_024313.1:12266020-12356439	interleukin-31 receptor subunit alpha-likemRNA-capping enzyme;	DEGs
XLOC028191	LOC103397947	NC_024328.1:13605589-13622107	dynamin-1-like isoform X3	DEGs
XLOC024408	LOC103395050	NC_024325.1:6833790-6834611	histone H2A	DEGs
XLOC009584	LOC103382769,LOC103382770,lrguk	NC_024314.1:21017025-21093432	collagen alpha-1(VII) chain-like;collagen alpha-1(II) chain-like;leucine-rich repeat and guanylate kinase domain-containing protein;	DEGs
XLOC014740	snrpc	NC_024317.1:16350619-16352961	U1 small nuclear ribonucleoprotein C	DEGs
XLOC024005	mycl	NC_024324.1:14055580-14063665	protein L-Myc	DEGs
XLOC022800	LOC103393611	NC_024323.1:14525510-14529202	tetraspanin-1-like isoform X1	DEGs
XLOC004152	LOC103377506,LOC103377547	NC_024309.1:15943727-15980621	la-related protein 4B-like;disco-interacting protein 2 homolog C-like;	DEGs
XLOC029400	cd99l2	NW_007585256.1:94-4470	CD99 antigen-like protein 2	DEGs
XLOC000658	rps4x	NC_024307.1:23635915-23639382	40S ribosomal protein S4%2C X isoform	DEGs
XLOC021793	ubfd1	NC_024323.1:1589811-1612580	ubiquitin domain-containing protein UBFD1 isoform X1	DEGs
XLOC007415	mfge8	NC_024312.1:5150717-5174930	lactadherin isoform X3	DEGs
XLOC030238	LOC103399496	NW_007589296.1:257-649	mitochondrial intermediate peptidase-like	DEGs
XLOC003817	LOC103376847	NC_024309.1:399119-404856	tubulin alpha-1B chain-like	DEGs
XLOC019005	LOC103390377	NC_024320.1:27330862-27332442	myosin light chain 5-like	DEGs
XLOC011336	c9h16orf45	NC_024315.1:14572068-14605571	uncharacterized protein C16orf45 homolog	DEGs
XLOC019701	LOC103391199,LOC103391222,LOC103391223	NC_024321.1:15639273-15653209	uncharacterized protein LOC103391199;hepatitis A virus cellular receptor 2 homolog;hepatitis A virus cellular receptor 2 homolog;	DEGs
XLOC020745	olig2	NC_024322.1:7253440-7255113	oligodendrocyte transcription factor 2	DEGs
XLOC007166	LOC103380458	NC_024312.1:16585515-16608506	secretory carrier-associated membrane protein 5	DEGs
XLOC016908	ptpn6	NC_024319.1:2051939-2062765	tyrosine-protein phosphatase non-receptor type 6	DEGs
XLOC021487	LOC103392416,LOC103392429	NC_024322.1:16551259-16633647	LOW QUALITY PROTEIN: PTB domain-containing engulfment adapter protein 1-like	DEGs
XLOC023144	LOC103393910	NC_024324.1:1829066-1834504		DEGs
XLOC012483	LOC103384771	NC_024316.1:6942620-6966712	guanine nucleotide-binding protein G(I)/G(S)/G(T) subunit beta-1	DEGs
XLOC022075	fam134c,psmc3ip	NC_024323.1:10446313-10516364	protein FAM134C;homologous-pairing protein 2 homolog isoform X2;	DEGs
XLOC027595	ndufs4	NC_024328.1:9590485-9608097	NADH dehydrogenase [ubiquinone] iron-sulfur protein 4%2C mitochondrial	DEGs
XLOC026279	LOC103396565	NC_024326.1:11463147-11512623	microtubule-associated protein tau-like isoform X3	DEGs
XLOC003820	LOC103376851	NC_024309.1:470147-490073	lipid phosphate phosphatase-related protein type 4-like	DEGs
XLOC025024	LOC103395353,foxred1	NC_024325.1:12057027-12097697	protein HEXIM1-like;FAD-dependent oxidoreductase domain-containing protein 1;	DEGs
XLOC024450	hmgn5	NC_024325.1:8253297-8256181	high mobility group nucleosome-binding domain-containing protein 5	DEGs
XLOC010922	ier2	NC_024315.1:423610-424806	immediate early response gene 2 protein	DEGs
XLOC013094	LOC103384863	NC_024316.1:7893960-7910397	homeodomain-interacting protein kinase 2-like isoform X2	DEGs
XLOC004697	aamdc	NC_024310.1:14323250-14336463	mth938 domain-containing protein	DEGs
XLOC008950	LOC103381481	NC_024314.1:1674508-1680570	protein phosphatase 1 regulatory subunit 1B-like isoform X1	DEGs
XLOC008265	LOC103381105	NC_024313.1:9823685-9884103	neural Wiskott-Aldrich syndrome protein-like	DEGs
XLOC014243	pltp	NC_024317.1:20127526-20132849	phospholipid transfer protein	DEGs
XLOC005748	txnl4b	NC_024311.1:7622542-7623332	thioredoxin-like protein 4B	DEGs
XLOC017260	LOC103388758	NC_024319.1:16006113-16015143	LOW QUALITY PROTEIN: cytosolic non-specific dipeptidase-like	DEGs
XLOC023935	LOC103394498	NC_024324.1:11799368-11825520	LOW QUALITY PROTEIN: glucocorticoid-induced transcript 1 protein-like	DEGs
XLOC027552	LOC103397814	NC_024328.1:8165698-8205326	electrogenic sodium bicarbonate cotransporter 1-like isoform X1	DEGs
XLOC004359	LOC103377607	NC_024310.1:756339-762897	vomeronasal type-2 receptor 1-like	DEGs
XLOC008549	nek2	NC_024313.1:5819467-5822661	serine/threonine-protein kinase Nek2	DEGs
XLOC026603	LOC103396971	NC_024327.1:3417381-3419537	uncharacterized protein LOC103396971	DEGs
XLOC000783	LOC103388986	NC_024307.1:27872597-27951401	myosin heavy chain%2C cardiac muscle isoform-like	DEGs
XLOC011626	rps19bp1	NC_024315.1:3354034-3356472	active regulator of SIRT1	DEGs
XLOC002180	LOC103392862	NC_024308.1:258083-265228	homeodomain-interacting protein kinase 3-like	DEGs
XLOC022233	LOC103393531	NC_024323.1:13913999-13916721	flocculation protein FLO11-like	DEGs
XLOC020974	LOC103392389	NC_024322.1:16246798-16247345		DEGs
XLOC001309	LOC103381255	NC_024307.1:15602874-15605634	galectin-related protein B-like	DEGs
XLOC025640	LOC103396183,LOC103396185,fggy	NC_024326.1:5145961-5188704	dynamin-3-like;presqualene diphosphate phosphatase-like;FGGY carbohydrate kinase domain-containing protein;	DEGs
XLOC026088	gtf2b	NC_024326.1:4481402-4485306	transcription initiation factor IIB	DEGs
XLOC003904	cd226	NC_024309.1:4565636-4614805	CD226 antigen	DEGs
XLOC007344	cnot1	NC_024312.1:3114220-3142999	CCR4-NOT transcription complex subunit 1	DEGs
XLOC025876	epdr1	NC_024326.1:13770473-13775426	mammalian ependymin-related protein 1	DEGs
XLOC020776	LOC103391946	NC_024322.1:8509481-8511513		DEGs
XLOC006176	LOC103378873	NC_024311.1:7379210-7383328	myosin-11-like	DEGs
XLOC021103	LOC103391597	NC_024322.1:1881591-1895280	amyloid beta A4 protein-like isoform X2	DEGs
XLOC017007	LOC103388170	NC_024319.1:4240628-4243745	FK506-binding protein 4-like	DEGs
XLOC017662	LOC103389108	NC_024320.1:2301188-2310349	AT-hook-containing transcription factor-like	DEGs
XLOC002983	rtca	NC_024308.1:10641490-10646486	RNA 3'-terminal phosphate cyclase	DEGs
XLOC029148	LOC103398832	NW_007585130.1:143782-145146		DEGs
XLOC022692	rnf216	NC_024323.1:12025517-12039473	E3 ubiquitin-protein ligase RNF216	DEGs
XLOC014738	slc2a1	NC_024317.1:16237038-16252640	solute carrier family 2%2C facilitated glucose transporter member 1 isoform X1	DEGs
XLOC004439	bcas3	NC_024310.1:4389269-4669188	breast carcinoma-amplified sequence 3 isoform X1	DEGs
XLOC008103	fkbp6	NC_024313.1:3741449-3744152	inactive peptidyl-prolyl cis-trans isomerase FKBP6	DEGs
XLOC001118	LOC103377106	NC_024307.1:6646117-6653197	trichohyalin	DEGs
XLOC022779	LOC103393530	NC_024323.1:13923190-13926668	ADP-ribosylation factor-like protein 4D	DEGs
XLOC022218	LOC103393504	NC_024323.1:13725550-13728901	protein phosphatase Slingshot-like	DEGs
XLOC016600	tyrobp	NC_024319.1:10816842-10817734	TYRO protein tyrosine kinase-binding protein	DEGs
XLOC013834	LOC103385975	NC_024317.1:3883826-3934806	methyltransferase-like protein 7A	DEGs
XLOC019961	LOC103390732	NC_024321.1:7206113-7238274	uncharacterized protein LOC103390732	DEGs
XLOC010953	LOC103383261	NC_024315.1:1206841-1209069	arylamine N-acetyltransferase%2C pineal gland isozyme NAT-10-like	DEGs
XLOC028094	cldn5	NC_024328.1:9056258-9057951	claudin-5	DEGs
XLOC011954	LOC103384067	NC_024315.1:14727545-14729605		DEGs
XLOC028655	LOC103398348	NW_007585109.1:1308-14801	transcriptional repressor CTCF-like	DEGs
XLOC025705	atg9b	NC_024326.1:7543110-7553960	autophagy-related protein 9B	DEGs
XLOC014424	LOC103385971	NC_024317.1:3980107-3986898	la-related protein 4-like isoform X1	DEGs
XLOC018659	LOC103389659	NC_024320.1:12676562-12687130		DEGs
XLOC025170	LOC103395739,cnot8	NC_024325.1:16259690-16281043	LOW QUALITY PROTEIN: rab proteins geranylgeranyltransferase component A 2-like;CCR4-NOT transcription complex subunit 8;	DEGs
XLOC008951	pnmt	NC_024314.1:1681853-1689545	phenylethanolamine N-methyltransferase	DEGs
XLOC023489	txnl4a	NC_024324.1:13962218-13963896	thioredoxin-like protein 4A	DEGs
XLOC021830	hsd3b7	NC_024323.1:3212882-3220718	3 beta-hydroxysteroid dehydrogenase type 7	DEGs
XLOC008450	LOC103380697	NC_024313.1:2308976-2311898		DEGs
XLOC025063	LOC103395423,nyap1	NC_024325.1:13717467-13768669	sodium/potassium-transporting ATPase subunit beta-2-like;neuronal tyrosine-phosphorylated phosphoinositide-3-kinase adapter 1;	DEGs
XLOC003476	LOC103376894	NC_024309.1:2239784-2241068	lipocalin-like	DEGs
XLOC017688	LOC103389164	NC_024320.1:3227569-3229735	bromodomain-containing protein DDB_G0280777-like	DEGs
XLOC011643	pcm1	NC_024315.1:4150863-4175535	pericentriolar material 1 protein isoform X2	DEGs
XLOC018363	LOC103390485	NC_024320.1:28781447-28797114		DEGs
XLOC011539	LOC103383221	NC_024315.1:1049720-1114332	UDP-GalNAc:beta-1%2C3-N-acetylgalactosaminyltransferase 1-like isoform X1	DEGs
XLOC007330	tbc1d15,tph2	NC_024312.1:2768279-2778883	TBC1 domain family member 15;tryptophan 5-hydroxylase 2;	DEGs
XLOC004514	LOC103377898	NC_024310.1:7689099-7697210	kinesin light chain 1-like	DEGs
XLOC015121	LOC103386947	NC_024318.1:1769927-1800491	gonadotropin subunit beta-2-like	DEGs
XLOC018674	r3hdm1	NC_024320.1:12939145-12975637	R3H domain-containing protein 1 isoform X3	DEGs
XLOC016975	dcst1	NC_024319.1:3640219-3660086	DC-STAMP domain-containing protein 1	DEGs
XLOC001202	ppp1cb	NC_024307.1:10350403-10366979	serine/threonine-protein phosphatase PP1-beta catalytic subunit	DEGs
XLOC013290	LOC103385254	NC_024316.1:15401901-15419737	uncharacterized protein LOC103385254	DEGs
XLOC005819	cd81	NC_024311.1:10480607-10498840	CD81 antigen	DEGs
XLOC012933	LOC103384501	NC_024316.1:1839373-1855674	kinesin heavy chain isoform 5A-like	DEGs
XLOC015691	LOC103387113	NC_024318.1:5192232-5193044		DEGs
XLOC008316	cpsf2	NC_024313.1:12382860-12388434	cleavage and polyadenylation specificity factor subunit 2	DEGs
XLOC030831	LOC103399769	NW_007596233.1:7-368	calcineurin-binding protein cabin-1-like	DEGs
XLOC016826	LOC103389006,LOC103389008,tomm40	NC_024319.1:21834968-21880094	cullin-3-like;meprin A subunit beta-like isoform X1;mitochondrial import receptor subunit TOM40 homolog;	DEGs
XLOC016907	rbp5	NC_024319.1:2047900-2051605	retinol-binding protein 5	DEGs
XLOC011081	LOC103383487,LOC103383504,LOC103383505	NC_024315.1:4625969-4665817	serine/arginine repetitive matrix protein 1-like;unconventional myosin-XV-like;	DEGs
XLOC011669	pin1	NC_024315.1:4715006-4717162	peptidyl-prolyl cis-trans isomerase NIMA-interacting 1	DEGs
XLOC005033	LOC103377925	NC_024310.1:7942251-7955756	proteasome inhibitor PI31 subunit-like	DEGs
XLOC012894	LOC103384411	NC_024316.1:586280-588280	tyrosine-protein phosphatase non-receptor type 18-like	DEGs
XLOC025194	LOC103395747	NC_024325.1:16542881-16547820	nuclear pore complex protein Nup98-Nup96-like	DEGs
XLOC020608	LOC103391572,dgkh	NC_024322.1:1167169-1235566	neural Wiskott-Aldrich syndrome protein-like;diacylglycerol kinase eta;	DEGs
XLOC006353	LOC103379210	NC_024311.1:14873328-14992231	primary ciliary dyskinesia protein 1-like	DEGs
XLOC021076	fundc1	NC_024322.1:1043509-1070663	FUN14 domain-containing protein 1	DEGs
XLOC019435	LOC103390629	NC_024321.1:3460139-3461756	heterogeneous nuclear ribonucleoprotein A0-like	DEGs
XLOC021977	sez6l2	NC_024323.1:7479348-7489845	seizure 6-like protein 2 isoform X1	DEGs
XLOC012037	naa15	NC_024315.1:17097305-17109152	N-alpha-acetyltransferase 15%2C NatA auxiliary subunit	DEGs
XLOC028261	pgam5	NC_024328.1:15262463-15265109	serine/threonine-protein phosphatase PGAM5%2C mitochondrial isoform X2	DEGs
XLOC030737	LOC103399736	NW_007594761.1:32-438		DEGs
XLOC024397	LOC103395034	NC_024325.1:6397041-6406105	vasodilator-stimulated phosphoprotein-like	DEGs
XLOC026986	LOC103397288	NC_024327.1:16259812-16262565	ATP synthase subunit alpha%2C mitochondrial-like	DEGs
XLOC015456	ntpcr	NC_024318.1:13828817-13838775	cancer-related nucleoside-triphosphatase isoform X1	DEGs
XLOC022033	LOC103393074	NC_024323.1:9036673-9041009		DEGs
XLOC002213	atcay	NC_024308.1:1714698-1723915	caytaxin	DEGs
XLOC004766	fgf12	NC_024310.1:15726676-15750379	fibroblast growth factor 12 isoform X3	DEGs	Growth-Associated DEGs
XLOC029692	LOC103399164	NW_007585978.1:296-1181	uncharacterized protein LOC103399164	DEGs
XLOC023342	cyhr1	NC_024324.1:9831858-9840324	cysteine and histidine-rich protein 1	DEGs
XLOC001577	polr2a	NC_024307.1:25611095-25623496	DNA-directed RNA polymerase II subunit RPB1	DEGs
XLOC018234	mapk10	NC_024320.1:24856989-24885686	LOW QUALITY PROTEIN: mitogen-activated protein kinase 10	DEGs
XLOC026218	LOC103396444,LOC103396445,lrrcc1	NC_024326.1:9443586-9458835	ankyrin repeat domain-containing protein 12-like;transcription factor E2F5-like isoform X1;leucine-rich repeat and coiled-coil domain-containing protein 1 isoform X3;	DEGs
XLOC009580	foxm1	NC_024314.1:20526833-20532939	forkhead box protein M1	DEGs
XLOC021825	gfap	NC_024323.1:3148053-3155625	glial fibrillary acidic protein isoform X2	DEGs
XLOC002716	acbd6	NC_024308.1:1564822-1607862	LOW QUALITY PROTEIN: acyl-CoA-binding domain-containing protein 6	DEGs
XLOC018970	LOC103390300	NC_024320.1:26343498-26379782		DEGs
XLOC005221	LOC103378347,LOC103378349	NC_024310.1:15367032-15375663	ribonuclease T2-like;calcineurin B homologous protein 2-like isoform X1;	DEGs
XLOC009503	lamtor4	NC_024314.1:18488879-18490549	ragulator complex protein LAMTOR4	DEGs
XLOC030368	LOC103399576	NW_007590474.1:54-572	pre-mRNA-splicing factor ISY1 homolog	DEGs
XLOC004148	LOC103377518	NC_024309.1:15871239-15903482	ER membrane protein complex subunit 9-like	DEGs
XLOC002847	arid3a,r3hdm4	NC_024308.1:6537398-6581514	AT-rich interactive domain-containing protein 3A;R3H domain-containing protein 4 isoform X1;	DEGs
XLOC012350	atp5e	NC_024316.1:1909759-1938558	ATP synthase subunit epsilon%2C mitochondrial	DEGs
XLOC014874	LOC103386842	NC_024317.1:20363040-20371477	proteasome inhibitor PI31 subunit-like isoform X2	DEGs
XLOC028860	LOC103398545	NW_007585114.1:187866-193983	LOW QUALITY PROTEIN: ras association domain-containing protein 8-like	DEGs
XLOC019809	snx25	NC_024321.1:19597024-19609784	sorting nexin-25	DEGs
XLOC014092	naaa	NC_024317.1:14074028-14077176	N-acylethanolamine-hydrolyzing acid amidase	DEGs
XLOC006900	LOC103379854	NC_024312.1:5871378-5947217		DEGs
XLOC016485	LOC103388266	NC_024319.1:5441114-5459669	brain-specific angiogenesis inhibitor 1-associated protein 2-like	DEGs
XLOC022463	LOC103392810	NC_024323.1:5010429-5013677	synaptogyrin-2-like	DEGs
XLOC022361	elavl3	NC_024323.1:1396156-1421649	ELAV-like protein 3 isoform X2	DEGs
XLOC007091	incenp	NC_024312.1:13142237-13151356	inner centromere protein	DEGs
XLOC017948	LOC103389639	NC_024320.1:12595002-12599713	proteasome subunit beta type-7-like	DEGs
XLOC014248	mkrn2	NC_024317.1:20240332-20249672	probable E3 ubiquitin-protein ligase makorin-2	DEGs
XLOC017825	gpn3	NC_024320.1:7439562-7445872	GPN-loop GTPase 3	DEGs
XLOC023549	LOC103393809,cct3	NC_024324.1:350346-358436	LOW QUALITY PROTEIN: protein disulfide-isomerase A3-like;T-complex protein 1 subunit gamma;	DEGs
XLOC019599	LOC103391020	NC_024321.1:11195202-11201665	dual specificity protein kinase CLK4-like isoform X1	DEGs
XLOC017795	atg13	NC_024320.1:5871849-5883081	autophagy-related protein 13	DEGs
XLOC024924	LOC103395140	NC_024325.1:8371475-8375803	ras-related protein Rab-24-like isoform X2	DEGs
XLOC014742	LOC103386601	NC_024317.1:16381006-16398803	protein kinase C and casein kinase substrate in neurons protein 1-like isoform X1	DEGs
XLOC007435	calcb	NC_024312.1:5657885-5662456	calcitonin gene-related peptide 2 isoform X1	DEGs
XLOC009868	LOC103381529	NC_024314.1:2538683-2556372	glutamate dehydrogenase%2C mitochondrial	DEGs
XLOC030597	LOC103399678	NW_007592823.1:7-520		DEGs
XLOC003907	cbln2	NC_024309.1:4761905-4764765	cerebellin-2	DEGs
XLOC009013	tceb2	NC_024314.1:3586055-3595039	transcription elongation factor B polypeptide 2	DEGs
XLOC000267	cga	NC_024307.1:8968329-8970426	glycoprotein hormones alpha chain	DEGs
XLOC011838	spock3	NC_024315.1:9686046-9699000	testican-3 isoform X2	DEGs
XLOC021018	cryba2	NC_024322.1:17920310-17931581	beta-crystallin A2	DEGs
XLOC022474	LOC103392792	NC_024323.1:5317074-5321054	charged multivesicular body protein 6-like	DEGs
XLOC000404	cdkn3	NC_024307.1:15130639-15133894	cyclin-dependent kinase inhibitor 3 isoform X1	DEGs
XLOC004437	LOC103377736	NC_024310.1:4117130-4162932		DEGs
XLOC012992	LOC103384644	NC_024316.1:3772293-3793129	V-type proton ATPase subunit S1-like protein	DEGs
XLOC026177	LOC103396348	NC_024326.1:8078133-8087928		DEGs
XLOC030721	galm	NW_007594619.1:53-389	aldose 1-epimerase	DEGs
XLOC022157	mgp	NC_024323.1:12889549-12914029	matrix Gla protein isoform X2	DEGs
XLOC003674	slc35g2	NC_024309.1:10874263-10877218	solute carrier family 35 member G2	DEGs
XLOC003530	LOC103376973,myrip	NC_024309.1:5218262-5336823	sperm-associated antigen 16 protein-like;rab effector MyRIP isoform X1;	DEGs
XLOC018515	spin1	NC_024320.1:5751511-5765232	spindlin-1	DEGs
XLOC023130	LOC103393821	NC_024324.1:966907-974949	zinc transporter Slc39a7-like	DEGs
XLOC029372	LOC103398980	NW_007585228.1:10975-11224	mamu class II histocompatibility antigen%2C DR alpha chain-like	DEGs
XLOC010177	LOC103382376	NC_024314.1:12798529-12833571	protein FAM104A-like	DEGs
XLOC012821	LOC103385475	NC_024316.1:19607014-19617208	serine/threonine-protein kinase WNK2-like isoform X3	DEGs
XLOC014114	sycp1	NC_024317.1:15322475-15343011	synaptonemal complex protein 1	DEGs
XLOC014268	LOC103385632	NC_024317.1:219088-244009	synapsin-2-like	DEGs
XLOC025917	basp1	NC_024326.1:15028797-15034500	brain acid soluble protein 1	DEGs
XLOC011574	eif4a3	NC_024315.1:1858711-1874515	eukaryotic initiation factor 4A-III	DEGs
XLOC013404	LOC103385469	NC_024316.1:19503100-19517125	LOW QUALITY PROTEIN: protein VPRBP-like	DEGs
XLOC014498	psma5	NC_024317.1:5753325-5756121	proteasome subunit alpha type-5	DEGs
XLOC023427	LOC103394541,LOC103394542,LOC103394543	NC_024324.1:12255772-12280219	zinc finger protein 687-like isoform X1;26S proteasome non-ATPase regulatory subunit 4;phosphatidylinositol 4-phosphate 5-kinase type-1 alpha-like isoform X1;	DEGs
XLOC000939	LOC103392051,LOC103392056	NC_024307.1:34512785-34528035		DEGs
XLOC015088	epcam	NC_024318.1:685521-688271	epithelial cell adhesion molecule	DEGs
XLOC004041	nrn1	NC_024309.1:11269675-11279495	neuritin	DEGs
XLOC013918	LOC103386152	NC_024317.1:6869540-6873431	calcium/calmodulin-dependent protein kinase II inhibitor 2-like	DEGs
XLOC008948	LOC103381476,c8h8orf59	NC_024314.1:1590787-1608884	60S ribosomal protein L19-like;uncharacterized protein C8orf59 homolog;	DEGs
XLOC006022	LOC103379408,LOC103379409	NC_024311.1:18720594-18736033	LOW QUALITY PROTEIN: GC-rich sequence DNA-binding factor 2-like;cathepsin B-like;	DEGs
XLOC005927	LOC103379255	NC_024311.1:15388145-15388465	histone H2A-like	DEGs
XLOC021421	LOC103392290	NC_024322.1:14769594-14779846	ras-related protein O-RAL	DEGs
XLOC008665	esco2	NC_024313.1:10479299-10484447	N-acetyltransferase ESCO2	DEGs
XLOC025744	atp6v1h	NC_024326.1:9138791-9154444	V-type proton ATPase subunit H isoform X1	DEGs
XLOC002899	ndufa11	NC_024308.1:8189153-8190858	NADH dehydrogenase [ubiquinone] 1 alpha subcomplex subunit 11	DEGs
XLOC017692	LOC103389165,crat	NC_024320.1:3322923-3360096	leukemia inhibitory factor receptor-like;carnitine O-acetyltransferase isoform X1;	DEGs
XLOC009028	c8h10orf90	NC_024314.1:4182712-4195808	centrosomal protein C10orf90 homolog	DEGs
XLOC017096	tppp	NC_024319.1:8235801-8248607	tubulin polymerization-promoting protein isoform X1	DEGs
XLOC028222	LOC103398057	NC_024328.1:14343779-14364675	LOW QUALITY PROTEIN: discoidin domain-containing receptor 2-like	DEGs
XLOC003160	LOC103376776	NC_024308.1:18021851-18050972		DEGs
XLOC000938	med11	NC_024307.1:34509942-34512403	mediator of RNA polymerase II transcription subunit 11	DEGs
XLOC008255	mtfr2	NC_024313.1:9100251-9107206	mitochondrial fission regulator 2	DEGs
XLOC022462	cant1,lgals3bp	NC_024323.1:4998421-5009950	soluble calcium-activated nucleotidase 1 isoform X1;galectin-3-binding protein;	DEGs
XLOC001141	nipal3,rcan3	NC_024307.1:7864061-7954119	NIPA-like protein 3;calcipressin-3 isoform X1;	DEGs
XLOC024026	LOC103394710	NC_024324.1:14833782-14837932	kelch-like protein 10 isoform X2	DEGs
XLOC017312	LOC103388869	NC_024319.1:18340111-18349470	pituitary tumor-transforming gene 1 protein-interacting protein-like	DEGs
XLOC018565	LOC103389446,LOC103389449	NC_024320.1:8097760-8189983		DEGs
XLOC005116	LOC103378100	NC_024310.1:11580999-11699386	schwannomin-interacting protein 1 isoform X1	DEGs
XLOC025732	LOC103396389	NC_024326.1:8757875-8761447	aquaporin-1-like	DEGs
XLOC010581	LOC103383051	NC_024314.1:29036507-29043571	uncharacterized protein LOC103383051 isoform X2	DEGs
XLOC006255	cd81	NC_024311.1:10480607-10498840	CD81 antigen	DEGs
XLOC029052	LOC103398726,LOC103398728,LOC103398730,wdr33	NW_007585124.1:80688-108697	LOW QUALITY PROTEIN: PEX5-related protein-like;dual specificity protein phosphatase 18-like;protein FAM132B-like isoform X2;pre-mRNA 3' end processing protein WDR33;	DEGs
XLOC012292	LOC103384385	NC_024316.1:305841-317307	synaptophysin-like	DEGs
XLOC024296	LOC103394835	NC_024325.1:2241873-2248578	protein BTG3-like	DEGs
XLOC005090	LOC103378038	NC_024310.1:10453626-10454848	NADH dehydrogenase [ubiquinone] 1 subunit C2-like	DEGs
XLOC006372	LOC103379272,LOC103379275	NC_024311.1:15615623-15670011		DEGs
XLOC015104	b3gat2	NC_024318.1:1017449-1048349	galactosylgalactosylxylosylprotein 3-beta-glucuronosyltransferase 2	DEGs
XLOC021111	stam2	NC_024322.1:2220172-2238042	signal transducing adapter molecule 2 isoform X5	DEGs
XLOC023629	srsf10	NC_024324.1:1867410-1871495	serine/arginine-rich splicing factor 10 isoform X3	DEGs
XLOC006276	leo1	NC_024311.1:11586610-11591854	RNA polymerase-associated protein LEO1	DEGs
XLOC004475	serpine2	NC_024310.1:6330053-6336471	glia-derived nexin	DEGs
XLOC017049	cck	NC_024319.1:5906283-5909722	cholecystokinin	DEGs
XLOC011100	rps3a	NC_024315.1:5330503-5332755	40S ribosomal protein S3a	DEGs
XLOC007261	cpne2	NC_024312.1:1011238-1032063	copine-2	DEGs
XLOC025784	LOC103396537	NC_024326.1:10787818-10822602		DEGs
XLOC024692	zmat2	NC_024325.1:16864162-16866639	zinc finger matrin-type protein 2	DEGs
XLOC030511	LOC103399643	NW_007591965.1:6-551	myosin-6-like	DEGs
XLOC022202	LOC103393443,LOC103393483	NC_024323.1:13449055-13480898	LOW QUALITY PROTEIN: zinc finger protein 646-like;	DEGs
XLOC015076	thumpd2	NC_024318.1:271092-274324	THUMP domain-containing protein 2	DEGs
XLOC016520	tppp	NC_024319.1:8235801-8248607	tubulin polymerization-promoting protein isoform X1	DEGs
XLOC030821	LOC103399765	NW_007596090.1:9-422		DEGs
XLOC018327	LOC103390429	NC_024320.1:27914086-27927562	dnaJ homolog subfamily B member 5-like	DEGs
XLOC006137	LOC103378794	NC_024311.1:5995375-6002766	kelch-like protein 10	DEGs	Reproduction-Associated DEGs
XLOC026233	LOC103396472	NC_024326.1:9754320-9772524	Krueppel-like factor 2	DEGs
XLOC014173	LOC103386684	NC_024317.1:17908028-17914096	vesicular inhibitory amino acid transporter	DEGs
XLOC004557	LOC103377997	NC_024310.1:9840938-9844328	high mobility group protein B1-like	DEGs
XLOC006422	LOC103379385	NC_024311.1:18373823-18380335	proline-serine-threonine phosphatase-interacting protein 1-like isoform X1	DEGs
XLOC002480	c2h8orf82,naprt1	NC_024308.1:13261930-13294289	UPF0598 protein C8orf82 homolog;nicotinate phosphoribosyltransferase isoform X1;	DEGs
XLOC001317	galnt16	NC_024307.1:15894710-15926761	polypeptide N-acetylgalactosaminyltransferase 16 isoform X1	DEGs
XLOC008962	vdac2	NC_024314.1:2188833-2197425	voltage-dependent anion-selective channel protein 2	DEGs	Growth-Associated DEGs
XLOC010189	rsph10b	NC_024314.1:13200444-13205498	radial spoke head 10 homolog B	DEGs
XLOC004015	LOC103377233	NC_024309.1:10344237-10345484	cystatin-B-like	DEGs
XLOC011911	LOC103383990	NC_024315.1:13172930-13191901	transcription activator BRG1-like isoform X2	DEGs
XLOC024697	LOC103395673,trnad-guc	NC_024325.1:16920746-16934979	nuclear pore complex protein Nup98-Nup96-like isoform X1	DEGs
XLOC011178	LOC103383730	NC_024315.1:8243199-8252736	dihydropyrimidinase-related protein 1-like isoform X1	DEGs
XLOC013440	LOC103385534	NC_024316.1:20368323-20406507	sodium- and chloride-dependent GABA transporter 1-like	DEGs
XLOC023487	LOC103394685	NC_024324.1:13952792-13955749	maturin-like	DEGs
XLOC011701	LOC103383572	NC_024315.1:5941822-5953108	zinc finger protein Gfi-1b-like	DEGs
XLOC014191	necab3	NC_024317.1:18875733-18895652	N-terminal EF-hand calcium-binding protein 3	DEGs
XLOC012587	LOC103385001	NC_024316.1:11215135-11219041	uncharacterized protein LOC103385001	DEGs
XLOC020214	egr1	NC_024321.1:15681917-15737877	early growth response protein 1	DEGs
XLOC001678	LOC103389382,LOC103390056	NC_024307.1:28458206-28470409	kinetochore protein NDC80 homolog;uncharacterized protein LOC103390056;	DEGs
XLOC016912	mrpl51	NC_024319.1:2099620-2277206	39S ribosomal protein L51%2C mitochondrial	DEGs
XLOC001108	otub2	NC_024307.1:6444642-6447492	ubiquitin thioesterase OTUB2	DEGs
XLOC030911	LOC103399777	NW_007597562.1:15-385	DNA (cytosine-5)-methyltransferase 1-like	DEGs
XLOC019724	rab33a	NC_024321.1:16633198-16640491	ras-related protein Rab-33A	DEGs
XLOC024289	LOC103394825	NC_024325.1:2156198-2159864	cytoskeleton-associated protein 2-like	DEGs
XLOC027772	LOC103398147	NC_024328.1:15920846-15936318	Krueppel-like factor 9	DEGs
XLOC012513	LOC103384869	NC_024316.1:7866737-7872109	targeting protein for Xklp2-like isoform X1	DEGs
XLOC025990	LOC103395940,LOC103395942	NC_024326.1:2006223-2013346	methyl-CpG-binding domain protein 3-like;cytochrome b-c1 complex subunit 10;	DEGs
XLOC017021	lenep,pbxip1	NC_024319.1:4465349-4476967	lens epithelial cell protein LEP503;pre-B-cell leukemia transcription factor-interacting protein 1;	DEGs
XLOC027708	LOC103398062	NC_024328.1:14487152-14490131	rhabdoid tumor deletion region protein 1-like	DEGs
XLOC017115	fkbp14	NC_024319.1:8855002-8865705	peptidyl-prolyl cis-trans isomerase FKBP14	DEGs
XLOC003561	LOC103377047	NC_024309.1:6899639-6900881		DEGs
XLOC019667	LOC103391146	NC_024321.1:14383809-14388017	acidic repeat-containing protein-like	DEGs
XLOC001426	cct7	NC_024307.1:19911209-19914212	T-complex protein 1 subunit eta	DEGs	Reproduction-Associated DEGs
XLOC029405	LOC103399001	NW_007585262.1:3701-5896		DEGs
XLOC007790	LOC103380559	NC_024312.1:18429510-18432454	shaker-related potassium channel tsha2-like	DEGs
XLOC015540	LOC103387785	NC_024318.1:17288721-17294840	myosin-2 heavy chain-like	DEGs
XLOC020793	LOC103391990	NC_024322.1:8985257-8987069	cytochrome c oxidase copper chaperone	DEGs
XLOC012647	rps21	NC_024316.1:14035968-14037941	40S ribosomal protein S21 isoform X1	DEGs
XLOC008079	ost4	NC_024313.1:2182588-2192236	dolichyl-diphosphooligosaccharide--protein glycosyltransferase subunit 4	DEGs
XLOC027577	vdac3	NC_024328.1:9143449-9197139	voltage-dependent anion-selective channel protein 3 isoform X1	DEGs
XLOC023718	ndufs6	NC_024324.1:4283968-4285230	NADH dehydrogenase [ubiquinone] iron-sulfur protein 6%2C mitochondrial	DEGs
XLOC030923	LOC103399780	NW_007597771.1:0-328		DEGs
XLOC024326	aspa	NC_024325.1:3745311-3753278	aspartoacylase	DEGs
XLOC018859	ttc18	NC_024320.1:20477269-20498591	tetratricopeptide repeat protein 18	DEGs
XLOC018071	LOC103389945	NC_024320.1:18045599-18074259	ubiquitin-conjugating enzyme E2 L3-like	DEGs
XLOC000927	LOC103391885,LOC103392042	NC_024307.1:34161244-34168761	regucalcin-like;regucalcin-like;	DEGs
XLOC000284	LOC103378601	NC_024307.1:9546210-9551492	cathepsin L1-like	DEGs
XLOC018180	LOC103390169	NC_024320.1:22532696-22554679		DEGs
XLOC007072	map2k1	NC_024312.1:12543967-12552898	dual specificity mitogen-activated protein kinase kinase 1	DEGs
XLOC002646	LOC103376800,dr1	NC_024308.1:19016549-19024909	retinol dehydrogenase 8-like;protein Dr1;	DEGs
XLOC028718	rpl13	NW_007585110.1:475343-478575	60S ribosomal protein L13	DEGs
XLOC025068	LOC103395439	NC_024325.1:13791498-13816241	LOW QUALITY PROTEIN: connector enhancer of kinase suppressor of ras 2-like	DEGs
XLOC001421	LOC103383917,syt4	NC_024307.1:19721444-19735206	synaptotagmin-4;	DEGs
XLOC007761	plcz1	NC_024312.1:17042787-17057493	LOW QUALITY PROTEIN: 1-phosphatidylinositol 4%2C5-bisphosphate phosphodiesterase zeta-1	DEGs
XLOC023741	LOC103394140	NC_024324.1:5141429-5144161	granulins-like	DEGs
XLOC016611	nacad	NC_024319.1:10997600-11013698	NAC-alpha domain-containing protein 1	DEGs
XLOC015984	aprt	NC_024318.1:17045687-17049823	adenine phosphoribosyltransferase	DEGs
XLOC002671	gtpbp6,rp2,tmem45a	NC_024308.1:85567-95414	LOW QUALITY PROTEIN: putative GTP-binding protein 6;protein XRP2;transmembrane protein 45A isoform X5;	DEGs
XLOC023090	LOC103393819	NC_024324.1:27694-66561	uncharacterized protein LOC103393819	DEGs
XLOC003826	kiaa1462	NC_024309.1:854366-876031	junctional protein associated with coronary artery disease	DEGs
XLOC001520	LOC103386498	NC_024307.1:23394666-23399307	actin-related protein 2-like	DEGs
XLOC006978	LOC103380022	NC_024312.1:8348738-8385914	pro-neuregulin-4%2C membrane-bound isoform-like	DEGs
XLOC030269	LOC103399520	NW_007589630.1:138-433		DEGs
XLOC015127	hnrnpll	NC_024318.1:1903710-1911249	heterogeneous nuclear ribonucleoprotein L-like	DEGs
XLOC021841	LOC103392688	NC_024323.1:3317873-3323625	coronin-1A-like	DEGs
XLOC011784	LOC103383714	NC_024315.1:8076804-8088450	tyrosine-protein phosphatase non-receptor type 9-like isoform X1	DEGs
XLOC003533	ppp1r16a	NC_024309.1:5367744-5378890	protein phosphatase 1 regulatory subunit 16A isoform X1	DEGs
XLOC022480	LOC103392832	NC_024323.1:5790984-5792546	neuropeptide B-like	DEGs
XLOC023460	aste1	NC_024324.1:13437533-13447612	protein asteroid homolog 1 isoform X2	DEGs
XLOC018888	LOC103390125,LOC103390145	NC_024320.1:21973097-21991291	heat shock protein beta-1-like;LOW QUALITY PROTEIN: serine/threonine-protein kinase TAO3-like;	DEGs
XLOC011747	rps6	NC_024315.1:7198572-7201807	40S ribosomal protein S6	DEGs
XLOC024410	LOC103395053	NC_024325.1:6847406-6851341	heat shock cognate 70 kDa protein	DEGs
XLOC018358	slc35e4	NC_024320.1:28705422-28711992	solute carrier family 35 member E4 isoform X2	DEGs
XLOC000756	mrpl52	NC_024307.1:27080929-27083562	39S ribosomal protein L52%2C mitochondrial	DEGs
XLOC009076	top2a	NC_024314.1:5553555-5565014	DNA topoisomerase 2-alpha	DEGs
XLOC022751	rbfox1	NC_024323.1:13179644-13196966	RNA binding protein fox-1 homolog 1	DEGs
XLOC003776	phex	NC_024309.1:15066166-15075415	phosphate-regulating neutral endopeptidase isoform X1	DEGs
XLOC019554	mif	NC_024321.1:9897146-9899593	macrophage migration inhibitory factor	DEGs
XLOC014407	LOC103385928	NC_024317.1:3572038-3592478	6-phosphofructo-2-kinase/fructose-2%2C6-bisphosphatase 4-like isoform X2	DEGs
XLOC026085	LOC103396108	NC_024326.1:4426095-4433390	septin-2 isoform X2	DEGs
XLOC016766	LOC103388893,ldlrad4	NC_024319.1:19551096-19722989	low-density lipoprotein receptor class A domain-containing protein 4 isoform X1;	DEGs
XLOC005023	ckm	NC_024310.1:7640028-7677785	creatine kinase M-type	DEGs
XLOC002408	LOC103398159	NC_024308.1:10347938-10417069		DEGs
XLOC003635	nebl	NC_024309.1:9912269-9941838	nebulette isoform X7	DEGs
XLOC001049	bub1b	NC_024307.1:4358028-4361086	mitotic checkpoint serine/threonine-protein kinase BUB1 beta	DEGs
XLOC019368	LOC103390513	NC_024321.1:105868-107471	growth arrest-specific protein 8-like	DEGs
XLOC005986	cnep1r1	NC_024311.1:17548151-17550237	nuclear envelope phosphatase-regulatory subunit 1	DEGs
XLOC018812	sbno1	NC_024320.1:18162897-18178639	protein strawberry notch homolog 1	DEGs
XLOC006951	LOC103379943	NC_024312.1:7149189-7159329	troponin T%2C fast skeletal muscle isoforms-like isoform X1	DEGs
XLOC005206	LOC103378324,LOC103378332	NC_024310.1:15070649-15111962	dixin-A-like;dixin-A-like;	DEGs
XLOC003898	sbspon	NC_024309.1:4349075-4357036	somatomedin-B and thrombospondin type-1 domain-containing protein	DEGs
XLOC030643	LOC103399697	NW_007593363.1:54-504	aurora kinase A-B-like	DEGs
XLOC023618	LOC103393894,LOC103393933	NC_024324.1:1716562-1720757	adenylate kinase 2%2C mitochondrial-like;adenylate kinase 2%2C mitochondrial-like;	DEGs
XLOC000679	LOC103386870,LOC103386879	NC_024307.1:24130727-24146814	LOW QUALITY PROTEIN: active breakpoint cluster region-related protein-like	DEGs
XLOC011432	cbx8	NC_024315.1:17617408-17621906	chromobox protein homolog 8 isoform X1	DEGs
XLOC015375	cacul1	NC_024318.1:10643850-10648016	CDK2-associated and cullin domain-containing protein 1	DEGs
XLOC019628	canx,mgat4b	NC_024321.1:12312676-12357893	calnexin;LOW QUALITY PROTEIN: alpha-1%2C3-mannosyl-glycoprotein 4-beta-N-acetylglucosaminyltransferase B;	DEGs
XLOC017697	slc38a9	NC_024320.1:3485427-3497670	putative sodium-coupled neutral amino acid transporter 9 isoform X1	DEGs
XLOC011363	pitpnc1	NC_024315.1:15313467-15344445	cytoplasmic phosphatidylinositol transfer protein 1 isoform X1	DEGs
XLOC021907	stra13	NC_024323.1:5692786-5696476	centromere protein X	DEGs
XLOC015929	tex36	NC_024318.1:14502109-14504781	testis-expressed sequence 36 protein	DEGs
XLOC007328	LOC103379611	NC_024312.1:2748676-2754666	glucose-6-phosphate isomerase-like	DEGs
XLOC006254	asb7	NC_024311.1:10471665-10480439	ankyrin repeat and SOCS box protein 7 isoform X3	DEGs
XLOC015913	LOC103387608	NC_024318.1:13736849-13738053		DEGs
XLOC025196	arrb2	NC_024325.1:16564407-16596341	beta-arrestin-2 isoform X2	DEGs
XLOC000619	LOC103385147,LOC103385472	NC_024307.1:21928370-22041515	disintegrin and metalloproteinase domain-containing protein 19-like;	DEGs
XLOC023376	stmnd1	NC_024324.1:10993252-11006898	stathmin domain-containing protein 1	DEGs
XLOC026419	LOC103396864,LOC103396865	NC_024326.1:15180550-15210676	protein SMG7-like;protein SMG7-like;	DEGs
XLOC006229	parp6	NC_024311.1:9755077-9795834	poly [ADP-ribose] polymerase 6	DEGs
XLOC004464	LOC103377781	NC_024310.1:5710778-5713411	homeobox protein SEBOX-like	DEGs
XLOC022712	LOC103393326	NC_024323.1:12304815-12322069	ran GTPase-activating protein 1-like isoform X1	DEGs
XLOC027754	arvcf	NC_024328.1:15310635-15330970	armadillo repeat protein deleted in velo-cardio-facial syndrome	DEGs
XLOC001370	klc1	NC_024307.1:17715400-17740010	kinesin light chain 1 isoform X2	DEGs
XLOC017732	LOC103389235	NC_024320.1:4417871-4444876	receptor-type tyrosine-protein phosphatase-like N isoform X1	DEGs
XLOC021981	LOC103392972	NC_024323.1:7512919-7516745	nucleoside diphosphate kinase-like isoform X1	DEGs
XLOC014175	ipo9	NC_024317.1:17956493-17969661	importin-9	DEGs
XLOC014162	ip6k1	NC_024317.1:17671791-17686686	inositol hexakisphosphate kinase 1	DEGs
XLOC026347	LOC103396686,cc2d1b	NC_024326.1:13346732-13361230	poly(U)-specific endoribonuclease-C-like;coiled-coil and C2 domain-containing protein 1B;	DEGs
XLOC010219	LOC103382277	NC_024314.1:14101818-14112940	serine/threonine-protein kinase SBK1-like	DEGs
XLOC021957	LOC103392921	NC_024323.1:6889515-6898199	granulocyte colony-stimulating factor receptor-like	DEGs
XLOC012576	LOC103384976,LOC103385024	NC_024316.1:10728038-10751714	voltage-dependent L-type calcium channel subunit alpha-1D-like;voltage-dependent L-type calcium channel subunit alpha-1D-like;	DEGs
XLOC019690	LOC103391226	NC_024321.1:15430632-15473884	gamma-aminobutyric acid receptor subunit beta-2-like	DEGs
XLOC028767	LOC103398472	NW_007585112.1:269660-270505	cocaine- and amphetamine-regulated transcript protein-like	DEGs
XLOC011631	cacng2	NC_024315.1:3512088-3558501	voltage-dependent calcium channel gamma-2 subunit	DEGs
XLOC018343	kdm2b	NC_024320.1:28315665-28339405	lysine-specific demethylase 2B	DEGs
XLOC000814	rbm46	NC_024307.1:28678710-28688042	probable RNA-binding protein 46 isoform X1	DEGs
XLOC013322	oard1	NC_024316.1:17106207-17108368	O-acetyl-ADP-ribose deacetylase 1	DEGs
XLOC018716	sap18	NC_024320.1:15734869-15736353	histone deacetylase complex subunit SAP18	DEGs
XLOC011101	smox	NC_024315.1:5349276-5385319	spermine oxidase isoform X1	DEGs
XLOC011942	LOC103384036	NC_024315.1:14240149-14243398	ankyrin repeat domain-containing protein 66-like	DEGs
XLOC025905	LOC103396851	NC_024326.1:14850728-14854914		DEGs
XLOC011623	dzank1	NC_024315.1:3267869-3274677	double zinc ribbon and ankyrin repeat-containing protein 1 isoform X2	DEGs
XLOC020853	sp5	NC_024322.1:11364547-11445435	transcription factor Sp5	DEGs
XLOC000825	LOC103389793	NC_024307.1:28863232-28886476	disks large homolog 4-like isoform X1	DEGs
XLOC020025	ttc9c	NC_024321.1:9137323-9166702	tetratricopeptide repeat protein 9C	DEGs
XLOC013039	LOC103384719	NC_024316.1:5230281-5274482	plasma membrane calcium-transporting ATPase 3-like isoform X2	DEGs
XLOC010211	c8h10orf88	NC_024314.1:13919832-13932756	uncharacterized protein C10orf88 homolog	DEGs
XLOC022612	LOC103393125	NC_024323.1:9709863-9735921	reprimo-like protein	DEGs
XLOC019638	LOC103391082	NC_024321.1:12700118-12701924	myosin heavy chain%2C clone 203-like	DEGs
XLOC029123	kctd9	NW_007585128.1:112434-119810	BTB/POZ domain-containing protein KCTD9	DEGs
XLOC005648	LOC103378722	NC_024311.1:4156343-4163662	guanine nucleotide-binding protein G(o) subunit alpha	DEGs
XLOC026204	LOC103396405	NC_024326.1:8962727-8991742	pituitary adenylate cyclase-activating polypeptide type I receptor-like isoform X2	DEGs
XLOC001393	slirp	NC_024307.1:18785504-18787520	SRA stem-loop-interacting RNA-binding protein%2C mitochondrial	DEGs
XLOC029797	LOC103399226	NW_007586468.1:295-824		DEGs
XLOC003085	LOC103399940	NC_024308.1:15031759-15065374	tumor protein p63-regulated gene 1-like protein	DEGs
XLOC021202	rpl8	NC_024322.1:5653476-5655255	60S ribosomal protein L8	DEGs
XLOC004722	thyn1	NC_024310.1:14815277-14818991	thymocyte nuclear protein 1 isoform X1	DEGs
XLOC014705	LOC103386518	NC_024317.1:14591809-14636617	sodium- and chloride-dependent taurine transporter-like isoform X2	DEGs
XLOC015182	zbtb18	NC_024318.1:4116603-4126727	zinc finger and BTB domain-containing protein 18 isoform X2	DEGs
XLOC025924	LOC103395798	NC_024326.1:42479-43606	regulator of G-protein signaling 8-like	DEGs
XLOC022759	LOC103393470,arl6ip1	NC_024323.1:13283516-13291140	eukaryotic translation initiation factor 1-like;ADP-ribosylation factor-like protein 6-interacting protein 1;	DEGs
XLOC022557	gprc5b	NC_024323.1:7861485-7877962	G-protein coupled receptor family C group 5 member B isoform X2	DEGs
XLOC024840	gabrg2	NC_024325.1:4868314-4902266	gamma-aminobutyric acid receptor subunit gamma-2 isoform X3	DEGs
XLOC025041	LOC103395398	NC_024325.1:13282019-13310599		DEGs
XLOC017952	LOC103389655	NC_024320.1:12724079-12728263		DEGs
XLOC002417	sgta	NC_024308.1:10569954-10595169	small glutamine-rich tetratricopeptide repeat-containing protein alpha	DEGs
XLOC013874	prph	NC_024317.1:4920212-4925006	peripherin	DEGs
XLOC006367	LOC103379247	NC_024311.1:15390182-15400050	histone H3	DEGs
XLOC016601	LOC103388495	NC_024319.1:10821849-10829260	casein kinase II subunit alpha	DEGs
XLOC014303	camkv	NC_024317.1:1183420-1195382	caM kinase-like vesicle-associated protein	DEGs
XLOC003106	LOC103399962	NC_024308.1:15739474-15746356	alpha/beta hydrolase domain-containing protein 17A-like	DEGs
XLOC008237	napb	NC_024313.1:8125625-8130260	beta-soluble NSF attachment protein isoform X1	DEGs
XLOC009065	c8h16orf93	NC_024314.1:5291788-5298334	coiled-coil domain-containing protein C16orf93 homolog isoform X2	DEGs
XLOC022505	LOC103392886	NC_024323.1:6517131-6528555		DEGs
XLOC014158	LOC103386655	NC_024317.1:17580761-17596467	kelch-like protein 10	DEGs
XLOC022232	LOC103393536	NC_024323.1:13887195-13907653		DEGs
XLOC026056	kif1a	NC_024326.1:3889985-3911047	kinesin-like protein KIF1A isoform X7	DEGs
XLOC024834	LOC103394959	NC_024325.1:4608281-4614986	ATP-binding cassette sub-family G member 4-like	DEGs
XLOC009113	chmp2a	NC_024314.1:7152778-7162426	charged multivesicular body protein 2a	DEGs
XLOC015806	znf511	NC_024318.1:10130941-10157616	zinc finger protein 511	DEGs
XLOC014465	nelfcd	NC_024317.1:4791148-4797098	negative elongation factor C/D isoform X1	DEGs
XLOC023782	LOC103394204	NC_024324.1:7007854-7010858	uncharacterized protein LOC103394204 isoform X1	DEGs
XLOC004802	stx1a	NC_024310.1:17126163-17173607	syntaxin-1A isoform X1	DEGs
XLOC010554	LOC103383009	NC_024314.1:28548406-28550288	microsomal glutathione S-transferase 1-like	DEGs
XLOC015598	LOC103386926	NC_024318.1:1156392-1172560	RING finger protein 122-like	DEGs
XLOC019744	LOC103391273	NC_024321.1:17246532-17266115		DEGs
XLOC012822	LOC103385550	NC_024316.1:19620745-19638129	serine/threonine-protein kinase WNK2-like	DEGs
XLOC019418	LOC103390592	NC_024321.1:2491909-2522283	sodium bicarbonate transporter-like protein 11 isoform X1	DEGs
XLOC021464	mmadhc	NC_024322.1:15894900-15897926	methylmalonic aciduria and homocystinuria type D protein%2C mitochondrial	DEGs
XLOC005011	hnrnpul1	NC_024310.1:7134954-7145214	LOW QUALITY PROTEIN: heterogeneous nuclear ribonucleoprotein U-like protein 1	DEGs
XLOC008663	pbk	NC_024313.1:10422374-10428873	lymphokine-activated killer T-cell-originated protein kinase	DEGs
XLOC023391	LOC103394455	NC_024324.1:11470775-11477337	ras-related protein Rab-5A	DEGs
XLOC020594	itm2b	NC_024322.1:372053-379011	integral membrane protein 2B	DEGs
XLOC007650	LOC103380267,efcab4a	NC_024312.1:12922097-12936792	CD151 antigen-like isoform X2;EF-hand calcium-binding domain-containing protein 4A isoform X1;	DEGs
XLOC025822	LOC103396613	NC_024326.1:11950275-11959623	LOW QUALITY PROTEIN: E3 ubiquitin-protein ligase RNF31-like	DEGs
XLOC029474	LOC103399029	NW_007585331.1:5-1371	ubiquitin-conjugating enzyme E2 T-like	DEGs
XLOC018183	kiaa2026	NC_024320.1:22596426-22605205	uncharacterized protein KIAA2026 homolog	DEGs
XLOC020998	parp9	NC_024322.1:17324748-17341392	poly [ADP-ribose] polymerase 9 isoform X1	DEGs
XLOC026271	ca8	NC_024326.1:11248209-11270473	carbonic anhydrase-related protein isoform X2	DEGs
XLOC020875	ccdc148	NC_024322.1:12311024-12339805	coiled-coil domain-containing protein 148	DEGs
XLOC001223	LOC103379219,ccdc94	NC_024307.1:11215709-11223409	SH2 domain-containing adapter protein F-like isoform X2;coiled-coil domain-containing protein 94;	DEGs
XLOC007083	tmem138	NC_024312.1:12922097-12936792	transmembrane protein 138	DEGs
XLOC021316	LOC103392078	NC_024322.1:10461917-10487811	receptor-type tyrosine-protein phosphatase-like N	DEGs
XLOC004912	LOC103377685	NC_024310.1:1920930-1938831	CMP-N-acetylneuraminate-beta-galactosamide-alpha-2%2C3-sialyltransferase 4-like	DEGs
XLOC014236	LOC103386775	NC_024317.1:19922039-19923497		DEGs
XLOC030361	LOC103399572	NW_007590399.1:42-628	splicing factor U2AF 65 kDa subunit-like	DEGs
XLOC003706	LOC103377307	NC_024309.1:11853370-11859791	annexin A13-like	DEGs
XLOC026353	ranbp9	NC_024326.1:13750758-13770457	ran-binding protein 9	DEGs
XLOC004527	LOC103377926	NC_024310.1:7942251-7955756	SPARC-related modular calcium-binding protein 1-like	DEGs
XLOC005309	fus	NC_024310.1:19593821-19602225	RNA-binding protein FUS	DEGs
XLOC024948	ruvbl2	NC_024325.1:9397364-9403184	ruvB-like 2	DEGs
XLOC007735	LOC103380483	NC_024312.1:16330872-16347023	unconventional myosin-Va-like isoform X2	DEGs
XLOC012967	LOC103384592	NC_024316.1:2778614-2786413	rho-related GTP-binding protein Rho6	DEGs
XLOC015225	LOC103387140	NC_024318.1:5548366-5555733	zinc finger protein 16-like	DEGs
XLOC028086	LOC103397801	NC_024328.1:8632661-8637158	cathepsin L1-like	DEGs
XLOC001175	id3	NC_024307.1:9412858-9415142	LOW QUALITY PROTEIN: DNA-binding protein inhibitor ID-3	DEGs
XLOC023414	tac1	NC_024324.1:11827334-11906625	protachykinin-1	DEGs
XLOC005845	LOC103379089	NC_024311.1:11976796-11979811	nicotinamide riboside kinase 2-like	DEGs
XLOC006119	c5h15orf43,sord	NC_024311.1:5344265-5349903	uncharacterized protein C15orf43 homolog;sorbitol dehydrogenase;	DEGs
XLOC001496	drap1	NC_024307.1:22547280-22557294	dr1-associated corepressor isoform X2	DEGs
XLOC009423	celf2	NC_024314.1:15857619-16007056	CUGBP Elav-like family member 2	DEGs
XLOC023319	LOC103394274	NC_024324.1:9171554-9221545	neurocalcin-delta B	DEGs
XLOC025779	rheb	NC_024326.1:10633287-10637757	GTP-binding protein Rheb	DEGs
XLOC027541	emb	NC_024328.1:7820179-7825352	embigin	DEGs
XLOC022648	arhgdia	NC_024323.1:10668381-10693163	rho GDP-dissociation inhibitor 1	DEGs
XLOC007512	tpm1	NC_024312.1:8386820-8397554	tropomyosin alpha-1 chain isoform X4	DEGs
XLOC007396	LOC103379727,LOC103379728	NC_024312.1:4683585-4689504	CD59 glycoprotein-like;	DEGs
XLOC023369	necab1	NC_024324.1:10948587-10971277	N-terminal EF-hand calcium-binding protein 1	DEGs
XLOC004072	cdk13	NC_024309.1:12311625-12337252	cyclin-dependent kinase 13	DEGs
XLOC018937	mapk10	NC_024320.1:24856989-24885686	LOW QUALITY PROTEIN: mitogen-activated protein kinase 10	DEGs
XLOC011932	taf5	NC_024315.1:13867967-13873172	transcription initiation factor TFIID subunit 5 isoform X1	DEGs
XLOC020187	glod5	NC_024321.1:15083068-15086383	glyoxalase domain-containing protein 5	DEGs
XLOC019495	LOC103390763,sox3	NC_024321.1:7896347-7960981	transcription factor SOX-3;	DEGs
XLOC024790	vdac1	NC_024325.1:3079088-3084846	voltage-dependent anion-selective channel protein 1	DEGs
XLOC024660	rbmx2	NC_024325.1:16596733-16668296	RNA-binding motif protein%2C X-linked 2	DEGs
XLOC011323	as3mt	NC_024315.1:14003737-14009967	arsenite methyltransferase	DEGs
XLOC026359	LOC103396761	NC_024326.1:13826977-13830039		DEGs
XLOC014280	ppcs	NC_024317.1:554139-556845	phosphopantothenate--cysteine ligase isoform X1	DEGs
XLOC026867	LOC103397077	NC_024327.1:7083772-7084360		DEGs
XLOC023568	LOC103393859,LOC103393860	NC_024324.1:666448-681192	gastrula zinc finger protein XlCGF57.1-like;BOLA class I histocompatibility antigen%2C alpha chain BL3-7-like;	DEGs
XLOC018979	snx30	NC_024320.1:26777943-26786909	sorting nexin-30	DEGs
XLOC004895	sh3bgr	NC_024310.1:985490-991127	SH3 domain-binding glutamic acid-rich protein isoform X2	DEGs
XLOC003768	cacnb2	NC_024309.1:14931813-14994515	voltage-dependent L-type calcium channel subunit beta-2 isoform X1	DEGs
XLOC008082	ccnk	NC_024313.1:2352502-2358076	cyclin-K isoform X1	DEGs
XLOC012408	LOC103384623	NC_024316.1:3468431-3509497	sodium channel protein type 8 subunit alpha-like	DEGs
XLOC013204	tmem9	NC_024316.1:12417909-12420133	transmembrane protein 9	DEGs
XLOC025787	napg	NC_024326.1:10833583-10877869	gamma-soluble NSF attachment protein	DEGs
XLOC017191	LOC103388604	NC_024319.1:11700719-11705965	elongation of very long chain fatty acids protein 4-like	DEGs
XLOC016928	pnrc2	NC_024319.1:2497256-2508872	proline-rich nuclear receptor coactivator 2	DEGs
XLOC025199	LOC103395637	NC_024325.1:16674098-16676868	putative gustatory receptor clone PTE03	DEGs
XLOC005100	LOC103378070,prpf8	NC_024310.1:11036848-11059367	RILP-like protein 1;pre-mRNA-processing-splicing factor 8;	DEGs
XLOC023922	LOC103394472	NC_024324.1:11604316-11613663		DEGs
XLOC009911	pkmyt1	NC_024314.1:3586055-3595039	membrane-associated tyrosine- and threonine-specific cdc2-inhibitory kinase	DEGs
XLOC002203	ndufb5	NC_024308.1:1224598-1239918	NADH dehydrogenase [ubiquinone] 1 beta subcomplex subunit 5%2C mitochondrial	DEGs
XLOC019482	LOC103390721,zdhhc24	NC_024321.1:7457024-7465301	kinectin-like;probable palmitoyltransferase ZDHHC24 isoform X1;	DEGs
XLOC016758	LOC103388884	NC_024319.1:19177606-19195074		DEGs
XLOC018464	LOC103389211	NC_024320.1:4015905-4035757	neural proliferation differentiation and control protein 1-like isoform X2	DEGs
XLOC027745	LOC103398092	NC_024328.1:15030596-15032554		DEGs
XLOC011595	usp38	NC_024315.1:2375655-2389505	ubiquitin carboxyl-terminal hydrolase 38	DEGs
XLOC014560	manf	NC_024317.1:8272818-8287745	mesencephalic astrocyte-derived neurotrophic factor	DEGs
XLOC020596	lcp1	NC_024322.1:397822-405395	plastin-2	DEGs
XLOC023737	dync1i1	NC_024324.1:5020051-5056914	cytoplasmic dynein 1 intermediate chain 1 isoform X1	DEGs
XLOC005946	lmo1	NC_024311.1:15848018-15872180	rhombotin-1	DEGs
XLOC022824	LOC103393706	NC_024323.1:15464900-15468416	importin subunit alpha-1-like	DEGs
XLOC012582	ifrd2	NC_024316.1:10966660-10984139	interferon-related developmental regulator 2 isoform X1	DEGs
XLOC001225	diras1	NC_024307.1:11261882-11282102	GTP-binding protein Di-Ras1	DEGs
XLOC016429	LOC103388169	NC_024319.1:4244067-4247334	centromere protein F-like	DEGs
XLOC022095	LOC103393266	NC_024323.1:11103818-11177791	LOW QUALITY PROTEIN: neuronal pentraxin-2-like	DEGs
XLOC029463	LOC103399023	NW_007585320.1:141-4458		DEGs
XLOC016918	ncapd2	NC_024319.1:2099620-2277206	LOW QUALITY PROTEIN: condensin complex subunit 1	DEGs
XLOC009313	meiob,mlst8	NC_024314.1:13533379-13542779	meiosis-specific with OB domain-containing protein isoform X1;target of rapamycin complex subunit LST8 isoform X1;	DEGs
XLOC023973	atpif1,hnrnpr	NC_024324.1:12822879-12834115	ATPase inhibitor%2C mitochondrial isoform X3;heterogeneous nuclear ribonucleoprotein R isoform X2;	DEGs
XLOC009381	nploc4	NC_024314.1:14779295-14788402	nuclear protein localization protein 4 homolog	DEGs
XLOC025814	rnf212b	NC_024326.1:11816259-11819111	RING finger protein C14orf164 homolog	DEGs
XLOC022226	lin7b,snrnp70	NC_024323.1:13813473-13826958	protein lin-7 homolog B;U1 small nuclear ribonucleoprotein 70 kDa;	DEGs
XLOC028975	LOC103398650	NW_007585120.1:143016-146080	eukaryotic translation initiation factor 4E-binding protein 2-like	DEGs
XLOC010916	cct4	NC_024315.1:335289-340783	T-complex protein 1 subunit delta	DEGs	Reproduction-Associated DEGs
XLOC023644	LOC103393967	NC_024324.1:2296408-2302669		DEGs
XLOC027670	LOC103397949	NC_024328.1:13626182-13630956		DEGs
XLOC027557	izumo1	NC_024328.1:8723979-8738626	izumo sperm-egg fusion protein 1 isoform X1	DEGs
XLOC000558	LOC103384066	NC_024307.1:19980605-19991526		DEGs
XLOC023545	LOC103393761	NC_024324.1:278462-294294	uncharacterized protein LOC103393761 isoform X1	DEGs
XLOC009087	arl3	NC_024314.1:5982179-5984933	ADP-ribosylation factor-like protein 3	DEGs
XLOC008716	LOC103381242	NC_024313.1:12188885-12196173	serine/threonine-protein phosphatase PP1-beta catalytic subunit-like	DEGs
XLOC019447	cxcl14,fam13b	NC_024321.1:4265192-4313302	C-X-C motif chemokine 14;protein FAM13B;	DEGs
XLOC_027571	42618	NC_024328.1:9082858-9100957		DEGs
XLOC019932	LOC103390661	NC_024321.1:4517054-4812849	ubiquitin carboxyl-terminal hydrolase 37-like isoform X2	DEGs
XLOC005765	tpp2	NC_024311.1:8124509-8175786	tripeptidyl-peptidase 2 isoform X1	DEGs
XLOC024489	ubl3	NC_024325.1:10546457-10576111	ubiquitin-like protein 3 isoform X1	DEGs
XLOC026394	LOC103396852	NC_024326.1:14850728-14854914	prothymosin alpha-B-like	DEGs
XLOC006029	LOC103379420,LOC103379421,LOC103379422	NC_024311.1:18935158-18974888	immunoglobulin superfamily DCC subclass member 4-likeimmunoglobulin superfamily DCC subclass member 4-like;	DEGs
XLOC010306	LOC103382513	NC_024314.1:16830648-16833608	histone H3-like	DEGs
XLOC015569	LOC103386908	NC_024318.1:585902-610203	serologically defined colon cancer antigen 8 homolog	DEGs
XLOC007351	LOC103379660	NC_024312.1:3613929-3676906	PQ-loop repeat-containing protein 1-like	DEGs
XLOC021846	LOC103392697	NC_024323.1:3427780-3429101		DEGs
XLOC011293	LOC103383965	NC_024315.1:12882930-12959993	uncharacterized protein LOC103383965	DEGs
XLOC012960	LOC103384555,pkp1	NC_024316.1:2480520-2500701	plakophilin-1;	DEGs
XLOC018446	LOC103389178	NC_024320.1:3580262-3597306	LOW QUALITY PROTEIN: phosphatidylinositol 4-phosphate 5-kinase-like protein 1	DEGs
XLOC015284	bai3	NC_024318.1:7266064-7372140	brain-specific angiogenesis inhibitor 3	DEGs
XLOC003718	LOC103377374	NC_024309.1:12311625-12337252	mediator of RNA polymerase II transcription subunit 1-like isoform X1	DEGs
XLOC007407	chtf8	NC_024312.1:4987340-4988702	chromosome transmission fidelity protein 8 homolog	DEGs
XLOC025809	prmt5	NC_024326.1:11786880-11792107	protein arginine N-methyltransferase 5	DEGs
XLOC019389	LOC103390549	NC_024321.1:1225884-1300141	protein eva-1 homolog C-like	DEGs
XLOC019445	LOC103390638	NC_024321.1:3785032-3789923	eukaryotic translation initiation factor 4E-1A	DEGs
XLOC009635	mrpl42	NC_024314.1:23203743-23205605	39S ribosomal protein L42%2C mitochondrial	DEGs
XLOC025089	pcyox1l,tcerg1	NC_024325.1:14057853-14075001	prenylcysteine oxidase-like;transcription elongation regulator 1 isoform X2;	DEGs
XLOC029253	LOC103398906	NW_007585148.1:14599-21477		DEGs
XLOC021466	itgb2	NC_024322.1:15906305-15915925	integrin beta-2	DEGs
XLOC004966	bco2	NC_024310.1:5136608-5142937	beta%2Cbeta-carotene 9'%2C10'-oxygenase	DEGs
XLOC020026	LOC103390805	NC_024321.1:9137323-9166702	sodium/potassium/calcium exchanger 4-like	DEGs
XLOC026325	LOC103396735	NC_024326.1:12889673-12892727	high affinity immunoglobulin epsilon receptor subunit gamma-like	DEGs
XLOC015506	LOC103387721,LOC103387723	NC_024318.1:16349223-16379940	inactive pancreatic lipase-related protein 1-like;	DEGs
XLOC006926	tmed6	NC_024312.1:6527745-6531214	transmembrane emp24 domain-containing protein 6	DEGs
XLOC009001	lsm12	NC_024314.1:3062442-3187334	protein LSM12 homolog isoform X1	DEGs
XLOC016900	LOC103387967,LOC103388023,usp5	NC_024319.1:1905979-1923137	T-cell surface glycoprotein CD4-like;ubiquitin carboxyl-terminal hydrolase 5 isoform X2;	DEGs
XLOC029016	fndc4	NW_007585121.1:268960-287686	fibronectin type III domain-containing protein 4	DEGs
XLOC003181	prdx6	NC_024308.1:18789085-18879720	peroxiredoxin-6	DEGs
XLOC017960	LOC103389679	NC_024320.1:13120018-13151849	uncharacterized protein LOC103389679	DEGs
XLOC_019688	42621	NC_024321.1:15403841-15423711		DEGs
XLOC024762	LOC103394789	NC_024325.1:1471928-1569708		DEGs
XLOC017169	LOC103388501	NC_024319.1:10736397-10756772	FXYD domain-containing ion transport regulator 5-like	DEGs
XLOC007287	hsf4	NC_024312.1:1933367-1944105	heat shock factor protein 4	DEGs
XLOC004386	LOC103377618	NC_024310.1:1704398-1717483		DEGs
XLOC021992	mapk8ip3	NC_024323.1:7628625-7651490	C-Jun-amino-terminal kinase-interacting protein 3 isoform X1	DEGs
XLOC029092	LOC103398768,LOC103398769	NW_007585126.1:63390-74690	coiled-coil domain-containing protein 34-like isoform X3;ras-related protein Rab-19-like isoform X1;	DEGs
XLOC029102	piwil1	NW_007585127.1:57469-65047	piwi-like protein 1	DEGs
XLOC014610	LOC103386341	NC_024317.1:11279678-11302157	phosphatase and actin regulator 3-like	DEGs
XLOC014594	LOC103386289	NC_024317.1:10760160-10766506	F-box only protein 2-like isoform X2	DEGs
XLOC002410	LOC103398372	NC_024308.1:10514202-10518184	protein FAM179B-like	DEGs
XLOC009078	rara	NC_024314.1:5568918-5771324	retinoic acid receptor alpha isoform X3	DEGs
XLOC001438	LOC103384469	NC_024307.1:20368565-20373534	protein starmaker-like	DEGs
XLOC019764	LOC103391323	NC_024321.1:18325919-18335540	charged multivesicular body protein 1b-like	DEGs
XLOC019735	LOC103391288	NC_024321.1:16985147-17032112	serine/threonine-protein phosphatase 2B catalytic subunit alpha isoform-like	DEGs
XLOC029356	LOC103398966	NW_007585217.1:1047-4561	transmembrane emp24 domain-containing protein 7-like isoform X1	DEGs
XLOC018506	LOC103389356,LOC103389357,LOC103389359,LOC103389367	NC_024320.1:5558175-5604083	probable GPI-anchored adhesin-like protein PGA55;protein Shroom3-like;uncharacterized protein LOC103389359 isoform X1;protein Shroom2-like;	DEGs
XLOC028161	LOC103397898	NC_024328.1:12411401-12421818	ubiquitin-associated domain-containing protein 1-like	DEGs
XLOC026799	LOC103396948	NC_024327.1:2454275-2484291	LOW QUALITY PROTEIN: cyclin-G-associated kinase-like	DEGs
XLOC018097	btf3	NC_024320.1:18743953-18746764	transcription factor BTF3	DEGs
XLOC007283	c6h16orf70	NC_024312.1:1814719-1823365	UPF0183 protein C16orf70 homolog	DEGs
XLOC005254	lxn,neu4	NC_024310.1:16969527-16984233	latexin isoform X1;sialidase-4;	DEGs
XLOC005270	med29	NC_024310.1:17642841-17657427	mediator of RNA polymerase II transcription subunit 29	DEGs
XLOC027853	syn1	NC_024328.1:21352903-21362019	synapsin-1	DEGs
XLOC010562	hspa14	NC_024314.1:28800252-28804727	heat shock 70 kDa protein 14	DEGs
XLOC010963	eif3b	NC_024315.1:1465892-1471513	eukaryotic translation initiation factor 3 subunit B	DEGs
XLOC004124	LOC103377466	NC_024309.1:14931813-14994515		DEGs
XLOC003093	cep63	NC_024308.1:15282242-15289268	LOW QUALITY PROTEIN: centrosomal protein of 63 kDa	DEGs
XLOC023146	LOC103393922,kdm1b	NC_024324.1:1883949-1905847	nucleolin 2-like;lysine-specific histone demethylase 1B isoform X1;	DEGs
XLOC005829	LOC103379065	NC_024311.1:11343197-11344412	histone H2B.3-like	DEGs
XLOC017708	LOC103389198	NC_024320.1:3676476-3683975	ATP-dependent RNA helicase DQX1-like	DEGs
XLOC010130	LOC103382071,LOC103382072	NC_024314.1:11210978-11228657	cold shock domain-containing protein C2-like;heat-stable enterotoxin receptor-like isoform X2;	DEGs
XLOC017293	rbm8a	NC_024319.1:17526098-17528951	RNA-binding protein 8A isoform X2	DEGs
XLOC007336	nup160	NC_024312.1:2859728-2868792	nuclear pore complex protein Nup160	DEGs
XLOC_019859	42619	NC_024321.1:1100252-1114472		DEGs
XLOC011629	syngr1	NC_024315.1:3478727-3492259	synaptogyrin-1	DEGs
XLOC023801	LOC103394257	NC_024324.1:8287539-8290168	chromobox protein homolog 3-like	DEGs
XLOC019750	eif3l	NC_024321.1:17442643-17446903	eukaryotic translation initiation factor 3 subunit L	DEGs
XLOC001339	haus2	NC_024307.1:16538030-16540043	HAUS augmin-like complex subunit 2	DEGs
XLOC003100	LOC103399985	NC_024308.1:15481269-15526826	LOW QUALITY PROTEIN: kinesin-like protein KIF1A	DEGs
XLOC022296	LOC103393685	NC_024323.1:15747181-15749568	transcription factor jun-B-like	DEGs
XLOC027563	LOC103397788	NC_024328.1:8877909-8928347	calsenilin	DEGs
XLOC003620	plod2	NC_024309.1:9366267-9516192	procollagen-lysine%2C2-oxoglutarate 5-dioxygenase 2 isoform X2	DEGs
XLOC015303	LOC103387292	NC_024318.1:8264504-8273280	LOW QUALITY PROTEIN: hsp70-Hsp90 organizing protein-like	DEGs
XLOC009667	morn2	NC_024314.1:25496711-25498113	MORN repeat-containing protein 2	DEGs
XLOC024796	LOC103394890,LOC103394897	NC_024325.1:3411802-3450986	uncharacterized protein LOC103394890;sodium/calcium exchanger 1-like;	DEGs
XLOC011452	LOC103384293	NC_024315.1:18313993-18334681	glutamate receptor 2-like	DEGs
XLOC009082	LOC103381763	NC_024314.1:5831738-5870529	cerebellar degeneration-related protein 2-like	DEGs
XLOC017347	LOC103388935	NC_024319.1:20271698-20276042	homeodomain-interacting protein kinase 3-like	DEGs
XLOC004423	LOC103377699	NC_024310.1:2867709-2884253	gap junction Cx32.7 protein-like	DEGs
XLOC010449	LOC103382794	NC_024314.1:22489138-22500967		DEGs
XLOC016627	slmo1	NC_024319.1:11707183-11710102	protein slowmo homolog 1 isoform X1	DEGs
XLOC025837	astn1	NC_024326.1:12463485-12638255	astrotactin-1 isoform X1	DEGs
XLOC010498	atxn10	NC_024314.1:25803364-25810763	ataxin-10	DEGs
XLOC027477	mrpl41	NC_024328.1:4853201-4854570	39S ribosomal protein L41%2C mitochondrial	DEGs
XLOC022873	LOC103393642	NC_024323.1:16349960-16351408	ferritin%2C middle subunit	DEGs
XLOC024028	LOC103394714	NC_024324.1:14902792-14909879	ras-related protein Rab-39B-like	DEGs
XLOC014288	c11h3orf18	NC_024317.1:980626-984990	uncharacterized protein C3orf18 homolog isoform X1	DEGs
XLOC015821	hmgcll1	NC_024318.1:10439645-10451142	3-hydroxymethyl-3-methylglutaryl-CoA lyase%2C cytoplasmic	DEGs
XLOC019021	LOC103390430	NC_024320.1:27932481-27950236	ATP synthase subunit alpha%2C mitochondrial	DEGs
XLOC003602	cops5	NC_024309.1:8903531-8919516	COP9 signalosome complex subunit 5	DEGs
XLOC007162	LOC103380471	NC_024312.1:16434241-16491172		DEGs
XLOC009810	LOC103381427,slc35g1	NC_024314.1:601492-609898	solute carrier family 35 member G1 isoform X1;	DEGs
XLOC010927	LOC103383197	NC_024315.1:590292-607905	V-type proton ATPase subunit e 2-like	DEGs
XLOC025584	LOC103396036	NC_024326.1:3501034-3515016	protein phosphatase 1L isoform X1	DEGs
XLOC020847	phgdh	NC_024322.1:11309269-11314346	D-3-phosphoglycerate dehydrogenase	DEGs
XLOC009870	prkce	NC_024314.1:2564389-2591640	protein kinase C epsilon type	DEGs
XLOC009722	LOC103383017	NC_024314.1:28250814-28310755	leucine-rich repeat-containing protein 8A-like	DEGs
XLOC023940	trnau1ap	NC_024324.1:12062915-12069290	tRNA selenocysteine 1-associated protein 1 isoform X4	DEGs
XLOC016560	ubxn11	NC_024319.1:9672128-9677069	UBX domain-containing protein 11	DEGs
XLOC002334	LOC103396614	NC_024308.1:8011621-8015676	protein PXR1-like	DEGs
XLOC022212	abat	NC_024323.1:13669838-13685372	4-aminobutyrate aminotransferase%2C mitochondrial	DEGs
XLOC009774	il15ra	NC_024314.1:29716329-29729970	interleukin-15 receptor subunit alpha	DEGs
XLOC018682	gabra5	NC_024320.1:13361078-13413397	gamma-aminobutyric acid receptor subunit alpha-5	DEGs
XLOC014466	kdm5b	NC_024317.1:4797702-4812759	lysine-specific demethylase 5B	DEGs
XLOC002484	LOC103399873	NC_024308.1:13405360-13417285	regulator of G-protein signaling 5-like	DEGs
XLOC002946	LOC103397796,dcun1d4	NC_024308.1:9616833-9627790	flocculation protein FLO11-like;DCN1-like protein 4;	DEGs
XLOC014445	bhlhe40	NC_024317.1:4256878-4261322	class E basic helix-loop-helix protein 40	DEGs
XLOC009018	fam171a2	NC_024314.1:3792148-3801459	protein FAM171A2	DEGs
XLOC028784	prc1	NW_007585112.1:129583-135505	protein regulator of cytokinesis 1 isoform X2	DEGs
XLOC029851	LOC103399259	NW_007586717.1:70-970	putative peptidyl-tRNA hydrolase PTRHD1	DEGs
XLOC021425	LOC103392295	NC_024322.1:14854632-14860625		DEGs
XLOC013955	psmd6	NC_024317.1:8238687-8242669	26S proteasome non-ATPase regulatory subunit 6	DEGs
XLOC026266	ankrd45	NC_024326.1:11121737-11202592	ankyrin repeat domain-containing protein 45	DEGs
XLOC003045	LOC103399864	NC_024308.1:12418419-12420513		DEGs
XLOC016307	rpa2	NC_024319.1:956654-960135	replication protein A 32 kDa subunit	DEGs
XLOC002299	gamt	NC_024308.1:6487936-6513959	LOW QUALITY PROTEIN: guanidinoacetate N-methyltransferase	DEGs
XLOC021225	atp5g3	NC_024322.1:6366027-6368243	ATP synthase F(0) complex subunit C3%2C mitochondrial	DEGs
XLOC019796	ccdc110	NC_024321.1:19378274-19383704	coiled-coil domain-containing protein 110	DEGs
XLOC023272	LOC103394191	NC_024324.1:6646877-6659577	hippocalcin-like protein 4	DEGs
XLOC014377	bysl,ccnd3,tmcc2	NC_024317.1:2811303-2850347	bystin isoform X1;G1/S-specific cyclin-D3;transmembrane and coiled-coil domains protein 2;	DEGs
XLOC006364	dnaja2	NC_024311.1:15154016-15160858	dnaJ homolog subfamily A member 2	DEGs
XLOC029622	LOC103399117	NW_007585718.1:785-1163	butyrophilin-like protein 1	DEGs
XLOC014070	rbbp5	NC_024317.1:13232958-13238955	retinoblastoma-binding protein 5 isoform X1	DEGs
XLOC011188	LOC103383755,cenpm	NC_024315.1:8961737-8992823	putative RNA-binding protein Luc7-like 2;centromere protein M;	DEGs
XLOC012629	LOC103385093,LOC103385094	NC_024316.1:12856279-12873721	LOW QUALITY PROTEIN: extended synaptotagmin-1-like	DEGs
XLOC007592	LOC103380152	NC_024312.1:11666049-11673409	diphosphoinositol polyphosphate phosphohydrolase 3-beta-like	DEGs
XLOC015882	psap	NC_024318.1:12656069-12664230	prosaposin isoform X2	DEGs
XLOC013102	LOC103384851	NC_024316.1:7956383-7988889	homeodomain-interacting protein kinase 2-like	DEGs
XLOC005638	LOC103378706	NC_024311.1:4067393-4070779	60S acidic ribosomal protein P2-like	DEGs
XLOC007066	islr2	NC_024312.1:12306727-12311868	immunoglobulin superfamily containing leucine-rich repeat protein 2	DEGs
XLOC001401	LOC103383541	NC_024307.1:18956845-18963450	protein tyrosine phosphatase type IVA 2-like	DEGs
XLOC014467	rabif	NC_024317.1:4813442-4814883	guanine nucleotide exchange factor MSS4	DEGs
XLOC003025	sox2	NC_024308.1:11705081-11776860	transcription factor SOX-2	DEGs	Growth-Associated DEGs
XLOC014724	LOC103386536	NC_024317.1:15592669-15595862	cysteine and glycine-rich protein 1-like	DEGs
XLOC003515	gdap1	NC_024309.1:4495422-4498948	ganglioside-induced differentiation-associated protein 1	DEGs
XLOC022162	LOC103393392,LOC103393398,LOC103393402	NC_024323.1:12935663-12974805	myosin heavy chain%2C embryonic smooth muscle isoform-like;myosin-10-like;	DEGs
XLOC027362	LOC103397325	NC_024328.1:435828-437710	polyubiquitin-like	DEGs
XLOC023966	LOC103394568,LOC103394592	NC_024324.1:12675611-12685916	leucine-rich repeat-containing protein 71-like;leucine-rich repeat-containing protein 71-like;	DEGs
XLOC019759	hdx	NC_024321.1:18227383-18235695	highly divergent homeobox isoform X1	DEGs
XLOC020295	clint1	NC_024321.1:19032661-19044877	clathrin interactor 1 isoform X2	DEGs
XLOC011512	wdr83os	NC_024315.1:536979-547220	protein Asterix	DEGs
XLOC022694	wipi2	NC_024323.1:12071076-12109975	WD repeat domain phosphoinositide-interacting protein 2 isoform X2	DEGs
XLOC022220	prr12	NC_024323.1:13740500-13756357	proline-rich protein 12	DEGs
XLOC008399	psmc6	NC_024313.1:24619-35016	LOW QUALITY PROTEIN: 26S protease regulatory subunit 10B	DEGs
XLOC019781	ppp2r2b	NC_024321.1:18978625-19002481	serine/threonine-protein phosphatase 2A 55 kDa regulatory subunit B beta isoform isoform X1	DEGs
XLOC013205	LOC103385086	NC_024316.1:12455964-12462871	myosin light polypeptide 6 isoform X1	DEGs
XLOC012042	LOC103384248	NC_024315.1:17241161-17258566	high affinity choline transporter 1-like	DEGs
XLOC011823	aip	NC_024315.1:9524070-9528828	AH receptor-interacting protein	DEGs
XLOC012769	was	NC_024316.1:17928767-17934357	wiskott-Aldrich syndrome protein	DEGs
XLOC030052	LOC103399384	NW_007588011.1:125-664	solute carrier family 12 member 2-like	DEGs
XLOC012393	l1cam	NC_024316.1:3048902-3094703	neural cell adhesion molecule L1 isoform X1	DEGs
XLOC014403	LOC103385914	NC_024317.1:3494354-3519103	sodium-coupled neutral amino acid transporter 3-like isoform X2	DEGs
XLOC022621	LOC103393168	NC_024323.1:10122779-10143342	polymerase I and transcript release factor-like	DEGs
XLOC026044	kif2c	NC_024326.1:3550147-3555904	kinesin-like protein KIF2C isoform X2	DEGs
XLOC023682	LOC103394033	NC_024324.1:3363718-3484297	syndecan-2-A-like	DEGs
XLOC022177	c17h16orf89	NC_024323.1:13218315-13229665	UPF0764 protein C16orf89 homolog	DEGs
XLOC018544	LOC103389417	NC_024320.1:7037269-7042512	coiled-coil domain-containing protein 74A-like	DEGs
XLOC011451	LOC103384292	NC_024315.1:18271033-18286979	rho GDP-dissociation inhibitor 1-like	DEGs
XLOC023141	LOC103393902	NC_024324.1:1761545-1792528	trichohyalin-like	DEGs
XLOC011019	snrpb2	NC_024315.1:3220490-3242803	U2 small nuclear ribonucleoprotein B''	DEGs
XLOC002567	ankrd29	NC_024308.1:16822264-16827829	ankyrin repeat domain-containing protein 29	DEGs
XLOC013077	nfya	NC_024316.1:7362802-7371386	nuclear transcription factor Y subunit alpha isoform X4	DEGs
XLOC019529	nxf1	NC_024321.1:8823771-8854834	nuclear RNA export factor 1 isoform X4	DEGs
XLOC013818	usp4	NC_024317.1:3533234-3544743	ubiquitin carboxyl-terminal hydrolase 4 isoform X1	DEGs
XLOC008380	bub1	NC_024313.1:13544953-13552381	LOW QUALITY PROTEIN: mitotic checkpoint serine/threonine-protein kinase BUB1	DEGs
XLOC009523	LOC103382633,polr2d	NC_024314.1:18618824-18624430	uncharacterized protein LOC103382633;DNA-directed RNA polymerase II subunit RPB4;	DEGs
XLOC023415	LOC103394507,LOC103394516	NC_024324.1:11917705-11941953	uncharacterized protein KIAA0895-like;uncharacterized protein KIAA0895-like;	DEGs
XLOC009723	cecr6,mkrn1	NC_024314.1:28312327-28325486	cat eye syndrome critical region protein 6;E3 ubiquitin-protein ligase makorin-1;	DEGs
XLOC017906	LOC103389616	NC_024320.1:11277933-11281266	homeodomain-interacting protein kinase 1-like	DEGs
XLOC023274	LOC103394251	NC_024324.1:6696722-6730191	hippocalcin-like protein 1	DEGs
XLOC030792	LOC103399754	NW_007595659.1:13-283		DEGs
XLOC014651	LOC103386405	NC_024317.1:12636996-12657611	zinc finger E-box-binding homeobox 2-like	DEGs
XLOC023534	LOC103393776	NC_024324.1:170092-189371	chromodomain-helicase-DNA-binding protein 4-like isoform X2	DEGs
XLOC021943	LOC103392904	NC_024323.1:6619989-6652682	cytoplasmic phosphatidylinositol transfer protein 1-like	DEGs
XLOC024274	LOC103394801	NC_024325.1:1781874-1784534	collagenase 3-like	DEGs
XLOC009762	LOC103383082	NC_024314.1:29437903-29453004	zinc finger protein 501-like	DEGs
XLOC004817	LOC103378498	NC_024310.1:17642841-17657427	serine/threonine-protein phosphatase 2A 65 kDa regulatory subunit A beta isoform	DEGs	Growth-Associated DEGs
XLOC001431	c1h11orf85	NC_024307.1:20088417-20094227	uncharacterized protein C11orf85 homolog	DEGs
XLOC012794	LOC103385426	NC_024316.1:18736011-18742014	opioid growth factor receptor-like protein 1 isoform X3	DEGs
XLOC014409	LOC103385930	NC_024317.1:3595755-3606301	ras-related protein Rab-7a-like	DEGs
XLOC024593	LOC103395492	NC_024325.1:14471872-14477584	zinc-binding protein A33-like isoform X1	DEGs
XLOC025675	LOC103396219	NC_024326.1:6129956-6159387	protein-cysteine N-palmitoyltransferase HHAT-like protein	DEGs
XLOC007238	LOC103379475	NC_024312.1:429118-439819	probable E3 ubiquitin-protein ligase HERC4	DEGs
XLOC019646	pcdh12	NC_024321.1:13196875-13216169	protocadherin-12	DEGs
XLOC012927	LOC103384484	NC_024316.1:1719190-1721433	transcription factor HES-5-like	DEGs
XLOC015344	LOC103387381,LOC103387382	NC_024318.1:9836857-9857691	prominin-1-A-like;prominin-2-like;	DEGs
XLOC016411	stx17	NC_024319.1:3835963-3875660	LOW QUALITY PROTEIN: syntaxin-17	DEGs
XLOC008264	LOC103381101	NC_024313.1:9782958-9818644	A-kinase anchor protein 12-like isoform X1	DEGs
XLOC029955	LOC103399324	NW_007587373.1:223-866	golgin subfamily A member 3-like	DEGs
XLOC011193	LOC103383797	NC_024315.1:9057183-9128265	glutamate receptor ionotropic%2C NMDA 2B-like	DEGs
XLOC000174	c1h14orf1	NC_024307.1:5581352-5625242	probable ergosterol biosynthetic protein 28	DEGs
XLOC021185	kpna3,rcbtb1,spryd7	NC_024322.1:4570407-4633405	importin subunit alpha-4 isoform X2;RCC1 and BTB domain-containing protein 1 isoform X3;SPRY domain-containing protein 7;	DEGs
XLOC020883	prpf40a	NC_024322.1:12664550-12675676	LOW QUALITY PROTEIN: pre-mRNA-processing factor 40 homolog A	DEGs
XLOC018349	LOC103390498	NC_024320.1:28582084-28596390	bone morphogenetic protein 1-like	DEGs
XLOC031024	LOC103399796	NW_007599849.1:6-326	surfeit locus protein 4-like	DEGs
XLOC025516	LOC103395911	NC_024326.1:1471274-1573930	ephrin type-A receptor 3-like	DEGs
XLOC002218	cope	NC_024308.1:1784641-1790369	coatomer subunit epsilon	DEGs
XLOC023559	LOC103393803,LOC103393804	NC_024324.1:479614-500077	ectonucleotide pyrophosphatase/phosphodiesterase family member 2-like;LOW QUALITY PROTEIN: venom phosphodiesterase 1-like;	DEGs
XLOC022131	LOC103393325	NC_024323.1:12323551-12331943	thyrotroph embryonic factor-like isoform X2	DEGs
XLOC008724	LOC103381292	NC_024313.1:12515660-12521082	uncharacterized protein LOC103381292	DEGs
XLOC013680	slc6a1	NC_024317.1:39719-51600	sodium- and chloride-dependent GABA transporter 1	DEGs
XLOC027496	LOC103397700	NC_024328.1:5642966-5645681	BCL2/adenovirus E1B 19 kDa protein-interacting protein 3-like	DEGs
XLOC006947	LOC103379936,LOC103379939	NC_024312.1:7095315-7098983	troponin I%2C fast skeletal muscle-like;	DEGs
XLOC005061	psmd8	NC_024310.1:9492008-9495632	26S proteasome non-ATPase regulatory subunit 8	DEGs
XLOC018638	kif5c	NC_024320.1:11691035-11703604	LOW QUALITY PROTEIN: kinesin heavy chain isoform 5C	DEGs
XLOC019009	nxnl2	NC_024320.1:27417133-27419952	nucleoredoxin-like protein 2	DEGs
XLOC014789	LOC103386691	NC_024317.1:17969729-17971546	proline-rich protein 13-like	DEGs
XLOC024940	mlxipl	NC_024325.1:9174768-9185653	carbohydrate-responsive element-binding protein isoform X1	DEGs
XLOC015132	LOC103386967,LOC103386968	NC_024318.1:1965741-1976395		DEGs
XLOC009160	ddit4	NC_024314.1:8879005-9268226	DNA damage-inducible transcript 4 protein	DEGs
XLOC021115	LOC103391622	NC_024322.1:2293757-2294728		DEGs
XLOC005597	LOC103378624	NC_024311.1:1083255-1086000		DEGs
XLOC022840	LOC103393729,rpsa,slc25a38	NC_024323.1:15752408-15769977	ubinuclein-2-like;40S ribosomal protein SA isoform X2;solute carrier family 25 member 38 isoform X1;	DEGs
XLOC029942	LOC103399315	NW_007587273.1:270-819		DEGs
XLOC026836	LOC103397020	NC_024327.1:5258825-5334694	CCR4-NOT transcription complex subunit 6-like	DEGs
XLOC023122	LOC103393837,LOC103393838,LOC103393840	NC_024324.1:776783-811943	proteasome subunit beta type-9;antigen peptide transporter 2-like isoform X1;proteasome subunit beta type-6-B like protein-like;	DEGs
XLOC024343	vkorc1l1	NC_024325.1:4184853-4196146	vitamin K epoxide reductase complex subunit 1-like protein 1	DEGs
XLOC000368	LOC103380442	NC_024307.1:13909558-13915731	kinesin-like protein KIF3B	DEGs
XLOC014634	LOC103386368	NC_024317.1:12063725-12097466	POC1 centriolar protein homolog A-like isoform X2	DEGs
XLOC003860	cntnap2	NC_024309.1:2242176-2480467	contactin-associated protein-like 2 isoform X1	DEGs
XLOC003523	sema5a	NC_024309.1:4896123-5014971	semaphorin-5A	DEGs
XLOC020000	exosc3	NC_024321.1:8446312-8461074	exosome complex component RRP40	DEGs
XLOC022127	LOC103393332	NC_024323.1:12251925-12259630	chromo domain protein LHP1-like isoform X2	DEGs
XLOC007142	phlda2	NC_024312.1:15361306-15362318	pleckstrin homology-like domain family A member 2	DEGs
XLOC014656	ubap2	NC_024317.1:12964893-12981428	ubiquitin-associated protein 2	DEGs
XLOC013356	LOC103385399	NC_024316.1:18227539-18232645	LOW QUALITY PROTEIN: double-strand-break repair protein rad21 homolog	DEGs
XLOC015922	kif11,slc30a6	NC_024318.1:14346374-14380839	kinesin-like protein KIF11;zinc transporter 6 isoform X2;	DEGs
XLOC010473	LOC103382844	NC_024314.1:24031647-24033309	girdin-like	DEGs
XLOC011267	LOC103383916	NC_024315.1:12521041-12535755	very-long-chain enoyl-CoA reductase isoform X2	DEGs
XLOC022568	LOC103393012	NC_024323.1:8257977-8287090		DEGs
XLOC002179	LOC103392871	NC_024308.1:243097-257275	T-cell acute lymphocytic leukemia protein 1 homolog	DEGs
XLOC011511	cacna1a	NC_024315.1:429780-514156	voltage-dependent P/Q-type calcium channel subunit alpha-1A isoform X7	DEGs
XLOC022756	LOC103393472	NC_024323.1:13250823-13259467	forkhead box protein J1-like	DEGs
XLOC003709	gad2	NC_024309.1:11914371-11927235	glutamate decarboxylase 2	DEGs
XLOC012858	letmd1	NC_024316.1:20618858-20623552	LETM1 domain-containing protein 1	DEGs
XLOC002923	lpl	NC_024308.1:8597663-8604216	lipoprotein lipase	DEGs
[truncated: 21,325 more rows]

## Sheet: M1 vs F1
Table S3(b). DEGs, CEGs and NEGs between M1 and F1.
locus ID	Gene symbol	location	product	Gene Types
XLOC000016	ATP6,ATP8	NC_012825.1:8990-9828		DEGs
XLOC000018	ND3	NC_012825.1:10613-11034		DEGs
XLOC028038	LOC103397660	NC_024328.1:6909083-6911147	isotocin-neurophysin IT 1-like	DEGs
XLOC025139	LOC103395547	NC_024325.1:15420664-15431296	ependymin-1-like isoform X1	DEGs
XLOC006775	mt1x	NC_024312.1:2004161-2005307	metallothionein-1X	DEGs
XLOC018379	LOC103389031	NC_024320.1:491783-492259	pro-MCH-like	DEGs
XLOC028033	LOC103397666	NC_024328.1:6870113-6871987	vasotocin-neurophysin VT 1-like	DEGs
XLOC003184	LOC103376792	NC_024308.1:18958925-18959310	peptidyl-prolyl cis-trans isomerase	DEGs
XLOC010334	LOC103382576	NC_024314.1:18082543-18086095	pro-MCH 2-like isoform X1	DEGs
XLOC005209	LOC103378379	NC_024310.1:15131571-15136412	somatostatin-1-like	DEGs
XLOC017278	LOC103388795	NC_024319.1:17011182-17063250	myelin basic protein-like isoform X4	DEGs
XLOC022301	LOC103393668,LOC103393669	NC_024323.1:15921925-15933808	dual specificity protein phosphatase 3-like;prolactin-like;	DEGs
XLOC023538	LOC103393769	NC_024324.1:222700-224133	pro-opiomelanocortin-like	DEGs
XLOC015121	LOC103386947	NC_024318.1:1769927-1800491	gonadotropin subunit beta-2-like	DEGs
XLOC000267	cga	NC_024307.1:8968329-8970426	glycoprotein hormones alpha chain	DEGs
XLOC004898	LOC103377636	NC_024310.1:1103366-1106179	somatolactin-like	DEGs
XLOC010234	bbs1,lect2,minpp1	NC_024314.1:14433168-14441404	Bardet-Biedl syndrome 1 protein;leukocyte cell-derived chemotaxin-2;multiple inositol polyphosphate phosphatase 1;	DEGs
XLOC006277	scg3	NC_024311.1:11610151-11630704	secretogranin-3	DEGs
XLOC028949	LOC103398633	NW_007585118.1:50339-51312	gonadotropin subunit beta-1-like	DEGs
XLOC005196	apoa1	NC_024310.1:14695053-14696956	apolipoprotein A-I	DEGs
XLOC019860	rpl39	NC_024321.1:1123488-1125770	60S ribosomal protein L39	DEGs
XLOC023932	LOC103394486	NC_024324.1:11766915-11773915	cholecystokinin-like isoform X1	DEGs
XLOC008148	LOC103380837	NC_024313.1:5037692-5043122	pro-opiomelanocortin-like	DEGs
XLOC000020	ND4,ND4L	NC_012825.1:11104-12766		DEGs
XLOC000014	COX2	NC_012825.1:8223-8914		DEGs
XLOC028268	LOC103398126	NC_024328.1:15700436-15704485	saxitoxin and tetrodotoxin-binding protein 2-like	DEGs
XLOC030784	LOC103399752	NW_007595595.1:172-277	transcription initiation factor IIA subunit 2	DEGs
XLOC025080	LOC103395435	NC_024325.1:13910103-13918042	myelin proteolipid protein-like isoform X2	DEGs
XLOC000017	COX3	NC_012825.1:9828-10613		DEGs
XLOC023157	LOC103393965	NC_024324.1:2318819-2330612	myelin basic protein-like isoform X1	DEGs
XLOC000012	COX1	NC_012825.1:6528-8073		DEGs
XLOC018749	LOC103389817	NC_024320.1:16282348-16285586	CD59 glycoprotein-like	DEGs
XLOC005106	LOC103378060,ppp1r37	NC_024310.1:11104492-11134428	late histone H2A.2.2-like;protein phosphatase 1 regulatory subunit 37;	DEGs
XLOC028372	LOC103398332	NC_024328.1:21460893-21461270	putative protein TPRXL	DEGs
XLOC012411	LOC103384648	NC_024316.1:3601547-3602254		DEGs
XLOC026902	LOC103397139	NC_024327.1:9474444-9478465	60S ribosomal protein L6-like	DEGs
XLOC009840	LOC103381471	NC_024314.1:1545718-1580915	three finger toxin MALT0070C-like	DEGs
XLOC027538	LOC103397625	NC_024328.1:7719031-7724410	corticotropin-releasing factor-binding protein-like	DEGs
XLOC008213	rps29	NC_024313.1:7243800-7244848	40S ribosomal protein S29	DEGs
XLOC008955	LOC103381495	NC_024314.1:1990537-1991569		DEGs
XLOC026687	LOC103397138	NC_024327.1:9470801-9473008	dynein light chain 2%2C cytoplasmic-like	DEGs
XLOC008328	fabp7,smpdl3a	NC_024313.1:12611285-12643399	fatty acid-binding protein%2C brain;acid sphingomyelinase-like phosphodiesterase 3a;	DEGs
XLOC025818	LOC103396590,LOC103396592	NC_024326.1:11875218-11908257	tripartite motif-containing protein 16-like;cerebellin-1-like;	DEGs
XLOC028813	snap25	NW_007585113.1:327408-338919	synaptosomal-associated protein 25	DEGs
XLOC019563	LOC103390937	NC_024321.1:10309186-10317121	acetyl-coenzyme A synthetase 2-like%2C mitochondrial	DEGs
XLOC015516	LOC103387754	NC_024318.1:16479909-16482267	somatotropin-like	DEGs
XLOC017871	s100b	NC_024320.1:10056288-10058735	protein S100-B isoform X1	DEGs
XLOC006839	mdk	NC_024312.1:4441302-4459872	midkine	DEGs
XLOC028247	LOC103398108	NC_024328.1:14913911-14915456	LOW QUALITY PROTEIN: cytochrome c oxidase subunit 6A1%2C mitochondrial	DEGs
XLOC026379	mpz	NC_024326.1:14406878-14423329	myelin protein P0	DEGs
XLOC023237	npy	NC_024324.1:4892122-4893971	pro-neuropeptide Y	DEGs
XLOC010315	cd9	NC_024314.1:17312358-17321378	CD9 antigen isoform X1	DEGs
XLOC004993	LOC103377820	NC_024310.1:6350942-6357169	dehydrogenase/reductase SDR family member 12-like	DEGs
XLOC025479	LOC103395844	NC_024326.1:464989-467784	alpha-2-HS-glycoprotein-like	DEGs
XLOC026820	LOC103396994	NC_024327.1:4331938-4341945		DEGs
XLOC021204	neurod1	NC_024322.1:5710762-5714082	neurogenic differentiation factor 1	DEGs
XLOC026129	rpl37a	NC_024326.1:5943022-5944613	60S ribosomal protein L37a	DEGs
XLOC022276	rpl23	NC_024323.1:15042803-15045803	60S ribosomal protein L23	DEGs
XLOC018950	LOC103390286	NC_024320.1:25641718-25651178	alpha-synuclein-like	DEGs
XLOC010203	LOC103382313	NC_024314.1:13619272-13620443	hemoglobin subunit alpha-like	DEGs
XLOC014115	LOC103386559	NC_024317.1:15322475-15343011	thyrotropin subunit beta-like	DEGs
XLOC000025	CYTB	NC_012825.1:15426-16563		DEGs
XLOC027576	LOC103397769	NC_024328.1:9129577-9133409	60S ribosomal protein L6-like	DEGs
XLOC014442	rps26	NC_024317.1:4219210-4220858	40S ribosomal protein S26	DEGs
XLOC009318	LOC103382312	NC_024314.1:13622385-13623278	hemoglobin subunit beta-1-like	DEGs
XLOC004947	LOC103377725	NC_024310.1:3707199-3717265		DEGs
XLOC023874	rpl30	NC_024324.1:10204647-10206797	60S ribosomal protein L30	DEGs
XLOC026641	LOC103397057	NC_024327.1:6443175-6446957	60S ribosomal protein L35-like	DEGs
XLOC022690	actb	NC_024323.1:11978792-11994183	actin%2C cytoplasmic 1 isoform X1	DEGs
XLOC014717	LOC103386546	NC_024317.1:15478547-15480627	60S acidic ribosomal protein P2-like	DEGs
XLOC018587	nefl	NC_024320.1:9471027-9474001	neurofilament light polypeptide	DEGs
XLOC024441	rpl23a	NC_024325.1:8128284-8130618	60S ribosomal protein L23a	DEGs
XLOC015704	park2	NC_024318.1:5485226-5512575	E3 ubiquitin-protein ligase parkin isoform X1	DEGs
XLOC017376	LOC103389013	NC_024319.1:21815729-21816737	apolipoprotein C-I%2C basic form-like	DEGs
XLOC014803	smarcd1	NC_024317.1:18180491-18194081	SWI/SNF-related matrix-associated actin-dependent regulator of chromatin subfamily D member 1	DEGs
XLOC026859	LOC103397063	NC_024327.1:6701210-6706157	activated RNA polymerase II transcriptional coactivator p15-like	DEGs
XLOC015122	rps27a	NC_024318.1:1806216-1808107	ubiquitin-40S ribosomal protein S27a	DEGs
XLOC030992	LOC103399792	NW_007599356.1:3-340	signal recognition particle 19 kDa protein-like	DEGs
XLOC011316	usmg5	NC_024315.1:13866035-13867965	up-regulated during skeletal muscle growth protein 5	DEGs
XLOC024034	rpl14	NC_024324.1:15054184-15057458	60S ribosomal protein L14	DEGs
XLOC024704	cryab	NC_024325.1:17021489-17024246	alpha-crystallin B chain	DEGs
XLOC016490	gapdhs	NC_024319.1:5848172-5856789	glyceraldehyde-3-phosphate dehydrogenase%2C testis-specific	DEGs
XLOC029257	LOC103398908	NW_007585150.1:30712-32994	cytochrome c oxidase subunit 7C%2C mitochondrial	DEGs
XLOC030923	LOC103399780	NW_007597771.1:0-328		DEGs
XLOC030148	LOC103399445	NW_007588637.1:68-584		DEGs
XLOC023537	LOC103393770	NC_024324.1:212786-216690	CD209 antigen-like protein C	DEGs
XLOC005210	LOC103378333	NC_024310.1:15140934-15146257	somatostatin-2-like	DEGs
XLOC008459	calm1	NC_024313.1:2737912-2747437	calmodulin	DEGs
XLOC004388	rps25	NC_024310.1:1704398-1717483	40S ribosomal protein S25	DEGs
XLOC016878	LOC103387991	NC_024319.1:1578370-1585717		DEGs
XLOC005638	LOC103378706	NC_024311.1:4067393-4070779	60S acidic ribosomal protein P2-like	DEGs
XLOC023546	LOC103393758,LOC103393811	NC_024324.1:298312-303391	dentin sialophosphoprotein-like;	DEGs
XLOC030935	LOC103399783	NW_007598077.1:54-278		DEGs
XLOC025960	rps28	NC_024326.1:706236-708435	40S ribosomal protein S28	DEGs
XLOC015756	eif4ebp2,rps24	NC_024318.1:6684779-6693247	eukaryotic translation initiation factor 4E-binding protein 2;40S ribosomal protein S24;	DEGs
XLOC011891	LOC103383958	NC_024315.1:12541505-12561688	complement C3-like	DEGs
XLOC016529	LOC103388389,LOC103388391	NC_024319.1:8379954-8385095	fatty acid-binding protein%2C adipocyte-like;protein FAM8A1-like;	DEGs
XLOC008089	vsnl1	NC_024313.1:3007803-3041719	visinin-like protein 1	DEGs
XLOC014781	rps23	NC_024317.1:17692426-17694107	40S ribosomal protein S23	DEGs
XLOC017858	LOC103389479,LOC103389495	NC_024320.1:9444608-9468471	neurofilament medium polypeptide-like;neurofilament medium polypeptide-like;	DEGs
XLOC023822	LOC103394268	NC_024324.1:9247161-9248639	type-4 ice-structuring protein LS-12-like	DEGs
XLOC015593	LOC103386906	NC_024318.1:905521-908493	uncharacterized protein LOC103386906	DEGs
XLOC008345	LOC103381247	NC_024313.1:12912950-12913921		DEGs
XLOC019885	LOC103390585	NC_024321.1:1940504-1942635	60S ribosomal protein L36a	DEGs
XLOC030806	LOC103399761	NW_007595841.1:10-399		DEGs
XLOC018598	tmsb4x	NC_024320.1:9926678-9929499	thymosin beta-4	DEGs
XLOC031128	LOC103399806	NW_007603313.1:3-279		DEGs
XLOC018376	LOC103389026,LOC103389041,tprn	NC_024320.1:330647-382702	histone-lysine N-methyltransferase EHMT1-like;taperin;	DEGs
XLOC025592	LOC103396068	NC_024326.1:3959961-3965361	serotransferrin-like	DEGs
XLOC016345	LOC103387923	NC_024319.1:2495751-2496823	fatty acid-binding protein 10-A%2C liver basic-like	DEGs
XLOC019547	LOC103390914	NC_024321.1:9821121-9822149	extensin-2-like	DEGs
XLOC025955	rps15	NC_024326.1:649853-651840	LOW QUALITY PROTEIN: 40S ribosomal protein S15	DEGs
XLOC000276	rpl13a	NC_024307.1:9143704-9147306	LOW QUALITY PROTEIN: 60S ribosomal protein L13a	DEGs
XLOC022419	LOC103392700	NC_024323.1:3439656-3442354	claudin-6-like	DEGs
XLOC029024	rps12	NW_007585122.1:152827-195028	40S ribosomal protein S12	DEGs
XLOC020109	LOC103391007,cd74	NC_024321.1:10735241-10744028	kinesin-like protein KIF13B;HLA class II histocompatibility antigen gamma chain;	DEGs
XLOC028766	LOC103398491	NW_007585112.1:252264-254603	cocaine- and amphetamine-regulated transcript protein-like	DEGs
XLOC016598	LOC103388498	NC_024319.1:10797032-10801263	uncharacterized protein LOC103388498 isoform X1	DEGs
XLOC022773	LOC103393516	NC_024323.1:13832543-13846993	protein NLRC3-like	DEGs
XLOC021396	LOC103392249	NC_024322.1:13639213-13657725	microtubule-associated protein 2-like	DEGs
XLOC019719	LOC103391255,sncb	NC_024321.1:16443856-16580137	beta-synuclein;	DEGs
XLOC001582	LOC103387509	NC_024307.1:25856045-25858341	fatty acid-binding protein%2C intestinal-like	DEGs
XLOC015232	sncg	NC_024318.1:5657556-5661433	gamma-synuclein isoform X1	DEGs
XLOC003597	LOC103377110	NC_024309.1:8616851-8623005		DEGs
XLOC000837	LOC103390006	NC_024307.1:29044155-29046070	HLA class II histocompatibility antigen%2C DP alpha 1 chain-like	DEGs
XLOC026607	LOC103396980	NC_024327.1:3464043-3497670	ATP synthase subunit alpha%2C mitochondrial-like	DEGs
XLOC006802	LOC103379620	NC_024312.1:2708788-2710108	uncharacterized protein LOC103379620 isoform X1	DEGs
XLOC027689	LOC103397984	NC_024328.1:14038317-14056792	peptidyl-prolyl cis-trans isomerase-like	DEGs
XLOC008973	LOC103381528	NC_024314.1:2538683-2556372	synuclein-like isoform X1	DEGs
XLOC022068	LOC103393160	NC_024323.1:10257034-10258649		DEGs
XLOC016603	LOC103388490,LOC103388492,LOC103388551	NC_024319.1:10839437-10873367	titin-like isoform X5;protein 4.1-like;UPF0329 protein ECU05_1680/ECU11_0050-like;	DEGs
XLOC001601	LOC103387892	NC_024307.1:26508521-26510287		DEGs
XLOC011341	rps15a	NC_024315.1:14709164-14712370	40S ribosomal protein S15a	DEGs
XLOC016911	ncapd2,vamp1	NC_024319.1:2099620-2277206	LOW QUALITY PROTEIN: condensin complex subunit 1;vesicle-associated membrane protein 1 isoform X3;	DEGs
XLOC028713	dkk3	NW_007585110.1:383155-385973	dickkopf-related protein 3	DEGs
XLOC018425	LOC103389114	NC_024320.1:2876449-2877721		DEGs
XLOC017034	ca14	NC_024319.1:4977605-5068068	carbonic anhydrase 14	DEGs
XLOC025465	LOC103395804	NC_024326.1:163284-176966		DEGs
XLOC013775	LOC103385823	NC_024317.1:2487756-2492882	histone H1.1-like	DEGs
XLOC015474	LOC103387652	NC_024318.1:14693180-14694042	progonadoliberin-3-like	DEGs
XLOC008601	fau,prpf39	NC_024313.1:7513933-7531310	ubiquitin-like protein fubi and ribosomal protein S30;pre-mRNA-processing factor 39;	DEGs
XLOC029701	LOC103399168	NW_007586002.1:549-1168	beta-soluble NSF attachment protein-like	DEGs
XLOC016751	LOC103388867,mag	NC_024319.1:18187263-18223640	myelin-associated glycoprotein;	DEGs
XLOC030459	LOC103399619	NW_007591427.1:70-577	serine/threonine-protein phosphatase 2A catalytic subunit beta isoform-like	DEGs
XLOC021867	LOC103392743	NC_024323.1:3997576-4003671	60S ribosomal protein L19	DEGs
XLOC020202	LOC103391219	NC_024321.1:15403841-15423711	cytochrome b-c1 complex subunit 8	DEGs
XLOC003571	rps20	NC_024309.1:7145095-7146372	40S ribosomal protein S20	DEGs
XLOC029351	LOC103398964	NW_007585211.1:55-3189		DEGs
XLOC003613	tagln3	NC_024309.1:9206636-9210706	LOW QUALITY PROTEIN: transgelin-3	DEGs
XLOC022388	rps11	NC_024323.1:2184903-2187015	40S ribosomal protein S11	DEGs
XLOC013084	pdyn	NC_024316.1:7747811-7766233	proenkephalin-B	DEGs
XLOC022094	LOC103393264	NC_024323.1:11103818-11177791	parvalbumin-7-like	DEGs
XLOC005116	LOC103378100	NC_024310.1:11580999-11699386	schwannomin-interacting protein 1 isoform X1	DEGs
XLOC025159	LOC103395576	NC_024325.1:16033108-16035478	ADP/ATP translocase 2	DEGs
XLOC008757	rps7	NC_024313.1:13337829-13345429	40S ribosomal protein S7	DEGs
XLOC026098	glul	NC_024326.1:4713368-4717759	glutamine synthetase	DEGs
XLOC014299	LOC103385710	NC_024317.1:1075351-1080177		DEGs
XLOC005735	rpl12	NC_024311.1:7412634-7415049	60S ribosomal protein L12	DEGs
XLOC018048	atp5j	NC_024320.1:17297783-17299750	ATP synthase-coupling factor 6%2C mitochondrial	DEGs
XLOC021820	LOC103392658	NC_024323.1:3089058-3105106	RUN domain-containing protein 3A-like isoform X2	DEGs
XLOC000006	ND1	NC_012825.1:2846-3815	NADH dehydrogenase subunit 1	DEGs
XLOC021240	hpx	NC_024322.1:7287828-7291163	hemopexin	DEGs
XLOC010447	ninj2	NC_024314.1:22376867-22407982	ninjurin-2 isoform X2	DEGs
XLOC005966	LOC103379309	NC_024311.1:16820076-16844102	synaptosomal-associated protein 25-A-like isoform X2	DEGs
XLOC020927	kctd4	NC_024322.1:14627483-14678123	BTB/POZ domain-containing protein KCTD4	DEGs
XLOC001348	LOC103382429	NC_024307.1:16776589-16817594	neurofilament light polypeptide-like	DEGs
XLOC017019	LOC103388231	NC_024319.1:4448710-4450185	protein S100-A1-like	DEGs
XLOC024333	ubb	NC_024325.1:3992379-3999498	polyubiquitin-B isoform X1	DEGs
XLOC024437	aldoc	NC_024325.1:8091885-8100210	fructose-bisphosphate aldolase C	DEGs
XLOC001458	LOC103384939	NC_024307.1:20804703-20810588	cerebellin-1-like	DEGs
XLOC030502	LOC103399638	NW_007591909.1:36-514	peripheral plasma membrane protein CASK-like	DEGs
XLOC023985	LOC103394614	NC_024324.1:13416435-13429094	chondroitin sulfate proteoglycan 5-like isoform X2	DEGs
XLOC007383	LOC103379709	NC_024312.1:4564299-4567266	40S ribosomal protein S17	DEGs
XLOC014282	LOC103385667	NC_024317.1:723703-737554	probable glutamate receptor	DEGs
XLOC011547	LOC103383259	NC_024315.1:1209462-1214310	uncharacterized protein LOC103383259	DEGs
XLOC031024	LOC103399796	NW_007599849.1:6-326	surfeit locus protein 4-like	DEGs
XLOC024862	LOC103395009	NC_024325.1:6133434-6134190	claudin-like protein ZF-A89	DEGs
XLOC023099	LOC103393773,LOC103393774	NC_024324.1:193170-205952	flagellar attachment zone protein 1-like;gamma-enolase-like;	DEGs
XLOC016423	acbd7	NC_024319.1:4108533-4114164	acyl-CoA-binding domain-containing protein 7	DEGs
XLOC011348	cpe	NC_024315.1:14952102-14964198	carboxypeptidase E isoform X1	DEGs
XLOC014137	rps10	NC_024317.1:16399429-16402711	40S ribosomal protein S10	DEGs
XLOC030700	LOC103399719	NW_007594354.1:10-418		DEGs
XLOC018299	LOC103390386	NC_024320.1:27104822-27108224	uncharacterized protein LOC103390386	DEGs
XLOC009798	LOC103381411	NC_024314.1:32120-41151	NADH dehydrogenase [ubiquinone] 1 alpha subcomplex subunit 4-like	DEGs
XLOC014765	cldn19	NC_024317.1:17056648-17065119	claudin-19 isoform X1	DEGs
XLOC022785	atp5g1	NC_024323.1:14099329-14103845	ATP synthase F(0) complex subunit C1%2C mitochondrial	DEGs
XLOC000499	ckb	NC_024307.1:17773957-17779097	creatine kinase B-type	DEGs
XLOC007443	gal	NC_024312.1:5846941-5852701	galanin peptides isoform X1	DEGs
XLOC004008	gtf3a,rpl21	NC_024309.1:10133088-10142481	transcription factor IIIA;60S ribosomal protein L21;	DEGs
XLOC000972	LOC103378835	NC_024307.1:1779371-1785137	calmodulin	DEGs
XLOC023858	fabp3	NC_024324.1:9806909-9820118	fatty acid-binding protein%2C heart	DEGs
XLOC025476	LOC103395831	NC_024326.1:399645-401702		DEGs
XLOC018004	LOC103389827	NC_024320.1:15956284-15959482	pro-opiomelanocortin-like	DEGs
XLOC026300	penk	NC_024326.1:12039345-12042920	proenkephalin-A	DEGs
XLOC011661	LOC103383481,arpc1a,arpc1b	NC_024315.1:4504269-4521401	monocyte to macrophage differentiation factor 2-like isoform X1;actin-related protein 2/3 complex subunit 1A;actin-related protein 2/3 complex subunit 1B;	DEGs
XLOC026214	LOC103396432	NC_024326.1:9316332-9322476	glucagon family neuropeptides-like isoform X3	DEGs
XLOC003953	LOC103377085	NC_024309.1:7704088-7704915		DEGs
XLOC018660	ppia	NC_024320.1:12693612-12697819	peptidyl-prolyl cis-trans isomerase A	DEGs
XLOC003024	LOC103399569	NC_024308.1:11705081-11776860		DEGs
XLOC016879	LOC103387989,atp1a3	NC_024319.1:1586031-1611616	sodium/potassium-transporting ATPase subunit alpha-3 isoform X3;	DEGs
XLOC011943	LOC103384041,LOC103384042	NC_024315.1:14454849-14497084		DEGs
XLOC022805	LOC103393602	NC_024323.1:14663798-14666993	peptide YY-A-like	DEGs
XLOC007162	LOC103380471	NC_024312.1:16434241-16491172		DEGs
XLOC009347	LOC103382263	NC_024314.1:14340255-14342271		DEGs
XLOC027595	ndufs4	NC_024328.1:9590485-9608097	NADH dehydrogenase [ubiquinone] iron-sulfur protein 4%2C mitochondrial	DEGs
XLOC021377	LOC103392196	NC_024322.1:12738609-12742787	pituitary tumor-transforming gene 1 protein-interacting protein-like	DEGs
XLOC031045	LOC103399799	NW_007600465.1:0-303		DEGs
XLOC019689	ccng1	NC_024321.1:15424467-15428434	cyclin-G1	DEGs
XLOC013142	LOC103384957	NC_024316.1:10227902-10230819	somatostatin-1B-like	DEGs
XLOC021279	pla1a	NC_024322.1:8987904-9001654	phospholipase A1 member A isoform X2	DEGs
XLOC000085	rsrp1	NC_024307.1:2239260-2251670	arginine/serine-rich protein 1 isoform X1	DEGs
XLOC019585	LOC103390992,rgs14	NC_024321.1:10819005-10844280	regulator of G-protein signaling 14 isoform X1;	DEGs
XLOC027919	LOC103397485	NC_024328.1:1497573-1500634	activated RNA polymerase II transcriptional coactivator p15-like	DEGs
XLOC011372	LOC103384129	NC_024315.1:15739488-15751432	complexin-1-like	DEGs
XLOC021312	LOC103392072	NC_024322.1:10383875-10385234	NAD(P)H dehydrogenase [quinone] 1-like	DEGs
XLOC003723	LOC103377395	NC_024309.1:12687843-12689185		DEGs
XLOC004030	LOC103377270,LOC103377275	NC_024309.1:10942935-11051515	zinc finger protein ZIC 1;zinc finger protein ZIC 1-like;	DEGs
XLOC011747	rps6	NC_024315.1:7198572-7201807	40S ribosomal protein S6	DEGs
XLOC012994	LOC103384642	NC_024316.1:3810252-3816407	intermediate filament protein ON3-like	DEGs
XLOC024950	atp5l	NC_024325.1:9419193-9420217	ATP synthase subunit g%2C mitochondrial	DEGs
XLOC022350	rpl27	NC_024323.1:937127-941615	60S ribosomal protein L27	DEGs
XLOC012695	bcas1	NC_024316.1:15205345-15231240	breast carcinoma-amplified sequence 1 isoform X2	DEGs
XLOC013205	LOC103385086	NC_024316.1:12455964-12462871	myosin light polypeptide 6 isoform X1	DEGs
XLOC031013	LOC103399795	NW_007599710.1:77-218	protein FAM19A1	DEGs
XLOC013414	LOC103385492,LOC103385493,kctd6	NC_024316.1:19821185-19836632	monoacylglycerol lipase ABHD6-like;sarcolemmal membrane-associated protein-like isoform X2;BTB/POZ domain-containing protein KCTD6 isoform X1;	DEGs
XLOC011867	LOC103383895,mdh1	NC_024315.1:11000716-11015031	UTP--glucose-1-phosphate uridylyltransferase-like isoform X1;malate dehydrogenase%2C cytoplasmic;	DEGs
XLOC006972	crabp1	NC_024312.1:7956377-8007494	cellular retinoic acid-binding protein 1	DEGs
XLOC024352	pitx1	NC_024325.1:4556309-4569228	pituitary homeobox 1 isoform X2	DEGs
XLOC025863	ak5	NC_024326.1:13225877-13288528	adenylate kinase isoenzyme 5	DEGs
XLOC009268	LOC103382154,LOC103382168	NC_024314.1:12352382-12354757	uncharacterized transmembrane protein DDB_G0289901-like;	DEGs
XLOC022177	c17h16orf89	NC_024323.1:13218315-13229665	UPF0764 protein C16orf89 homolog	DEGs
XLOC028212	LOC103397992	NC_024328.1:14119710-14131535	solute carrier family 12 member 2-like	DEGs
XLOC012629	LOC103385093,LOC103385094	NC_024316.1:12856279-12873721	LOW QUALITY PROTEIN: extended synaptotagmin-1-like	DEGs
XLOC023618	LOC103393894,LOC103393933	NC_024324.1:1716562-1720757	adenylate kinase 2%2C mitochondrial-like;adenylate kinase 2%2C mitochondrial-like;	DEGs
XLOC030993	LOC103399793	NW_007599369.1:14-289	NADH dehydrogenase [ubiquinone] 1 alpha subcomplex subunit 12-like	DEGs
XLOC010566	LOC103382993	NC_024314.1:28823693-28826161	beta-2-microglobulin-like	DEGs
XLOC002936	LOC103397380	NC_024308.1:8963555-8996060	cytochrome b-c1 complex subunit 6%2C mitochondrial	DEGs
XLOC002861	ndufa7	NC_024308.1:6724519-6725951	NADH dehydrogenase [ubiquinone] 1 alpha subcomplex subunit 7	DEGs
XLOC026986	LOC103397288	NC_024327.1:16259812-16262565	ATP synthase subunit alpha%2C mitochondrial-like	DEGs
XLOC013874	prph	NC_024317.1:4920212-4925006	peripherin	DEGs
XLOC016294	mboat7,rps9	NC_024319.1:451625-462513	lysophospholipid acyltransferase 7;40S ribosomal protein S9;	DEGs
XLOC021520	fev	NC_024322.1:17915618-17918992	protein FEV	DEGs
XLOC017738	LOC103389243	NC_024320.1:4535517-4574711	sodium/potassium-transporting ATPase subunit alpha-1 isoform X4	DEGs
XLOC013298	LOC103385273	NC_024316.1:16012293-16019604	uncharacterized protein LOC103385273 isoform X1	DEGs
XLOC018302	rpl17	NC_024320.1:27183783-27187295	60S ribosomal protein L17	DEGs
XLOC021308	march4	NC_024322.1:10274055-10285767		DEGs
XLOC023158	LOC103393962	NC_024324.1:2331125-2341265	sodium channel subunit beta-1-like	DEGs
XLOC019643	sparc	NC_024321.1:12930739-12947560	SPARC	DEGs
XLOC030685	LOC103399713	NW_007594059.1:95-453	WD repeat domain phosphoinositide-interacting protein 1-like	DEGs
XLOC011103	ndufb6	NC_024315.1:5536313-5568317	NADH dehydrogenase [ubiquinone] 1 beta subcomplex subunit 6	DEGs
XLOC009380	pde6g	NC_024314.1:14775522-14778758	retinal rod rhodopsin-sensitive cGMP 3'%2C5'-cyclic phosphodiesterase subunit gamma	DEGs
XLOC019965	LOC103390735	NC_024321.1:7476720-7483725	cofilin-2-like	DEGs
XLOC024981	gabra6	NC_024325.1:10885295-10901349	gamma-aminobutyric acid receptor subunit alpha-6	DEGs
XLOC008951	pnmt	NC_024314.1:1681853-1689545	phenylethanolamine N-methyltransferase	DEGs
XLOC024025	LOC103394709	NC_024324.1:14828598-14831507	stathmin-like	DEGs
XLOC003635	nebl	NC_024309.1:9912269-9941838	nebulette isoform X7	DEGs
XLOC015984	aprt	NC_024318.1:17045687-17049823	adenine phosphoribosyltransferase	DEGs
XLOC009102	pmp22	NC_024314.1:6632726-6768805	peripheral myelin protein 22	DEGs
XLOC017176	glipr2	NC_024319.1:10997600-11013698	golgi-associated plant pathogenesis-related protein 1	DEGs
XLOC009134	LOC103381847	NC_024314.1:7935976-7951485		DEGs
XLOC028167	cdc20b	NC_024328.1:12515375-12524643	cell division cycle protein 20 homolog B	DEGs
XLOC003899	LOC103377004,rpl7	NC_024309.1:4363065-4450295	uncharacterized protein LOC103377004;60S ribosomal protein L7;	DEGs
XLOC009889	LOC103381585	NC_024314.1:3195284-3197817		DEGs
XLOC009702	fam19a2	NC_024314.1:27475141-27514272	protein FAM19A2	DEGs
XLOC022155	LOC103393381,LOC103393397	NC_024323.1:12814431-12823854	uncharacterized protein LOC103393397;	DEGs
XLOC022645	LOC103393210	NC_024323.1:10629717-10638175	ras-related protein Rab-37-like isoform X2	DEGs
XLOC017279	LOC103388794	NC_024319.1:17063342-17063689	myelin basic protein-like	DEGs
XLOC015088	epcam	NC_024318.1:685521-688271	epithelial cell adhesion molecule	DEGs
XLOC029326	LOC103398945	NW_007585187.1:19953-21117	ankyrin repeat and LEM domain-containing protein 2-like	DEGs
XLOC001699	fgb	NC_024307.1:28744126-28748631	LOW QUALITY PROTEIN: fibrinogen beta chain	DEGs
XLOC001797	LOC103391991	NC_024307.1:34350944-34362958	2-acylglycerol O-acyltransferase 1-like	DEGs
XLOC027791	nefh	NC_024328.1:17711791-17720838	neurofilament heavy polypeptide	DEGs
XLOC014854	slc2a10	NC_024317.1:19927671-20012584	solute carrier family 2%2C facilitated glucose transporter member 10	DEGs
XLOC013045	snrpg	NC_024316.1:5331145-5332682	small nuclear ribonucleoprotein G	DEGs
XLOC000024	ND5	NC_012825.1:12982-15354		DEGs
XLOC020292	LOC103391408	NC_024321.1:18975223-18977727	60S ribosomal protein L26	DEGs
XLOC023485	LOC103394674	NC_024324.1:13934956-13936614	putative protein TPRXL	DEGs
XLOC002793	uba52	NC_024308.1:4615483-4617403	ubiquitin-60S ribosomal protein L40	DEGs
XLOC020226	gpx3	NC_024321.1:16130182-16140362	LOW QUALITY PROTEIN: glutathione peroxidase 3	DEGs
XLOC000215	LOC103377078	NC_024307.1:6711313-6718174		DEGs
XLOC021247	zic2	NC_024322.1:7686096-7691278	zinc finger protein ZIC 2	DEGs
XLOC013038	rpl10	NC_024316.1:5226252-5229236	LOW QUALITY PROTEIN: 60S ribosomal protein L10	DEGs
XLOC004070	LOC103377360	NC_024309.1:12077167-12088501	carbonic anhydrase 1-like	DEGs
XLOC018331	rpl37	NC_024320.1:28016900-28019844	60S ribosomal protein L37	DEGs
XLOC027677	LOC103397970	NC_024328.1:13799000-13828020	glutamate receptor ionotropic%2C NMDA 1-like isoform X2	DEGs
XLOC000915	LOC103391742	NC_024307.1:33943455-33945410	zinc finger protein 36%2C C3H1 type-like 2	DEGs
XLOC021426	LOC103392296	NC_024322.1:14854632-14860625	translationally-controlled tumor protein homolog	DEGs
XLOC023232	LOC103394115	NC_024324.1:4591751-4600339	MARCKS-related protein-like	DEGs
XLOC001120	rtn1	NC_024307.1:6745136-6767371	reticulon-1 isoform X1	DEGs
XLOC025546	ndufa13	NC_024326.1:2142607-2145088	NADH dehydrogenase [ubiquinone] 1 alpha subcomplex subunit 13	DEGs
XLOC003939	LOC103377057	NC_024309.1:6984888-6995098	agouti-signaling protein-like	DEGs
XLOC011364	LOC103384104	NC_024315.1:15354754-15359734	tubulin polymerization-promoting protein family member 3-like	DEGs
XLOC025529	LOC103395916	NC_024326.1:1681399-1685831	C2 calcium-dependent domain-containing protein 4C-like	DEGs
XLOC020594	itm2b	NC_024322.1:372053-379011	integral membrane protein 2B	DEGs
XLOC025990	LOC103395940,LOC103395942	NC_024326.1:2006223-2013346	methyl-CpG-binding domain protein 3-like;cytochrome b-c1 complex subunit 10;	DEGs
XLOC027527	LOC103397654	NC_024328.1:7010121-7015761	ATP synthase subunit alpha%2C mitochondrial	DEGs
XLOC013409	plxnd1	NC_024316.1:19710893-19769176	plexin-D1	DEGs
XLOC004414	LOC103377714	NC_024310.1:2452466-2504523		DEGs
XLOC004427	LOC103377691,sik3,tmem25	NC_024310.1:3056296-3092755	T-cell surface glycoprotein CD3 delta chain-like;serine/threonine-protein kinase SIK3;transmembrane protein 25;	DEGs
XLOC013283	bcas1	NC_024316.1:15205345-15231240	breast carcinoma-amplified sequence 1 isoform X2	DEGs
XLOC003129	LOC103376687	NC_024308.1:16681807-16686297	GTP-binding protein REM 2-like isoform X1	DEGs
XLOC026638	LOC103397046	NC_024327.1:6110248-6162831	max dimerization protein 1-like	DEGs
XLOC018469	ambp	NC_024320.1:4173548-4178924	protein AMBP	DEGs
XLOC019447	cxcl14,fam13b	NC_024321.1:4265192-4313302	C-X-C motif chemokine 14;protein FAM13B;	DEGs
XLOC000816	LOC103389608,LOC103389614	NC_024307.1:28732537-28742969	LOW QUALITY PROTEIN: fibrinogen alpha chain-like;fibrinogen alpha chain-like isoform X1;	DEGs
XLOC026684	LOC103397133	NC_024327.1:9388670-9394540	cathepsin L1-like	DEGs
XLOC023362	dtnbp1	NC_024324.1:10643014-10837901	dysbindin isoform X1	DEGs
XLOC016449	LOC103388236	NC_024319.1:4738873-4742237	protein S100-A1-like	DEGs
XLOC016891	tubb	NC_024319.1:1760558-1767642	tubulin beta chain	DEGs
XLOC017909	LOC103389586	NC_024320.1:11320741-11329064	sodium/potassium-transporting ATPase subunit beta-233-like	DEGs
XLOC014564	LOC103386216,rplp0	NC_024317.1:8566254-8572501	golgin subfamily A member 7-like isoform X1;60S acidic ribosomal protein P0;	DEGs
XLOC007168	LOC103380455	NC_024312.1:16608620-16623375	neuroplastin-like isoform X1	DEGs
XLOC008287	LOC103381194,LOC103381201	NC_024313.1:10884334-10984486	nesprin-1-like;	DEGs
XLOC002327	dlg1	NC_024308.1:7781658-7847381	disks large homolog 1	DEGs
XLOC003943	pigm	NC_024309.1:7047429-7050930	GPI mannosyltransferase 1	DEGs
XLOC007787	LOC103380567,LOC103380579	NC_024312.1:18366927-18395292		DEGs
XLOC002933	LOC103397290	NC_024308.1:8889587-8902934	elongation of very long chain fatty acids protein 1-like	DEGs
XLOC005701	agrp	NC_024311.1:6678782-6680707	agouti-related protein	DEGs
XLOC021490	pcbp3	NC_024322.1:16697074-16725561	poly(rC)-binding protein 3	DEGs
XLOC026127	ndufb3	NC_024326.1:5936449-5937797	NADH dehydrogenase [ubiquinone] 1 beta subcomplex subunit 3	DEGs
XLOC018773	rpl31	NC_024320.1:16774444-16776482	60S ribosomal protein L31	DEGs
XLOC029467	LOC103399026	NW_007585324.1:68-420	actin-1	DEGs
XLOC021983	LOC103392991	NC_024323.1:7533434-7545118	vesicular glutamate transporter 1-like	DEGs
XLOC022058	LOC103393131	NC_024323.1:9866007-9897442	synaptic vesicle membrane protein VAT-1 homolog	DEGs
XLOC000905	pygm	NC_024307.1:33670495-33692173	glycogen phosphorylase%2C muscle form	DEGs
XLOC001623	txn	NC_024307.1:26966193-26969368	thioredoxin	DEGs
XLOC019694	LOC103391206,atp5o	NC_024321.1:15524564-15536163	UPF0461 protein C5orf24 homolog;ATP synthase subunit O%2C mitochondrial;	DEGs
XLOC017660	lyz	NC_024320.1:2250666-2251720	lysozyme C	DEGs
XLOC026872	LOC103397084	NC_024327.1:7352035-7355513	protein kish-A	DEGs
XLOC005967	LOC103379310	NC_024311.1:16844824-16849827	cytochrome c oxidase subunit 5A%2C mitochondrial	DEGs
XLOC008587	LOC103380971	NC_024313.1:6928499-6959156	uncharacterized protein LOC103380971	DEGs
XLOC012416	LOC103384641	NC_024316.1:3865188-3871784	keratin%2C type I cytoskeletal 18-like isoform X1	DEGs
XLOC023242	LOC103394121	NC_024324.1:4969345-4972854		DEGs
XLOC010366	serp1	NC_024314.1:18673898-18681027	stress-associated endoplasmic reticulum protein 1	DEGs
XLOC005639	LOC103378707	NC_024311.1:4070917-4075288	ferritin%2C heavy subunit isoform X1	DEGs
XLOC010223	LOC103382271	NC_024314.1:14194052-14251419	protein Tob1-like	DEGs
XLOC000658	rps4x	NC_024307.1:23635915-23639382	40S ribosomal protein S4%2C X isoform	DEGs
XLOC024846	fez1	NC_024325.1:5548183-5560256	fasciculation and elongation protein zeta-1 isoform X1	DEGs
XLOC029862	LOC103399266	NW_007586779.1:234-955		DEGs
XLOC025595	LOC103396071	NC_024326.1:3985689-4023210	zona pellucida sperm-binding protein 4-like	DEGs
XLOC029016	fndc4	NW_007585121.1:268960-287686	fibronectin type III domain-containing protein 4	DEGs
XLOC014715	LOC103386554	NC_024317.1:15352878-15367529	tetraspanin-2-like	DEGs
XLOC010918	LOC103383167	NC_024315.1:384457-386946	uncharacterized protein LOC103383167	DEGs
XLOC019691	LOC103391214	NC_024321.1:15430632-15473884	gamma-aminobutyric acid receptor subunit beta-2-like	DEGs
XLOC030059	LOC103399390	NW_007588058.1:314-794	ras GTPase-activating protein nGAP-like	DEGs
XLOC018750	eef1b2,zdbf2	NC_024320.1:16286251-16296490	elongation factor 1-beta;DBF4-type zinc finger-containing protein 2;	DEGs
XLOC003978	bhlhe22	NC_024309.1:9117802-9119824	class E basic helix-loop-helix protein 22	DEGs
XLOC021077	LOC103391555	NC_024322.1:1079695-1113054		DEGs
XLOC019386	atp1b4	NC_024321.1:1173275-1194522	protein ATP1B4	DEGs
XLOC008976	LOC103381535	NC_024314.1:2653629-2655797	cytochrome c oxidase subunit 7A-related protein%2C mitochondrial	DEGs
XLOC000846	LOC103390672,ptprd	NC_024307.1:29910766-30124708	LOW QUALITY PROTEIN: receptor-type tyrosine-protein phosphatase delta;	DEGs
XLOC015617	tspan14	NC_024318.1:1871892-1880048	tetraspanin-14 isoform X3	DEGs
XLOC029372	LOC103398980	NW_007585228.1:10975-11224	mamu class II histocompatibility antigen%2C DR alpha chain-like	DEGs
XLOC027657	LOC103397927,LOC103397951	NC_024328.1:12984480-12994467	probable serine/threonine-protein kinase kinX isoform X2;zonadhesin-like;	DEGs
XLOC027615	xbp1	NC_024328.1:10684880-10687842	X-box-binding protein 1	DEGs
XLOC026629	LOC103397030	NC_024327.1:5571957-5584592	ras-related protein Rab-35-like	DEGs
XLOC028235	LOC103398029	NC_024328.1:14675261-14678810	alpha-1-antitrypsin-like protein CM55-ST isoform X1	DEGs
XLOC025690	LOC103396292	NC_024326.1:6706463-6711427	tubulin beta chain-like isoform X1	DEGs
XLOC016833	LOC103387816	NC_024319.1:12868-26915	cytochrome c oxidase subunit 6B1	DEGs
XLOC004431	gap43	NC_024310.1:3133758-3146420	neuromodulin	DEGs
XLOC012817	rpl32	NC_024316.1:19522432-19525174	60S ribosomal protein L32	DEGs
XLOC013195	eno1	NC_024316.1:12279676-12298968	alpha-enolase isoform X1	DEGs
XLOC016928	pnrc2	NC_024319.1:2497256-2508872	proline-rich nuclear receptor coactivator 2	DEGs
XLOC027358	tchp	NC_024328.1:334550-339504	trichoplein keratin filament-binding protein isoform X1	DEGs
XLOC015953	pcsk2	NC_024318.1:15807882-15837329	neuroendocrine convertase 2	DEGs
XLOC026662	LOC103397093	NC_024327.1:7800859-8099040	heterogeneous nuclear ribonucleoprotein K-like	DEGs
XLOC017373	LOC103389014	NC_024319.1:21804454-21806076	apolipoprotein C-II-like	DEGs
XLOC018711	LOC103389748	NC_024320.1:15557162-15560822	ATP synthase subunit beta%2C mitochondrial	DEGs
XLOC012922	ybx1	NC_024316.1:1678876-1683715	nuclease-sensitive element-binding protein 1 isoform X4	DEGs
XLOC025172	LOC103395597,ndufa2,sgcd	NC_024325.1:16292759-16330868	A disintegrin and metalloproteinase with thrombospondin motifs 2-like;NADH dehydrogenase [ubiquinone] 1 alpha subcomplex subunit 2;delta-sarcoglycan isoform X1;	DEGs
XLOC030985	LOC103399791	NW_007599035.1:0-358		DEGs
XLOC009348	tcerg1l	NC_024314.1:14342385-14346991	transcription elongation regulator 1-like protein	DEGs
XLOC003914	prlh	NC_024309.1:5218262-5336823	prolactin-releasing peptide	DEGs
XLOC020313	LOC103391483	NC_024321.1:19649662-19700211	X-linked interleukin-1 receptor accessory protein-like 2	DEGs
XLOC026024	LOC103396004	NC_024326.1:2891697-2895343	secretogranin-2-like	DEGs
XLOC009792	atp5c1	NC_024314.1:29974663-29980730	ATP synthase subunit gamma%2C mitochondrial	DEGs
XLOC011617	map1lc3c	NC_024315.1:3190256-3203048	microtubule-associated proteins 1A/1B light chain 3C	DEGs
XLOC025643	LOC103396195,LOC103396197	NC_024326.1:5309254-5317345	LOW QUALITY PROTEIN: transmembrane protein 8B-like;leucine rich adaptor protein 1-like;	DEGs
XLOC024300	LOC103394840	NC_024325.1:2361322-2385959	neuron-specific protein family member 2	DEGs
XLOC016434	LOC103388164	NC_024319.1:4298492-4300022	jeltraxin-like	DEGs
XLOC008093	LOC103380731,LOC103380736	NC_024313.1:3070269-3084754	alpha-1-antitrypsin homolog;uncharacterized protein LOC103380736;	DEGs
XLOC000385	crip2	NC_024307.1:14695086-14715605	cysteine-rich protein 2	DEGs
XLOC018885	LOC103390129	NC_024320.1:21879283-21880129	cytochrome b-c1 complex subunit 9	DEGs
XLOC022763	LOC103393442	NC_024323.1:13449055-13480898	syntaxin-1B	DEGs
XLOC013438	LOC103385532	NC_024316.1:20342674-20346315	cellular nucleic acid-binding protein-like	DEGs
XLOC016904	eno2,mlf2	NC_024319.1:2028662-2038412	gamma-enolase isoform X1;myeloid leukemia factor 2;	DEGs
XLOC007265	calb2	NC_024312.1:1109702-1127146	calretinin	DEGs
XLOC029221	nts	NW_007585140.1:12978-19764	neurotensin/neuromedin N	DEGs
XLOC012380	LOC103384572,LOC103384575	NC_024316.1:2720304-2737094	GTPase IMAP family member 8-like;	DEGs
XLOC023590	LOC103393827	NC_024324.1:911205-912709	uncharacterized protein LOC103393827	DEGs
XLOC026603	LOC103396971	NC_024327.1:3417381-3419537	uncharacterized protein LOC103396971	DEGs
XLOC026830	LOC103397010	NC_024327.1:4989323-4999780	protein RUFY3-like isoform X1	DEGs
XLOC019625	hopx	NC_024321.1:12137457-12144567	homeodomain-only protein	DEGs
XLOC026574	LOC103396924	NC_024327.1:1870023-1906560	LOW QUALITY PROTEIN: DNA polymerase delta subunit 2-like	DEGs
XLOC025594	LOC103396070	NC_024326.1:3985689-4023210	protein FAM131A-like	DEGs
XLOC018090	LOC103390021	NC_024320.1:18484642-18485497	complement component C9-like	DEGs
XLOC022725	smdt1	NC_024323.1:12618858-12619370	essential MCU regulator%2C mitochondrial	DEGs
XLOC006893	LOC103379836,rpl27a	NC_024312.1:5722377-5732407	A-kinase-interacting protein 1-like;60S ribosomal protein L27a;	DEGs
XLOC011729	fgg	NC_024315.1:6594460-6599280	fibrinogen gamma chain	DEGs
XLOC025858	rps8	NC_024326.1:13103548-13106109	40S ribosomal protein S8	DEGs
XLOC028109	LOC103397751	NC_024328.1:9398244-9400857	transcription factor BTF3-like isoform X1	DEGs
XLOC008988	LOC103381561	NC_024314.1:2923956-2929738	LOW QUALITY PROTEIN: redox-regulatory protein FAM213A-like	DEGs
XLOC026776	LOC103396890	NC_024327.1:986556-988066	LOW QUALITY PROTEIN: uncharacterized protein LOC103396890	DEGs
XLOC008775	LOC103381358	NC_024313.1:13716047-13716501		DEGs
XLOC029639	LOC103399129	NW_007585774.1:11-859		DEGs
XLOC021117	etv5	NC_024322.1:2300455-2312413	ETS translocation variant 5 isoform X5	DEGs
XLOC026282	LOC103396605,LOC103396610	NC_024326.1:11677769-11768963	uncharacterized protein LOC103396610;	DEGs
XLOC026631	LOC103397031	NC_024327.1:5641489-5649977	citron Rho-interacting kinase-like	DEGs
XLOC023326	LOC103394261,LOC103394263,vps72	NC_024324.1:9285895-9299506	leucine-rich repeat and immunoglobulin-like domain-containing nogo receptor-interacting protein 1vacuolar protein sorting-associated protein 72 homolog;	DEGs
XLOC016988	cdh17,gem	NC_024319.1:3916196-3932589	cadherin-17;LOW QUALITY PROTEIN: GTP-binding protein GEM;	DEGs
XLOC027404	LOC103397462	NC_024328.1:1820251-1827903	low molecular weight neuronal intermediate filament-like	DEGs
XLOC026837	LOC103397022	NC_024327.1:5363836-5375723	phosphatidate cytidylyltransferase 1-like isoform X2	DEGs
XLOC028718	rpl13	NW_007585110.1:475343-478575	60S ribosomal protein L13	DEGs
XLOC031094	LOC103399803	NW_007602268.1:0-304		DEGs
XLOC019021	LOC103390430	NC_024320.1:27932481-27950236	ATP synthase subunit alpha%2C mitochondrial	DEGs
XLOC015611	LOC103386948,rtn4	NC_024318.1:1769927-1800491	cytochrome c oxidase protein 20 homolog;reticulon-4 isoform X3;	DEGs
XLOC030645	LOC103399698	NW_007593376.1:39-467		DEGs
XLOC029588	rpl18	NW_007585569.1:957-1559	60S ribosomal protein L18	DEGs
XLOC014330	c11h1orf74,tomm6	NC_024317.1:1974088-1977528	UPF0739 protein C1orf74 homolog;mitochondrial import receptor subunit TOM6 homolog;	DEGs
XLOC007396	LOC103379727,LOC103379728	NC_024312.1:4683585-4689504	CD59 glycoprotein-like;	DEGs
XLOC002485	LOC103399881	NC_024308.1:13439520-13447432	histidine-rich glycoprotein-like	DEGs
XLOC017039	ndufa3	NC_024319.1:5460416-5464637	LOW QUALITY PROTEIN: NADH dehydrogenase [ubiquinone] 1 alpha subcomplex subunit 3	DEGs
XLOC029317	lgi3	NW_007585183.1:15102-22362	leucine-rich repeat LGI family member 3	DEGs
XLOC026884	LOC103397105	NC_024327.1:8175172-8185369	transitional endoplasmic reticulum ATPase-like	DEGs
XLOC024639	slc23a1	NC_024325.1:16216487-16237864	solute carrier family 23 member 1	DEGs
XLOC020720	sp9	NC_024322.1:6288112-6290453	transcription factor Sp9	DEGs
XLOC004041	nrn1	NC_024309.1:11269675-11279495	neuritin	DEGs
XLOC002533	LOC103399931	NC_024308.1:14918610-14924472	elongation factor 2-like	DEGs
XLOC023306	LOC103394294	NC_024324.1:8921602-8925266	eomesodermin-like isoform X2	DEGs
XLOC006018	LOC103379402,LOC103379415	NC_024311.1:18665692-18684709	neuronal acetylcholine receptor subunit alpha-3-like;	DEGs
XLOC029828	LOC103399245	NW_007586619.1:161-327	CD44 antigen-like	DEGs
XLOC006878	ndrg4	NC_024312.1:5034815-5049461	protein NDRG4	DEGs
XLOC019617	eef1g	NC_024321.1:11554750-11560615	LOW QUALITY PROTEIN: elongation factor 1-gamma	DEGs
XLOC023736	dlx6	NC_024324.1:4936558-4951141	homeobox protein DLX-6	DEGs
XLOC022759	LOC103393470,arl6ip1	NC_024323.1:13283516-13291140	eukaryotic translation initiation factor 1-like;ADP-ribosylation factor-like protein 6-interacting protein 1;	DEGs
XLOC017892	igfbp2	NC_024320.1:10561109-10587540	insulin-like growth factor-binding protein 2	DEGs
XLOC003678	LOC103377269	NC_024309.1:10942935-11051515	zinc finger protein ZIC 4-like	DEGs
XLOC001002	LOC103385454	NC_024307.1:2899244-2901902	interferon alpha-inducible protein 27-like protein 2 isoform X1	DEGs
XLOC003111	LOC103399966,colgalt2	NC_024308.1:15800006-15832602	procollagen galactosyltransferase 2;	DEGs
XLOC019639	LOC103391100	NC_024321.1:12832427-12851053	matrin-3-like isoform X1	DEGs
XLOC017377	LOC103389012	NC_024319.1:21821453-21823297	apolipoprotein Eb-like	DEGs
XLOC028871	LOC103398561	NW_007585115.1:7693-11120	small integral membrane protein 15	DEGs
XLOC002596	LOC103376631	NC_024308.1:17691843-17693920	uncharacterized protein LOC103376631	DEGs
XLOC026867	LOC103397077	NC_024327.1:7083772-7084360		DEGs
XLOC002387	LOC103397691	NC_024308.1:9692250-9715029	yjeF N-terminal domain-containing protein 3-like	DEGs
XLOC003476	LOC103376894	NC_024309.1:2239784-2241068	lipocalin-like	DEGs
XLOC022461	LOC103392814	NC_024323.1:4993108-4995108	metalloproteinase inhibitor 2-like	DEGs
XLOC007084	eps8l2	NC_024312.1:12962511-12981106	epidermal growth factor receptor kinase substrate 8-like protein 2 isoform X1	DEGs
XLOC007435	calcb	NC_024312.1:5657885-5662456	calcitonin gene-related peptide 2 isoform X1	DEGs
XLOC025763	LOC103396466	NC_024326.1:9726118-9733347		DEGs
XLOC017345	LOC103388931	NC_024319.1:20216631-20218355	type-4 ice-structuring protein LS-12-like	DEGs
XLOC008106	chga	NC_024313.1:3774029-3781770	chromogranin-A	DEGs
XLOC014025	ndrg3	NC_024317.1:11523773-11557776	protein NDRG3 isoform X1	DEGs
XLOC023323	LOC103394269	NC_024324.1:9239462-9246683	polyadenylate-binding protein 1-like	DEGs
XLOC029955	LOC103399324	NW_007587373.1:223-866	golgin subfamily A member 3-like	DEGs
XLOC008950	LOC103381481	NC_024314.1:1674508-1680570	protein phosphatase 1 regulatory subunit 1B-like isoform X1	DEGs
XLOC025946	LOC103395844	NC_024326.1:464989-467784	alpha-2-HS-glycoprotein-like	DEGs
XLOC023350	acot13	NC_024324.1:10224998-10226207	acyl-coenzyme A thioesterase 13 isoform X2	DEGs
XLOC018674	r3hdm1	NC_024320.1:12939145-12975637	R3H domain-containing protein 1 isoform X3	DEGs
XLOC015544	LOC103387799	NC_024318.1:17914152-17916725	carbonic anhydrase 2-like	DEGs
XLOC003509	ppp1r17	NC_024309.1:4075442-4077768	protein phosphatase 1 regulatory subunit 17	DEGs
XLOC011511	cacna1a	NC_024315.1:429780-514156	voltage-dependent P/Q-type calcium channel subunit alpha-1A isoform X7	DEGs
XLOC022637	LOC103393222	NC_024323.1:10532519-10538060	V-type proton ATPase 16 kDa proteolipid subunit	DEGs
XLOC008337	ift172,msra	NC_024313.1:12752186-12804472	LOW QUALITY PROTEIN: intraflagellar transport protein 172 homolog;mitochondrial peptide methionine sulfoxide reductase isoform X1;	DEGs
XLOC021951	LOC103392929	NC_024323.1:6833291-6835812	zona pellucida sperm-binding protein 3-like isoform X1	DEGs
XLOC001122	six1	NC_024307.1:6899552-6904005	homeobox protein SIX1	DEGs
XLOC018719	LOC103389763	NC_024320.1:15811405-15815620	calsequestrin-2-like	DEGs
XLOC022271	LOC103393583	NC_024323.1:14873831-14875875	guanine nucleotide-binding protein G(I)/G(S)/G(O) subunit gamma-5-like	DEGs
XLOC008313	LOC103381230,cnr1	NC_024313.1:12359399-12370778	akirin-2-like;cannabinoid receptor 1 isoform X1;	DEGs
XLOC028086	LOC103397801	NC_024328.1:8632661-8637158	cathepsin L1-like	DEGs
XLOC027388	LOC103397488,LOC103397489	NC_024328.1:1397015-1399550	molybdopterin synthase catalytic subunit-like;molybdopterin synthase sulfur carrier subunit-like;	DEGs
XLOC008030	gja1	NC_024313.1:226407-234732	gap junction alpha-1 protein	DEGs
XLOC023615	ndufs5	NC_024324.1:1690780-1692066	NADH dehydrogenase [ubiquinone] iron-sulfur protein 5	DEGs
XLOC028136	pebp1	NC_024328.1:10902700-10906141	phosphatidylethanolamine-binding protein 1	DEGs
XLOC009785	LOC103383106	NC_024314.1:29851452-29866929		DEGs
XLOC007651	myrf,tmem258	NC_024312.1:12936871-12959077	myelin regulatory factor isoform X3;transmembrane protein 258;	DEGs
XLOC023920	ssr2	NC_024324.1:11586534-11589368	translocon-associated protein subunit beta	DEGs
XLOC013679	slc6a11	NC_024317.1:9862-27531	sodium- and chloride-dependent GABA transporter 3	DEGs
XLOC023909	fam91a1	NC_024324.1:11134025-11178682	protein FAM91A1 isoform X1	DEGs
XLOC012448	LOC103384692	NC_024316.1:4902012-4908757	peptidyl-prolyl cis-trans isomerase FKBP1A	DEGs
XLOC023358	LOC103394397	NC_024324.1:10507587-10509131	fatty acid-binding protein%2C heart-like	DEGs
XLOC000224	six6	NC_024307.1:6872024-6874295	homeobox protein SIX6	DEGs
XLOC022333	LOC103392522	NC_024323.1:376757-381611	60S ribosomal protein L3	DEGs
XLOC028230	nudt18	NC_024328.1:14571294-14580740	8-oxo-dGDP phosphatase NUDT18	DEGs
XLOC024023	rpl15	NC_024324.1:14734546-14742842	60S ribosomal protein L15	DEGs
XLOC017020	LOC103388229,LOC103388230	NC_024319.1:4453416-4465228	protein S100-A11-like;protein S100-A1-like;	DEGs
XLOC000295	LOC103378371	NC_024307.1:10213947-10215649	fatty acid-binding protein%2C brain-like	DEGs
XLOC029891	LOC103399283	NW_007586942.1:65-921	Kv channel-interacting protein 1-like	DEGs
XLOC024307	LOC103394844	NC_024325.1:2788364-2788948		DEGs
XLOC011371	LOC103384121	NC_024315.1:15676565-15682449	importin subunit alpha-5-like	DEGs
XLOC009994	LOC103381788	NC_024314.1:6078777-6094538	protein quaking-B-like isoform X2	DEGs
XLOC024689	LOC103395764	NC_024325.1:16838419-16840943	hepatitis A virus cellular receptor 1 homolog	DEGs
XLOC023626	LOC103393908,LOC103393909	NC_024324.1:1835531-1848018	elongation factor 1-alpha;elongation factor 1-alpha;	DEGs
XLOC026196	LOC103396384,gjc2	NC_024326.1:8582474-8596078	5-beta-cholestane-3-alpha%2C7-alpha-diol 12-alpha-hydroxylase;gap junction gamma-2 protein;	DEGs
XLOC014775	draxin	NC_024317.1:17550086-17566082	draxin isoform X2	DEGs
XLOC016272	LOC103387826	NC_024319.1:136290-146498	C-Jun-amino-terminal kinase-interacting protein 4-like	DEGs
XLOC022082	LOC103393207	NC_024323.1:10663697-10667795	E3 ubiquitin-protein ligase TRIM69-like isoform X1	DEGs
XLOC004115	LOC103377455	NC_024309.1:14703129-14706577	myosin regulatory light chain 2%2C smooth muscle minor isoform	DEGs
XLOC023219	LOC103394083	NC_024324.1:4119198-4128755	exostosin-1b-like	DEGs
XLOC019956	LOC103390711	NC_024321.1:6545236-6547316	cathepsin Z-like	DEGs
XLOC016385	LOC103388089,dhdds	NC_024319.1:3440636-3449645	dehydrodolichyl diphosphate synthase isoform X2;	DEGs
XLOC023311	LOC103394284	NC_024324.1:9081127-9082905		DEGs
XLOC027402	snrnp27	NC_024328.1:1787771-1792197	U4/U6.U5 small nuclear ribonucleoprotein 27 kDa protein	DEGs
XLOC013095	LOC103384861	NC_024316.1:7918514-7920821	60S ribosomal protein L22	DEGs
XLOC029356	LOC103398966	NW_007585217.1:1047-4561	transmembrane emp24 domain-containing protein 7-like isoform X1	DEGs
XLOC013066	gabrd	NC_024316.1:6877261-6895118	gamma-aminobutyric acid receptor subunit delta	DEGs
XLOC030460	LOC103399620	NW_007591459.1:21-574	probable G-protein coupled receptor 133	DEGs
XLOC011280	LOC103383945	NC_024315.1:12777035-12783863	tubulin beta-4B chain-like	DEGs
XLOC022008	LOC103393015	NC_024323.1:8060658-8126648	cell wall adhesin EAP1-like	DEGs
XLOC026690	LOC103397141	NC_024327.1:9549733-9554942	protein SET isoform X1	DEGs
XLOC014245	LOC103386835	NC_024317.1:20173905-20177242	LOW QUALITY PROTEIN: regulator of G-protein signaling 9-binding protein-like	DEGs
XLOC023559	LOC103393803,LOC103393804	NC_024324.1:479614-500077	ectonucleotide pyrophosphatase/phosphodiesterase family member 2-like;LOW QUALITY PROTEIN: venom phosphodiesterase 1-like;	DEGs
XLOC025192	camk2a	NC_024325.1:16516997-16534174	calcium/calmodulin-dependent protein kinase type II subunit alpha isoform X1	DEGs
XLOC019480	LOC103390726,LOC103390728	NC_024321.1:7411549-7439703	thiosulfate sulfurtransferase/rhodanese-like domain-containing protein 1;LRRN4 C-terminal-like protein;	DEGs
XLOC012665	LOC103385197	NC_024316.1:14530096-14548024	E3 ubiquitin-protein ligase MARCH9-like	DEGs
XLOC007636	LOC103380240,LOC103380251	NC_024312.1:12562704-12567727	60S ribosomal protein L4-B-like;60S ribosomal protein L4-like;	DEGs
XLOC023548	c18h1orf85,rps18	NC_024324.1:341700-350286	lysosomal protein NCU-G1;40S ribosomal protein S18;	DEGs
XLOC019877	LOC103390540	NC_024321.1:1381539-1385166	mid1-interacting protein 1-like	DEGs
XLOC007328	LOC103379611	NC_024312.1:2748676-2754666	glucose-6-phosphate isomerase-like	DEGs
XLOC028767	LOC103398472	NW_007585112.1:269660-270505	cocaine- and amphetamine-regulated transcript protein-like	DEGs
XLOC030469	LOC103399623	NW_007591574.1:82-569		DEGs
XLOC026041	LOC103396043	NC_024326.1:3536456-3538448	uncharacterized protein LOC103396043	DEGs
XLOC016679	hapln2	NC_024319.1:15393230-15410136	hyaluronan and proteoglycan link protein 2	DEGs
XLOC000462	cfl2	NC_024307.1:16506594-16511418	cofilin-2	DEGs
XLOC025516	LOC103395911	NC_024326.1:1471274-1573930	ephrin type-A receptor 3-like	DEGs
XLOC023502	LOC103394647	NC_024324.1:14205265-14235705	glutathione S-transferase A-like isoform X1	DEGs
XLOC014303	camkv	NC_024317.1:1183420-1195382	caM kinase-like vesicle-associated protein	DEGs
XLOC014641	LOC103386379	NC_024317.1:12299204-12307275	leucine-rich repeat-containing protein 3-like	DEGs
XLOC024375	ppp1r14a	NC_024325.1:5872605-5878537	protein phosphatase 1 regulatory subunit 14A	DEGs
XLOC008163	LOC103380891	NC_024313.1:5407108-5423944	LOW QUALITY PROTEIN: heat shock protein HSP 90-beta-like	DEGs
XLOC029049	LOC103398755,dnajc5b	NW_007585124.1:60572-69857	anion exchange protein 2-like;dnaJ homolog subfamily C member 5B;	DEGs
XLOC017054	LOC103388325,LOC103388328,nov	NC_024319.1:6130224-6195025	LOW QUALITY PROTEIN: leucine-rich repeat-containing protein 16A-like;secretagogin-like;protein NOV homolog;	DEGs
XLOC023973	atpif1,hnrnpr	NC_024324.1:12822879-12834115	ATPase inhibitor%2C mitochondrial isoform X3;heterogeneous nuclear ribonucleoprotein R isoform X2;	DEGs
XLOC028079	LOC103397815	NC_024328.1:8102300-8160093	protein RUFY3-like isoform X1	DEGs
XLOC030695	LOC103399717	NW_007594252.1:63-442		DEGs
XLOC016420	LOC103388190	NC_024319.1:4030169-4066840	uncharacterized protein LOC103388190	DEGs
XLOC027936	LOC103397452,LOC103397495	NC_024328.1:2035533-2054483	low-density lipoprotein receptor-related protein 2-like;	DEGs
XLOC012982	rpl10a	NC_024316.1:3349960-3352484	60S ribosomal protein L10a	DEGs
XLOC013148	LOC103384973	NC_024316.1:10606835-10607714	WAP four-disulfide core domain protein 2-like	DEGs
XLOC008707	LOC103381207	NC_024313.1:11698429-11703268	serine/arginine-rich splicing factor 5-like	DEGs
XLOC022314	LOC103393715	NC_024323.1:16329630-16349267	serine/threonine-protein kinase N2-like	DEGs
XLOC024410	LOC103395053	NC_024325.1:6847406-6851341	heat shock cognate 70 kDa protein	DEGs
XLOC026598	LOC103396958	NC_024327.1:3077158-3090274	AP-3 complex subunit sigma-1-like	DEGs
XLOC020897	LOC103392216	NC_024322.1:13402079-13405091	tubulin alpha chain	DEGs
XLOC005206	LOC103378324,LOC103378332	NC_024310.1:15070649-15111962	dixin-A-like;dixin-A-like;	DEGs
XLOC011221	ugt8	NC_024315.1:9704698-9721618	2-hydroxyacylsphingosine 1-beta-galactosyltransferase	DEGs
XLOC022800	LOC103393611	NC_024323.1:14525510-14529202	tetraspanin-1-like isoform X1	DEGs
XLOC022815	LOC103393575	NC_024323.1:15046182-15049994	von Willebrand factor C domain-containing protein 2-like	DEGs
XLOC002345	ahsg	NC_024308.1:8201314-8211438	alpha-2-HS-glycoprotein isoform X1	DEGs
XLOC010211	c8h10orf88	NC_024314.1:13919832-13932756	uncharacterized protein C10orf88 homolog	DEGs
XLOC007144	LOC103380362	NC_024312.1:15387400-15420112		DEGs
XLOC006879	LOC103379763	NC_024312.1:5053026-5088335	LOW QUALITY PROTEIN: synaptic vesicle glycoprotein 2B-like	DEGs
XLOC001140	id2	NC_024307.1:7668611-7671872	DNA-binding protein inhibitor ID-2	DEGs
XLOC014457	LOC103386013	NC_024317.1:4681037-4691177	protein S100-B-like	DEGs
XLOC007072	map2k1	NC_024312.1:12543967-12552898	dual specificity mitogen-activated protein kinase kinase 1	DEGs
XLOC027745	LOC103398092	NC_024328.1:15030596-15032554		DEGs
XLOC021825	gfap	NC_024323.1:3148053-3155625	glial fibrillary acidic protein isoform X2	DEGs
XLOC028859	coro2b	NW_007585114.1:162521-185538	coronin-2B isoform X1	DEGs
XLOC018380	ccnb1	NC_024320.1:509367-512868	G2/mitotic-specific cyclin-B1	DEGs
XLOC000091	LOC103383075	NC_024307.1:2596174-2601091	uncharacterized protein LOC103383075	DEGs
XLOC019622	LOC103391058	NC_024321.1:11961782-12002113	complexin-1-like	DEGs
XLOC010059	ndufb8	NC_024314.1:8879005-9268226	NADH dehydrogenase [ubiquinone] 1 beta subcomplex subunit 8%2C mitochondrial	DEGs
XLOC017775	ccni	NC_024320.1:5548900-5556788	cyclin-I isoform X1	DEGs
XLOC005665	LOC103378753,LOC103378754	NC_024311.1:5207203-5212788		DEGs
XLOC003904	cd226	NC_024309.1:4565636-4614805	CD226 antigen	DEGs
XLOC012652	ppdpf	NC_024316.1:14150791-14155171	pancreatic progenitor cell differentiation and proliferation factor	DEGs
XLOC009140	rbfox3	NC_024314.1:8022457-8442733	RNA binding protein fox-1 homolog 3 isoform X1	DEGs
XLOC030722	LOC103399730	NW_007594642.1:0-409		DEGs
XLOC013199	LOC103385057	NC_024316.1:12313206-12321429		DEGs
XLOC022729	c17h7orf55	NC_024323.1:12649936-12653997	UPF0562 protein C7orf55 homolog	DEGs
XLOC016966	siglec15	NC_024319.1:3550544-3557570	sialic acid-binding Ig-like lectin 15	DEGs
XLOC001164	LOC103378019	NC_024307.1:8995608-8998204	cannabinoid receptor type 1B-like	DEGs
XLOC002939	elavl4	NC_024308.1:9150887-9222462	ELAV-like protein 4 isoform X9	DEGs
XLOC016678	LOC103388712	NC_024319.1:15334084-15347432		DEGs
XLOC023304	LOC103394248	NC_024324.1:8455473-8458232		DEGs
XLOC016636	oxr1	NC_024319.1:12529160-12640749	oxidation resistance protein 1 isoform X1	DEGs
XLOC028054	mrps36	NC_024328.1:7576490-7578990	28S ribosomal protein S36%2C mitochondrial	DEGs
XLOC022532	LOC103392951	NC_024323.1:7244070-7247135	lipopolysaccharide-induced tumor necrosis factor-alpha factor homolog	DEGs
XLOC022105	ndufab1	NC_024323.1:11462557-11464581	acyl carrier protein%2C mitochondrial	DEGs
XLOC021774	eif3g	NC_024323.1:1135105-1137973	eukaryotic translation initiation factor 3 subunit G isoform X1	DEGs
XLOC011294	LOC103383969	NC_024315.1:13025527-13155930	VPS10 domain-containing receptor SorCS1-like	DEGs
XLOC015515	c12h6orf57	NC_024318.1:16475219-16478179	UPF0369 protein C6orf57 homolog	DEGs
XLOC027993	LOC103397558	NC_024328.1:4780906-4784490	stromal cell-derived factor 2-like protein 1	DEGs
XLOC028923	ewsr1	NW_007585117.1:348069-359103	RNA-binding protein EWS	DEGs
XLOC007070	LOC103380231	NC_024312.1:12402953-12404469		DEGs
XLOC026823	LOC103397003	NC_024327.1:4819318-4823786	synaptobrevin homolog YKT6-like	DEGs
XLOC007509	LOC103380006	NC_024312.1:8301764-8316214	switch-associated protein 70-like	DEGs
XLOC027925	LOC103397498	NC_024328.1:1647274-1648986	60S ribosomal protein L35-like	DEGs
XLOC018740	sft2d2	NC_024320.1:16154830-16157411	vesicle transport protein SFT2B	DEGs
XLOC018097	btf3	NC_024320.1:18743953-18746764	transcription factor BTF3	DEGs
XLOC011355	LOC103384076	NC_024315.1:15153368-15163979		DEGs
XLOC014598	snrpe	NC_024317.1:10818368-10819848	small nuclear ribonucleoprotein E	DEGs
XLOC026788	LOC103396907	NC_024327.1:1870023-1906560		DEGs
XLOC020205	sept8	NC_024321.1:15403841-15423711		DEGs
XLOC016327	tpi1	NC_024319.1:1996147-2000265	triosephosphate isomerase	DEGs
XLOC010327	tspan9	NC_024314.1:17904590-17908913	tetraspanin-9	DEGs
XLOC006717	LOC103379445	NC_024312.1:195045-205087	isocitrate dehydrogenase [NADP]%2C mitochondrial	DEGs
XLOC009237	LOC103382051	NC_024314.1:11538798-11540458	dexamethasone-induced Ras-related protein 1-like	DEGs
XLOC002909	rpl36	NC_024308.1:8297284-8312079	60S ribosomal protein L36	DEGs
XLOC023860	arpp21	NC_024324.1:9841555-9858470	cAMP-regulated phosphoprotein 21	DEGs
XLOC029272	LOC103398916	NW_007585154.1:5332-5647	neurofilament light polypeptide-like	DEGs
XLOC028041	LOC103397651	NC_024328.1:7027788-7028863	prostate stem cell antigen-like	DEGs
XLOC009396	LOC103382188	NC_024314.1:15103340-15106217	nucleoside diphosphate kinase-like isoform X1	DEGs
XLOC009846	LOC103381479	NC_024314.1:1666560-1669662	neurogenic differentiation factor 2-like	DEGs
XLOC015882	psap	NC_024318.1:12656069-12664230	prosaposin isoform X2	DEGs
XLOC029777	LOC103399214	NW_007586360.1:6-938	sodium/potassium/calcium exchanger 4-like	DEGs
XLOC011193	LOC103383797	NC_024315.1:9057183-9128265	glutamate receptor ionotropic%2C NMDA 2B-like	DEGs
XLOC004416	LOC103377709,LOC103377710	NC_024310.1:2509423-2551612	uncharacterized protein LOC103377709;mucin-5AC-like;	DEGs
XLOC030446	LOC103399610	NW_007591325.1:34-579	neurofilament light polypeptide-like	DEGs
XLOC005797	LOC103378982	NC_024311.1:9796394-9808730	pyruvate kinase PKM isoform X1	DEGs
XLOC030270	LOC103399521	NW_007589634.1:2-650	claudin-4-like	DEGs
XLOC011459	LOC103384324	NC_024315.1:18497756-18512853	interferon-induced protein with tetratricopeptide repeats 5-like	DEGs
XLOC023240	dlx5	NC_024324.1:4932426-4934238	homeobox protein DLX-5	DEGs
XLOC009298	LOC103382346	NC_024314.1:13183210-13186013	parvalbumin%2C thymic CPV3-like	DEGs
XLOC026958	LOC103397238	NC_024327.1:13406445-13419332	RNA-binding protein EWS-like	DEGs
XLOC023585	mllt11	NC_024324.1:860735-862520	protein AF1q	DEGs
XLOC013466	LOC103385595	NC_024316.1:20997959-21014956	cysteine string protein-like	DEGs
XLOC014243	pltp	NC_024317.1:20127526-20132849	phospholipid transfer protein	DEGs
XLOC013217	hnrnpa1	NC_024316.1:13195141-13197927	heterogeneous nuclear ribonucleoprotein A1	DEGs
XLOC022202	LOC103393443,LOC103393483	NC_024323.1:13449055-13480898	LOW QUALITY PROTEIN: zinc finger protein 646-like;	DEGs
XLOC026947	LOC103397209	NC_024327.1:12122406-12130406	nucleolysin TIA-1 isoform p40-like isoform X2	DEGs
XLOC011890	ndufb7	NC_024315.1:12536685-12538973	NADH dehydrogenase [ubiquinone] 1 beta subcomplex subunit 7	DEGs
XLOC016453	LOC103388214	NC_024319.1:4757298-4803628	protein S100-A6-like	DEGs
XLOC025813	LOC103396601	NC_024326.1:11814012-11816174	zona pellucida sperm-binding protein 3-like	DEGs
XLOC006312	LOC103379161	NC_024311.1:13413569-13421844	cytochrome c oxidase subunit 4 isoform 1%2C mitochondrial	DEGs
XLOC029037	LOC103398704,LOC103398706	NW_007585122.1:256281-287802	serine/threonine-protein kinase Sgk1 isoform X2;uncharacterized protein LOC103398706;	DEGs
XLOC026584	LOC103396939	NC_024327.1:2167711-2195865		DEGs
XLOC000849	rpl34	NC_024307.1:30912498-30914460	60S ribosomal protein L34	DEGs
XLOC013318	LOC103385317	NC_024316.1:16763423-16788572	protein kinase C and casein kinase substrate in neurons protein 1-like	DEGs
XLOC022076	LOC103393142	NC_024323.1:10516815-10519768		DEGs
XLOC027409	LOC103397450	NC_024328.1:2055166-2056431	immediate early response 3-interacting protein 1	DEGs
XLOC018180	LOC103390169	NC_024320.1:22532696-22554679		DEGs
XLOC028794	LOC103398481	NW_007585112.1:484498-489036	calmodulin-like protein 4 isoform X1	DEGs
XLOC029704	LOC103399170	NW_007586017.1:552-965	tetraspanin-5-like	DEGs
XLOC030586	LOC103399672	NW_007592673.1:99-394		DEGs
XLOC029500	LOC103399046	NW_007585381.1:6-2508	coxsackievirus and adenovirus receptor homolog	DEGs
XLOC013321	LOC103385330	NC_024316.1:17023885-17105102	synaptotagmin-2-like	DEGs
XLOC012066	ndufs8	NC_024315.1:18512997-18517123	NADH dehydrogenase [ubiquinone] iron-sulfur protein 8%2C mitochondrial	DEGs
XLOC004563	lhfp	NC_024310.1:10257481-10302094	lipoma HMGIC fusion partner	DEGs
XLOC026601	LOC103396965	NC_024327.1:3174980-3227033	ataxin-2-like isoform X1	DEGs
XLOC012395	LOC103384628,prok1	NC_024316.1:3109474-3117299	pepsin A-like;prokineticin-1;	DEGs
XLOC017187	mdh2	NC_024319.1:11658063-11659610	malate dehydrogenase%2C mitochondrial	DEGs
XLOC026561	LOC103396892	NC_024327.1:1017776-1020633	histone H2A.V	DEGs
XLOC000387	crip1	NC_024307.1:14739055-14742175	cysteine-rich protein 1	DEGs
XLOC011100	rps3a	NC_024315.1:5330503-5332755	40S ribosomal protein S3a	DEGs
XLOC010408	ptn	NC_024314.1:20444700-20493252	pleiotrophin	DEGs
XLOC014401	LOC103385911	NC_024317.1:3448947-3452964	protein FAM212A-like	DEGs
XLOC009795	LOC103381398	NC_024314.1:2325-9103	sushi%2C nidogen and EGF-like domain-containing protein 1	DEGs
XLOC018100	nsa2	NC_024320.1:18905473-18908078	ribosome biogenesis protein NSA2 homolog	DEGs
XLOC014351	LOC103385810	NC_024317.1:2331378-2342591	inter-alpha-trypsin inhibitor heavy chain H3-like isoform X2	DEGs
XLOC005811	LOC103379018	NC_024311.1:10279032-10287528	G2/mitotic-specific cyclin-B2-like	DEGs
XLOC023166	LOC103393985	NC_024324.1:2428017-2433296	apolipoprotein A-IV-like	DEGs
XLOC017361	LOC103388969	NC_024319.1:20812950-20815683		DEGs
XLOC001050	ppp1r14d	NC_024307.1:4368352-4395257	protein phosphatase 1 regulatory subunit 14D	DEGs
XLOC016794	paqr6	NC_024319.1:20702667-20720658	progestin and adipoQ receptor family member 6 isoform X1	DEGs
XLOC006370	LOC103379268	NC_024311.1:15587830-15595316	switch-associated protein 70-like	DEGs
XLOC005117	LOC103378101	NC_024310.1:11735344-11736928		DEGs
XLOC002543	atp1b1	NC_024308.1:15922332-15960627	sodium/potassium-transporting ATPase subunit beta-1	DEGs
XLOC024999	LOC103395302	NC_024325.1:11493971-11496745	gap junction beta-1 protein-like	DEGs
XLOC011732	gng13	NC_024315.1:6798308-6812131	LOW QUALITY PROTEIN: guanine nucleotide-binding protein G(I)/G(S)/G(O) subunit gamma-13	DEGs
XLOC023823	LOC103394264	NC_024324.1:9262688-9285528	cathepsin S-like	DEGs
XLOC021219	ola1	NC_024322.1:6242649-6287966	obg-like ATPase 1 isoform X1	DEGs
XLOC018691	LOC103389704	NC_024320.1:14675580-14842440		DEGs
XLOC030653	LOC103399701	NW_007593469.1:26-506		DEGs
XLOC008780	LOC103381370	NC_024313.1:13789943-13802789	protein Z-dependent protease inhibitor-like	DEGs
XLOC001695	LOC103390124	NC_024307.1:28614625-28623160	axoneme-associated protein mst101(2)-like	DEGs
XLOC010616	ucma	NC_024314.1:29867288-29869484	unique cartilage matrix-associated protein	DEGs
XLOC021957	LOC103392921	NC_024323.1:6889515-6898199	granulocyte colony-stimulating factor receptor-like	DEGs
XLOC016706	LOC103388774	NC_024319.1:16334692-16344935	phospholemman-like	DEGs
XLOC000831	pfn1	NC_024307.1:28976899-28979642	profilin-1	DEGs
XLOC025568	camk2n2	NC_024326.1:2658375-2659248	calcium/calmodulin-dependent protein kinase II inhibitor 2	DEGs
XLOC015086	LOC103386885	NC_024318.1:610494-615605	homeobox protein prophet of Pit-1-like	DEGs
XLOC012361	LOC103384530,LOC103384549	NC_024316.1:2207481-2251612	6-phosphofructo-2-kinase/fructose-2%2C6-bisphosphatase-like isoform X3;neural cell adhesion molecule L1.1-like;	DEGs
XLOC003076	LOC103399904,LOC103399905	NC_024308.1:14337384-14383707	Rieske domain-containing protein-like;	DEGs
XLOC019765	itm2a	NC_024321.1:18361048-18365101	integral membrane protein 2A	DEGs
XLOC021962	LOC103392916	NC_024323.1:6990698-7013194	beta-galactoside-binding lectin-like	DEGs
XLOC020918	LOC103392267	NC_024322.1:14397045-14415927		DEGs
XLOC002444	rab3b	NC_024308.1:11268105-11276868	ras-related protein Rab-3B isoform X1	DEGs
XLOC014523	spcs1	NC_024317.1:6580492-6582519	signal peptidase complex subunit 1	DEGs
XLOC023981	LOC103394606	NC_024324.1:13336379-13348745	protein NDRG1-like isoform X1	DEGs
XLOC011112	LOC103383558	NC_024315.1:5683794-5742570	neuronal-specific septin-3-like	DEGs
XLOC030314	krtcap2	NW_007589969.1:195-657	keratinocyte-associated protein 2	DEGs
XLOC028222	LOC103398057	NC_024328.1:14343779-14364675	LOW QUALITY PROTEIN: discoidin domain-containing receptor 2-like	DEGs
XLOC020185	LOC103391172	NC_024321.1:15063768-15064827	ES1 protein homolog%2C mitochondrial-like	DEGs
XLOC010095	LOC103382001,rexo4	NC_024314.1:10174926-10243442	potassium voltage-gated channel subfamily C member 1-like isoform X4;RNA exonuclease 4 isoform X1;	DEGs
XLOC013328	LOC103385347	NC_024316.1:17195457-17205321	PRA1 family protein 3-like	DEGs
XLOC015182	zbtb18	NC_024318.1:4116603-4126727	zinc finger and BTB domain-containing protein 18 isoform X2	DEGs
XLOC002377	elavl4	NC_024308.1:9150887-9222462	ELAV-like protein 4 isoform X9	DEGs
XLOC017667	stxbp1	NC_024320.1:2356338-2392251	syntaxin-binding protein 1	DEGs
XLOC014258	LOC103386847,mcm2	NC_024317.1:20451251-20463358	cytochrome c1%2C heme protein%2C mitochondrial;DNA replication licensing factor MCM2;	DEGs
XLOC013785	crocc,necap2	NC_024317.1:2612843-2642589	rootletin;adaptin ear-binding coat-associated protein 2;	DEGs
XLOC024488	hmgb1	NC_024325.1:10531989-10535666	high mobility group protein B1	DEGs
XLOC001735	kcnip4	NC_024307.1:30294045-30404746	Kv channel-interacting protein 4	DEGs
XLOC008562	laptm4a	NC_024313.1:5999570-6006660	lysosomal-associated transmembrane protein 4A	DEGs
XLOC014288	c11h3orf18	NC_024317.1:980626-984990	uncharacterized protein C3orf18 homolog isoform X1	DEGs
XLOC000488	gphb5	NC_024307.1:16963248-16965733	glycoprotein hormone beta-5	DEGs
XLOC007419	LOC103379800	NC_024312.1:5201944-5209742	creatine kinase U-type%2C mitochondrial-like	DEGs
XLOC013012	LOC103384669,LOC103384670,LOC103384697	NC_024316.1:4295269-4512793	ERC protein 2-like;ELKS/Rab6-interacting/CAST family member 1-like;ERC protein 2-like;	DEGs
XLOC011102	mxd4	NC_024315.1:5469174-5536255	max dimerization protein 4 isoform X2	DEGs
XLOC014832	romo1	NC_024317.1:19486297-19497192	reactive oxygen species modulator 1	DEGs
XLOC013262	LOC103385205	NC_024316.1:14434898-14488644		DEGs
XLOC009871	LOC103381532	NC_024314.1:2594447-2595818	homeobox protein SIX3-like	DEGs
XLOC026042	LOC103396044	NC_024326.1:3539801-3541941	protein app1 isoform X5	DEGs
XLOC025753	LOC103396438,LOC103396439	NC_024326.1:9414004-9416202		DEGs
XLOC008291	clu	NC_024313.1:11227171-11233191	clusterin	DEGs
XLOC023568	LOC103393859,LOC103393860	NC_024324.1:666448-681192	gastrula zinc finger protein XlCGF57.1-like;BOLA class I histocompatibility antigen%2C alpha chain BL3-7-like;	DEGs
XLOC004358	ssr3	NC_024310.1:699691-753524	LOW QUALITY PROTEIN: translocon-associated protein subunit gamma	DEGs
XLOC026847	LOC103397038	NC_024327.1:5940689-5959398	serine/threonine-protein phosphatase PP1-gamma catalytic subunit-like isoform X1	DEGs
XLOC028210	LOC103397983,LOC103397985	NC_024328.1:14038317-14056792	NACHT%2C LRR and PYD domains-containing protein 12-like isoform X1	DEGs
XLOC019688	sept8	NC_024321.1:15403841-15423711		DEGs
XLOC002947	zar1	NC_024308.1:9690075-9691977	zygote arrest protein 1	DEGs
XLOC014236	LOC103386775	NC_024317.1:19922039-19923497		DEGs
XLOC008100	c7h1orf95	NC_024313.1:3613648-3625182	uncharacterized membrane protein C1orf95 homolog	DEGs
XLOC009325	LOC103382302	NC_024314.1:13681215-13688640	actin%2C alpha skeletal muscle B-like	DEGs
XLOC008970	LOC103381525	NC_024314.1:2425251-2477200	inactive ubiquitin carboxyl-terminal hydrolase 54-like isoform X1	DEGs
XLOC010541	LOC103383024,LOC103383045	NC_024314.1:27993032-28001849	phosphate carrier protein%2C mitochondrial-like isoform X1;phosphate carrier protein%2C mitochondrial-like;	DEGs
XLOC024790	vdac1	NC_024325.1:3079088-3084846	voltage-dependent anion-selective channel protein 1	DEGs
XLOC026860	LOC103397066	NC_024327.1:6750127-6761220		DEGs
XLOC007511	c6h15orf27,lactb	NC_024312.1:8348738-8385914	transmembrane protein C15orf27 homolog isoform X2;serine beta-lactamase-like protein LACTB%2C mitochondrial isoform X2;	DEGs
XLOC006172	LOC103378864	NC_024311.1:7301349-7325092	cadherin-related family member 5-like	DEGs
XLOC021128	c16h2orf80	NC_024322.1:2459334-2462705	uncharacterized protein C2orf80 homolog	DEGs
XLOC006778	LOC103379554	NC_024312.1:2033300-2037609	uromodulin-like	DEGs
XLOC006867	cotl1	NC_024312.1:4854871-4860335	coactosin-like protein	DEGs
XLOC014336	LOC103385752	NC_024317.1:2072547-2094424	transmembrane prolyl 4-hydroxylase-like isoform X1	DEGs
XLOC023863	clasp2,fbxl2	NC_024324.1:9911458-9979019	CLIP-associating protein 2;F-box/LRR-repeat protein 2;	DEGs
XLOC011165	rfc1,rpl9	NC_024315.1:7790308-7803819	replication factor C subunit 1 isoform X2;60S ribosomal protein L9;	DEGs
XLOC005183	LOC103378293,LOC103378294	NC_024310.1:14392573-14402330	fructose-bisphosphate aldolase C-A-like;serine/arginine-rich splicing factor 1B;	DEGs
XLOC009072	LOC103381742	NC_024314.1:5454560-5471166	cytochrome c oxidase subunit 6B1	DEGs
XLOC016797	LOC103388963	NC_024319.1:20782280-20785041	LOW QUALITY PROTEIN: 40S ribosomal protein S19-like	DEGs
XLOC012887	LOC103384385	NC_024316.1:305841-317307	synaptophysin-like	DEGs
XLOC026043	LOC103396045	NC_024326.1:3545919-3549650	LOW QUALITY PROTEIN: selenoprotein T1a-like	DEGs
XLOC018717	LOC103389758	NC_024320.1:15737347-15741387	hemopexin-like	DEGs
XLOC011988	clta	NC_024315.1:15706988-15714652	clathrin light chain A isoform X3	DEGs
XLOC025099	prdx4	NC_024325.1:14178499-14181127	peroxiredoxin-4	DEGs
XLOC025204	LOC103395647	NC_024325.1:16735375-16743569	rap1 GTPase-activating protein 2-like	DEGs
XLOC001302	LOC103381338,LOC103381346	NC_024307.1:15079751-15130175	uncharacterized protein LOC103381338;rho guanine nucleotide exchange factor 33-like;	DEGs
XLOC020756	zic5	NC_024322.1:7692713-7699574	zinc finger protein ZIC 5	DEGs
XLOC007775	LOC103380518	NC_024312.1:18028279-18037108		DEGs
XLOC016754	LOC103388872	NC_024319.1:18727213-18733891		DEGs
XLOC017202	LOC103388627	NC_024319.1:12347245-12374680		DEGs
XLOC026386	LOC103396818	NC_024326.1:14547425-14575823	LOW QUALITY PROTEIN: supervillin-like	DEGs
XLOC012971	idh3g	NC_024316.1:2950417-2954902	isocitrate dehydrogenase [NAD] subunit gamma%2C mitochondrial	DEGs
XLOC009699	LOC103382952	NC_024314.1:27410867-27439575	lymphoid-restricted membrane protein-like	DEGs
XLOC005949	LOC103379287	NC_024311.1:16017767-16072208	calcitonin gene-related peptide-like isoform X1	DEGs
XLOC016277	LOC103387832,LOC103387833	NC_024319.1:174168-183030	protein tweety homolog 1-A-like;protein tweety homolog 1-like;	DEGs
XLOC022134	csdc2,gucy2c	NC_024323.1:12355242-12381852	cold shock domain-containing protein C2;heat-stable enterotoxin receptor;	DEGs
XLOC025784	LOC103396537	NC_024326.1:10787818-10822602		DEGs
XLOC003035	LOC103399822	NC_024308.1:12043980-12056641	complement factor H-like	DEGs
XLOC011356	dusp5,smc3	NC_024315.1:15169757-15192361	dual specificity protein phosphatase 5;structural maintenance of chromosomes protein 3;	DEGs
XLOC009585	LOC103382751	NC_024314.1:21093849-21095953		DEGs
XLOC011118	LOC103383578	NC_024315.1:6126421-6127583	GTP-binding protein Rhes-like	DEGs
XLOC001588	LOC103387629	NC_024307.1:26259797-26274976	uncharacterized protein LOC103387629 isoform X3	DEGs
XLOC021805	LOC103392608	NC_024323.1:2265513-2271667	ADP-ribosylation factor 1-like	DEGs
XLOC011993	LOC103384134	NC_024315.1:15786750-15787750	probable pancreatic secretory proteinase inhibitor	DEGs
XLOC029906	LOC103399294	NW_007587034.1:38-922		DEGs
XLOC019666	ogt	NC_024321.1:14367214-14383177	UDP-N-acetylglucosamine--peptide N-acetylglucosaminyltransferase 110 kDa subunit isoform X1	DEGs
XLOC022558	LOC103393035	NC_024323.1:7883961-7888803	coagulation factor X-like	DEGs
XLOC027635	LOC103397832,ppil3	NC_024328.1:11642098-11721578	L-xylulose reductase-like isoform X2;peptidyl-prolyl cis-trans isomerase-like 3;	DEGs
XLOC012610	atp5f1	NC_024316.1:12367870-12385356	ATP synthase F(0) complex subunit B1%2C mitochondrial	DEGs
XLOC022568	LOC103393012	NC_024323.1:8257977-8287090		DEGs
XLOC001514	LOC103385970	NC_024307.1:23178709-23189101	ATP-sensitive inward rectifier potassium channel 10-like	DEGs
XLOC025188	fam114a2	NC_024325.1:16493269-16499652	protein FAM114A2	DEGs
XLOC021845	LOC103392695,LOC103392696	NC_024323.1:3422684-3426944		DEGs
XLOC012668	tmbim6	NC_024316.1:14571402-14577611	bax inhibitor 1	DEGs
XLOC000871	tmem256	NC_024307.1:32349107-32354126	transmembrane protein 256	DEGs
XLOC008420	marcks	NC_024313.1:963905-967907	myristoylated alanine-rich C-kinase substrate	DEGs
XLOC004583	LOC103378083	NC_024310.1:10910362-10942816	tumor suppressor candidate 5 homolog	DEGs
XLOC026773	LOC103396882	NC_024327.1:672005-682693	sin3 histone deacetylase corepressor complex component SDS3-like	DEGs
XLOC003561	LOC103377047	NC_024309.1:6899639-6900881		DEGs
XLOC029885	LOC103399279	NW_007586901.1:63-828		DEGs
XLOC014092	naaa	NC_024317.1:14074028-14077176	N-acylethanolamine-hydrolyzing acid amidase	DEGs
XLOC024516	LOC103395300	NC_024325.1:11513819-11515006		COGs
XLOC028305	LOC103398200	NC_024328.1:17696604-17705375	transitional endoplasmic reticulum ATPase	COGs
XLOC004510	LOC103377892,LOC103377899	NC_024310.1:7558588-7617762	spectrin beta chain%2C non-erythrocytic 1-like;spectrin beta chain%2C non-erythrocytic 4-like;	COGs
XLOC009292	LOC103382355	NC_024314.1:13103285-13108924	cytochrome b-c1 complex subunit 2%2C mitochondrial-like	COGs
XLOC012576	LOC103384976,LOC103385024	NC_024316.1:10728038-10751714	voltage-dependent L-type calcium channel subunit alpha-1D-like;voltage-dependent L-type calcium channel subunit alpha-1D-like;	COGs
XLOC026793	LOC103396910	NC_024327.1:1992826-1994790	U6 snRNA-associated Sm-like protein LSm1 isoform X3	COGs
XLOC019471	LOC103390708	NC_024321.1:6412207-6417102		COGs
XLOC017991	LOC103389754	NC_024320.1:15632460-15638130	tubulin alpha-1A chain-like	COGs
XLOC028192	LOC103398045	NC_024328.1:13646593-13647431	protein NLRC3-like	COGs
XLOC019389	LOC103390549	NC_024321.1:1225884-1300141	protein eva-1 homolog C-like	COGs
XLOC006090	pabpn1l	NC_024311.1:3592574-3595566	embryonic polyadenylate-binding protein 2	COGs
XLOC030506	LOC103399641	NW_007591943.1:70-431	serine/threonine-protein kinase tousled-like 1-B	COGs
XLOC008405	serinc1	NC_024313.1:197217-207152	serine incorporator 1	COGs
XLOC005829	LOC103379065	NC_024311.1:11343197-11344412	histone H2B.3-like	COGs
XLOC022480	LOC103392832	NC_024323.1:5790984-5792546	neuropeptide B-like	COGs
XLOC030721	galm	NW_007594619.1:53-389	aldose 1-epimerase	COGs
XLOC017783	sptan1	NC_024320.1:5717601-5745294	spectrin alpha chain%2C non-erythrocytic 1 isoform X1	COGs
XLOC013270	LOC103385219	NC_024316.1:14650994-14653587	tubulin alpha-1C chain-like	COGs
XLOC030918	LOC103399779	NW_007597732.1:71-306		COGs
XLOC006093	LOC103378694	NC_024311.1:3835190-3845196	transmembrane protein 178B-like	COGs
XLOC020026	LOC103390805	NC_024321.1:9137323-9166702	sodium/potassium/calcium exchanger 4-like	COGs
XLOC024386	LOC103395011	NC_024325.1:6136048-6138484	claudin-4-like	COGs
XLOC024323	cnih2	NC_024325.1:3457354-3479266	protein cornichon homolog 2	COGs
XLOC000766	fis1	NC_024307.1:27206075-27210440	mitochondrial fission 1 protein isoform X1	COGs
XLOC018930	LOC103390237	NC_024320.1:24530731-24533939	ADP-ribosylation factor-like protein 3	COGs
XLOC004766	fgf12	NC_024310.1:15726676-15750379	fibroblast growth factor 12 isoform X3	COGs
XLOC028177	LOC103397930	NC_024328.1:13434101-13440668	noelin-like	COGs
XLOC026718	LOC103397205	NC_024327.1:11849242-11914160	ras-related protein Rab-3C-like	COGs
XLOC029760	LOC103399204	NW_007586282.1:134-1025	60S ribosomal protein L10	COGs
XLOC014817	cbfa2t2	NC_024317.1:18900451-18921143	protein CBFA2T2	COGs
XLOC020176	LOC103391153	NC_024321.1:14421168-14440443	myelin proteolipid protein-like isoform X2	COGs
XLOC026183	LOC103396358,LOC103396359	NC_024326.1:8252332-8259356	guanine nucleotide-binding protein G(I)/G(S)/G(O) subunit gamma-5-like;afadin- and alpha-actinin-binding protein-like;	COGs
XLOC020858	dlx1	NC_024322.1:11541296-11568574	homeobox protein DLX-1	COGs
XLOC005247	LOC103378437	NC_024310.1:16653303-16667060	FXYD domain-containing ion transport regulator 6-like	COGs
XLOC024020	LOC103394716	NC_024324.1:14587607-14591094		COGs
XLOC000010	ND2	NC_012825.1:5096-6140		COGs
XLOC026701	LOC103397172	NC_024327.1:10481682-10485663	arginine/serine-rich coiled-coil protein 2-like	COGs
XLOC024439	LOC103395122	NC_024325.1:8112203-8114274	dynein light chain 2%2C cytoplasmic-like	COGs
XLOC000372	LOC103380358	NC_024307.1:14033709-14040901	microtubule-associated protein RP/EB family member 3-like isoform X1	COGs
XLOC002203	ndufb5	NC_024308.1:1224598-1239918	NADH dehydrogenase [ubiquinone] 1 beta subcomplex subunit 5%2C mitochondrial	COGs
XLOC019387	mcts1	NC_024321.1:1206241-1207930	malignant T-cell-amplified sequence 1	COGs
XLOC015193	htra1	NC_024318.1:4406520-4429775	serine protease HTRA1	COGs
XLOC022505	LOC103392886	NC_024323.1:6517131-6528555		COGs
XLOC000173	isca2	NC_024307.1:5544603-5546464	iron-sulfur cluster assembly 2 homolog%2C mitochondrial	COGs
XLOC018976	LOC103390293	NC_024320.1:26640507-26670853	lipid phosphate phosphatase-related protein type 1 isoform X1	COGs
XLOC026832	LOC103397013	NC_024327.1:5167673-5173347	SWI/SNF-related matrix-associated actin-dependent regulator of chromatin subfamily B member 1-like	COGs
XLOC014484	LOC103386066,LOC103386067	NC_024317.1:5122562-5141777	sodium- and chloride-dependent neutral and basic amino acid transporter B(0+)-like;leucine-rich repeat neuronal protein 2-like;	COGs
XLOC018939	esm1	NC_024320.1:24960166-24961733	endothelial cell-specific molecule 1	COGs
XLOC021997	LOC103393035	NC_024323.1:7883961-7888803	coagulation factor X-like	COGs
XLOC015570	mcfd2	NC_024318.1:610494-615605	multiple coagulation factor deficiency protein 2	COGs
XLOC026926	LOC103397189	NC_024327.1:11216749-11219799	mediator of RNA polymerase II transcription subunit 22-like isoform X1	COGs
XLOC027493	vps33a	NC_024328.1:5621392-5627363	vacuolar protein sorting-associated protein 33A	COGs
XLOC026170	LOC103396322	NC_024326.1:7444997-7445644	late histone H2B.L4-like	COGs
XLOC028331	LOC103398243	NC_024328.1:19215953-19219544	NFU1 iron-sulfur cluster scaffold homolog%2C mitochondrial-like	COGs
XLOC015661	LOC103387059	NC_024318.1:3834066-3938873	ankyrin-3-like	COGs
XLOC012329	LOC103384449	NC_024316.1:1405143-1448072		COGs
XLOC000300	stxbp6	NC_024307.1:10621763-10672619	syntaxin-binding protein 6 isoform X1	COGs
XLOC010328	LOC103382568	NC_024314.1:17909393-17923996	UPF0577 protein KIAA1324-like	COGs
XLOC020070	LOC103390912	NC_024321.1:9796173-9801378	reticulon-4 receptor-like 2	COGs
XLOC026688	LOC103397140	NC_024327.1:9489129-9492035		COGs
XLOC000627	LOC103385808	NC_024307.1:22576253-22596087	serine/threonine-protein phosphatase PP1-beta catalytic subunit-like	COGs
XLOC000701	gabarap	NC_024307.1:25534894-25539158	gamma-aminobutyric acid receptor-associated protein	COGs
XLOC017648	lcn2	NC_024320.1:1565064-1568126	neutrophil gelatinase-associated lipocalin	COGs
XLOC012980	LOC103384607	NC_024316.1:3307124-3331103	UPF0577 protein KIAA1324-like	COGs
XLOC011391	LOC103384174	NC_024315.1:16309369-16319620		COGs
XLOC023901	LOC103394423	NC_024324.1:10988733-10989882	cytochrome b-c1 complex subunit 7	COGs
XLOC023539	ndufb9,tatdn1	NC_024324.1:225711-237910	NADH dehydrogenase [ubiquinone] 1 beta subcomplex subunit 9;putative deoxyribonuclease TATDN1 isoform X1;	COGs
XLOC017947	LOC103389645	NC_024320.1:12590099-12594822	nuclear receptor subfamily 5 group A member 2-like	COGs
XLOC023170	LOC103393943	NC_024324.1:2501200-2503934		COGs
XLOC022140	cdc42ep1	NC_024323.1:12463199-12564357	cdc42 effector protein 1	COGs
XLOC023414	tac1	NC_024324.1:11827334-11906625	protachykinin-1	COGs
XLOC013417	rbm39	NC_024316.1:19856340-19863300	RNA-binding protein 39	COGs
XLOC012834	LOC103385507	NC_024316.1:19968997-19987216	prickle-like protein 2	COGs
XLOC022627	LOC103393157	NC_024323.1:10260530-10310357		COGs
XLOC024502	sh3pxd2b	NC_024325.1:11011313-11042288	SH3 and PX domain-containing protein 2B	COGs
XLOC008205	LOC103380972	NC_024313.1:6832532-6923413		COGs
XLOC000747	c1h4orf48	NC_024307.1:26835297-26850875	neuropeptide-like protein C4orf48 homolog	COGs
XLOC021363	pkp4	NC_024322.1:12232085-12298995	plakophilin-4 isoform X2	COGs
XLOC009485	ascl1	NC_024314.1:17954577-17956997	achaete-scute homolog 1	COGs
XLOC005127	LOC103378127	NC_024310.1:12007162-12039234	septin-4-like	COGs
XLOC014269	kcnab2,park7	NC_024317.1:245352-294229	voltage-gated potassium channel subunit beta-2;protein DJ-1;	COGs
XLOC008531	LOC103380893	NC_024313.1:5401368-5406846		COGs
XLOC026962	LOC103397247	NC_024327.1:14198325-14200968	uncharacterized protein LOC103397247	COGs
XLOC026964	LOC103397249	NC_024327.1:14381083-14384431		COGs
XLOC006920	dld	NC_024312.1:6461272-6474507	dihydrolipoyl dehydrogenase%2C mitochondrial	COGs
XLOC023211	LOC103394061	NC_024324.1:4016209-4030285		COGs
XLOC013691	LOC103385684	NC_024317.1:441134-470473	prothymosin alpha-like	COGs
XLOC017028	LOC103388254	NC_024319.1:4909456-4913330	40S ribosomal protein S27-like	COGs
XLOC002265	LOC103394859	NC_024308.1:4609363-4611980	homer protein homolog 3-like	COGs
XLOC006818	LOC103379648	NC_024312.1:3311392-3322854		COGs
XLOC016270	LOC103387860,atg12	NC_024319.1:105403-114820	germ cell-specific gene 1-like protein;ubiquitin-like protein ATG12;	COGs
XLOC027884	pxmp2	NC_024328.1:437720-440628	peroxisomal membrane protein 2	COGs
XLOC017965	ndfip2	NC_024320.1:13420302-13425681	NEDD4 family-interacting protein 2	COGs
XLOC030767	LOC103399748	NW_007595295.1:7-408	acetyl-CoA carboxylase-like	COGs
XLOC027464	prdm8	NC_024328.1:4271225-4277614	PR domain zinc finger protein 8	COGs
XLOC021969	LOC103392947	NC_024323.1:7259788-7263104	somatostatin receptor type 5-like	COGs
XLOC004930	lyrm9	NC_024310.1:2508040-2509327	LYR motif-containing protein 9	COGs
XLOC026825	LOC103397004	NC_024327.1:4844380-4866159	septin-5-like	COGs
XLOC002299	gamt	NC_024308.1:6487936-6513959	LOW QUALITY PROTEIN: guanidinoacetate N-methyltransferase	COGs
XLOC012884	LOC103384396	NC_024316.1:259434-259965	myoD family inhibitor-like	COGs
XLOC007695	LOC103380384	NC_024312.1:14776304-14782438	L-lactate dehydrogenase A chain	COGs
XLOC010506	LOC103382922,LOC103382939,LOC103382947	NC_024314.1:26185781-26568715	protein FAM19A5-likeprotein FAM19A5-like;	COGs
XLOC019981	rab41	NC_024321.1:7852234-7860503	ras-related protein Rab-41 isoform X2	COGs
XLOC009899	LOC103381613	NC_024314.1:3362164-3389184	tumor necrosis factor receptor superfamily member 16-like	COGs
XLOC007418	pdia3	NC_024312.1:5193184-5200169	protein disulfide-isomerase A3	COGs
XLOC003164	hapln4	NC_024308.1:18229784-18236248	hyaluronan and proteoglycan link protein 4	COGs
XLOC005851	shc4	NC_024311.1:12090387-12095693	SHC-transforming protein 4	COGs
XLOC006739	gm2a	NC_024312.1:818219-821655	ganglioside GM2 activator	COGs
XLOC012457	LOC103384704	NC_024316.1:5354311-5452497	myelin transcription factor 1-like isoform X1	COGs
XLOC008438	c7h6orf211,esr1	NC_024313.1:1558505-1573677	UPF0364 protein C6orf211 homolog;estrogen receptor isoform X1;	COGs
XLOC015995	LOC103387792	NC_024318.1:17298230-17321543	V-type proton ATPase subunit B%2C brain isoform-like	COGs
XLOC008613	plcb4	NC_024313.1:7890922-7935775	1-phosphatidylinositol 4%2C5-bisphosphate phosphodiesterase beta-4 isoform X2	COGs
XLOC004983	ywhae	NC_024310.1:5869270-5877879	14-3-3 protein epsilon isoform X1	COGs
XLOC015746	LOC103387234	NC_024318.1:6484234-6491715	acyl-CoA desaturase-like	COGs
XLOC007157	LOC103380488	NC_024312.1:16296602-16314172	aromatase	COGs
XLOC022849	LOC103393670	NC_024323.1:15909594-15918992		COGs
XLOC012493	ddost,zbtb17	NC_024316.1:7155610-7166987	dolichyl-diphosphooligosaccharide--protein glycosyltransferase 48 kDa subunit;LOW QUALITY PROTEIN: zinc finger and BTB domain-containing protein 17;	COGs
XLOC025812	LOC103396600	NC_024326.1:11811335-11813368	zona pellucida sperm-binding protein 3-like	COGs
XLOC026783	LOC103396905	NC_024327.1:1730651-1738730	4-hydroxyphenylpyruvate dioxygenase-like	COGs
XLOC018997	atp6v1g1	NC_024320.1:27057790-27059633	V-type proton ATPase subunit G 1	COGs
XLOC027477	mrpl41	NC_024328.1:4853201-4854570	39S ribosomal protein L41%2C mitochondrial	COGs
XLOC013206	LOC103385084	NC_024316.1:12495380-12497307	baculoviral IAP repeat-containing protein 5.1-A-like	COGs
XLOC020077	tlx3	NC_024321.1:10021533-10024671	T-cell leukemia homeobox protein 3	COGs
XLOC013008	minos1	NC_024316.1:4216706-4218939	mitochondrial inner membrane organizing system protein 1	COGs
XLOC005110	LOC103378055	NC_024310.1:11251347-11273717	protein phosphatase 1A-like	COGs
XLOC021131	sf3b1	NC_024322.1:2515433-2528660	splicing factor 3B subunit 1 isoform X4	COGs
XLOC002450	LOC103399819	NC_024308.1:11878136-11878379	bypass of stop codon protein 1-like	COGs
XLOC017940	LOC103389631	NC_024320.1:12460880-12464305	cytochrome c oxidase subunit 5B%2C mitochondrial-like	COGs
XLOC002712	LOC103393534	NC_024308.1:1481696-1542418	sulfhydryl oxidase 1-like	COGs
XLOC023621	LOC103393897,LOC103393899,lypla2	NC_024324.1:1761545-1792528	splicing factor%2C proline- and glutamine-rich-like isoform X2acyl-protein thioesterase 2;	COGs
XLOC025063	LOC103395423,nyap1	NC_024325.1:13717467-13768669	sodium/potassium-transporting ATPase subunit beta-2-like;neuronal tyrosine-phosphorylated phosphoinositide-3-kinase adapter 1;	COGs
XLOC005871	LOC103379127	NC_024311.1:12917278-12923797	uncharacterized protein LOC103379127	COGs
XLOC021076	fundc1	NC_024322.1:1043509-1070663	FUN14 domain-containing protein 1	COGs
XLOC009196	LOC103382027	NC_024314.1:10137360-10151756	liprin-alpha-3-like	COGs
XLOC013807	LOC103385900	NC_024317.1:3051605-3071697	probable G-protein coupled receptor	COGs
XLOC023625	LOC103393911	NC_024324.1:1829066-1834504	elongation factor 1-alpha-like	COGs
XLOC013172	LOC103385009	NC_024316.1:11403205-11411312	transforming protein RhoA-like	COGs
XLOC016734	lamtor2	NC_024319.1:17715079-17716739	ragulator complex protein LAMTOR2	COGs
XLOC009477	LOC103382549,LOC103382559,LOC103382563	NC_024314.1:17767537-17841296	NADH-cytochrome b5 reductase 3-likeNADH-cytochrome b5 reductase 3-like;	COGs
XLOC018684	LOC103389719	NC_024320.1:13434021-13435159		COGs
XLOC015382	LOC103387463	NC_024318.1:10757900-10797934	pterin-4-alpha-carbinolamine dehydratase-like	COGs
XLOC003706	LOC103377307	NC_024309.1:11853370-11859791	annexin A13-like	COGs
XLOC013754	LOC103385763	NC_024317.1:1974088-1977528	ubiquinol-cytochrome-c reductase complex assembly factor 2	COGs
XLOC023369	necab1	NC_024324.1:10948587-10971277	N-terminal EF-hand calcium-binding protein 1	COGs
XLOC019528	LOC103390828	NC_024321.1:8823771-8854834		COGs
XLOC000765	LOC103388093	NC_024307.1:27203907-27205883	cytidine deaminase-like	COGs
XLOC025752	LOC103396436	NC_024326.1:9385008-9400319	voltage-dependent L-type calcium channel subunit beta-3-like	COGs
XLOC017260	LOC103388758	NC_024319.1:16006113-16015143	LOW QUALITY PROTEIN: cytosolic non-specific dipeptidase-like	COGs
XLOC017917	LOC103389596	NC_024320.1:11427754-11428951	Ig kappa-b4 chain C region-like	COGs
XLOC019554	mif	NC_024321.1:9897146-9899593	macrophage migration inhibitory factor	COGs
XLOC012948	LOC103384533,atp6ap1	NC_024316.1:2257559-2269597	mitochondrial carnitine/acylcarnitine carrier protein-like;V-type proton ATPase subunit S1;	COGs
XLOC001175	id3	NC_024307.1:9412858-9415142	LOW QUALITY PROTEIN: DNA-binding protein inhibitor ID-3	COGs
XLOC002695	LOC103393153	NC_024308.1:1150057-1151236		COGs
XLOC015210	LOC103387108,LOC103387109	NC_024318.1:5087790-5176872	homeobox protein Meis1	COGs
XLOC002807	LOC103394989	NC_024308.1:5187327-5203202	occludin-like	COGs
XLOC017329	ncald	NC_024319.1:19326667-19378166	neurocalcin-delta	COGs
XLOC025917	basp1	NC_024326.1:15028797-15034500	brain acid soluble protein 1	COGs
XLOC027643	isca1	NC_024328.1:12552347-12555866	iron-sulfur cluster assembly 1 homolog%2C mitochondrial isoform X1	COGs
XLOC003051	ptprf	NC_024308.1:12484680-12680581	receptor-type tyrosine-protein phosphatase F isoform X2	COGs
XLOC027561	LOC103397790	NC_024328.1:8857255-8862084	putative aminopeptidase W07G4.4	COGs
XLOC019493	LOC103390762	NC_024321.1:7869480-7890418	phosphatidylinositol 3%2C4%2C5-trisphosphate 5-phosphatase 2B-like isoform X1	COGs
XLOC029916	LOC103399301	NW_007587076.1:121-917		COGs
XLOC022084	LOC103393199	NC_024323.1:10709220-10808224	neuronal pentraxin-1-like	COGs
XLOC016558	tmem158	NC_024319.1:9653101-9655014	transmembrane protein 158	COGs
XLOC010603	LOC103383088	NC_024314.1:29457409-29458214		COGs
XLOC027920	LOC103397484	NC_024328.1:1501920-1519985	UPF0723 protein C11orf83 homolog	COGs
XLOC017887	LOC103389506,LOC103389546	NC_024320.1:10368894-10390033	TSC22 domain family protein 1-like isoform X2;TSC22 domain family protein 1-like;	COGs
XLOC002743	lhx8	NC_024308.1:2275434-2316589	LOW QUALITY PROTEIN: LIM/homeobox protein Lhx8	COGs
XLOC014420	LOC103385974	NC_024317.1:3883826-3934806	sodium channel protein type 8 subunit alpha-like isoform X6	COGs
XLOC016902	clstn3,lpcat3	NC_024319.1:1966680-1995261	calsyntenin-3;lysophospholipid acyltransferase 5 isoform X2;	COGs
XLOC026815	LOC103396985	NC_024327.1:3921818-4160888	LOW QUALITY PROTEIN: probable E3 ubiquitin-protein ligase HECTD4	COGs
XLOC026599	LOC103396959	NC_024327.1:3093873-3095411	pyridoxal phosphate phosphatase-like	COGs
XLOC015421	tacc2	NC_024318.1:12447461-12487789	transforming acidic coiled-coil-containing protein 2 isoform X7	COGs
XLOC024248	LOC103394735	NC_024325.1:237044-343996	gamma-aminobutyric acid receptor subunit beta-4-like isoform X1	COGs
XLOC024357	LOC103394954	NC_024325.1:4691872-4722833	septin-8-A isoform X2	COGs
XLOC019940	c15h4orf45	NC_024321.1:5426443-5429560	uncharacterized protein C4orf45 homolog	COGs
XLOC022550	LOC103392981	NC_024323.1:7584992-7592541	ATP-sensitive inward rectifier potassium channel 12-like	COGs
XLOC027552	LOC103397814	NC_024328.1:8165698-8205326	electrogenic sodium bicarbonate cotransporter 1-like isoform X1	COGs
XLOC002510	bsg	NC_024308.1:14550033-14558727	basigin isoform X2	COGs
XLOC022579	ndufb10	NC_024323.1:8975749-8977721	NADH dehydrogenase [ubiquinone] 1 beta subcomplex subunit 10	COGs
XLOC022131	LOC103393325	NC_024323.1:12323551-12331943	thyrotroph embryonic factor-like isoform X2	COGs
XLOC006887	rps13	NC_024312.1:5374301-5376519	40S ribosomal protein S13	COGs
XLOC005221	LOC103378347,LOC103378349	NC_024310.1:15367032-15375663	ribonuclease T2-like;calcineurin B homologous protein 2-like isoform X1;	COGs
XLOC020069	c15h11orf31	NC_024321.1:9791396-9792291	LOW QUALITY PROTEIN: selenoprotein H	COGs
XLOC007801	LOC103380585	NC_024312.1:18814153-18825971	COUP transcription factor 2-like	COGs
XLOC025566	vwa5b2	NC_024326.1:2634515-2650235	von Willebrand factor A domain-containing protein 5B2	COGs
XLOC013115	LOC103384922,LOC103384923,ttll10	NC_024316.1:8588991-8606196	inactive polyglycylase TTLL10 isoform X1;	COGs
XLOC002360	LOC103397662	NC_024308.1:8755592-8761157	60S ribosomal protein L5	COGs
XLOC000939	LOC103392051,LOC103392056	NC_024307.1:34512785-34528035		COGs
XLOC021359	tbr1	NC_024322.1:12021616-12026285	T-box brain protein 1	COGs
XLOC000678	LOC103386863	NC_024307.1:24121582-24128377	placenta-specific gene 8 protein-like	COGs
XLOC007554	LOC103380076	NC_024312.1:10032392-10033885		COGs
XLOC011071	LOC103383471,LOC103383473	NC_024315.1:4406928-4443637	collagen alpha-1(XI) chain-like;collagen alpha-3(V) chain-like;	COGs
XLOC021521	cryba2	NC_024322.1:17920310-17931581	beta-crystallin A2	COGs
XLOC018638	kif5c	NC_024320.1:11691035-11703604	LOW QUALITY PROTEIN: kinesin heavy chain isoform 5C	COGs
XLOC020198	LOC103391188	NC_024321.1:15380432-15387367	NEDD4 family-interacting protein 1-like	COGs
XLOC025472	c20h1orf123	NC_024326.1:330674-332426	UPF0587 protein C1orf123 homolog	COGs
XLOC002905	ptma	NC_024308.1:8260345-8268650	prothymosin alpha	COGs
XLOC025541	LOC103395938	NC_024326.1:1937532-1971446	protein unc-13 homolog A-like	COGs
XLOC019674	LOC103391160,LOC103391161	NC_024321.1:14845578-14858887	gap junction beta-1 protein-like isoform X2;uncharacterized protein LOC103391161;	COGs
XLOC010307	best3	NC_024314.1:16834475-16847112	bestrophin-3 isoform X1	COGs
XLOC011186	LOC103383756	NC_024315.1:8956435-8959152	uncharacterized protein LOC103383756	COGs
XLOC000395	LOC103380780	NC_024307.1:14916098-14923803		COGs
XLOC014868	LOC103386829	NC_024317.1:20216403-20220272	cellular nucleic acid-binding protein-like	COGs
XLOC019628	canx,mgat4b	NC_024321.1:12312676-12357893	calnexin;LOW QUALITY PROTEIN: alpha-1%2C3-mannosyl-glycoprotein 4-beta-N-acetylglucosaminyltransferase B;	COGs
XLOC025920	LOC103395791	NC_024326.1:3315-16545	complement factor H-related protein 5-like isoform X1	COGs
XLOC015938	LOC103387641	NC_024318.1:14915301-14933322	gamma-adducin-like	COGs
XLOC007325	slc12a3	NC_024312.1:2733292-2740274	solute carrier family 12 member 3	COGs
XLOC011979	atp5h	NC_024315.1:15587650-15628778	ATP synthase subunit d%2C mitochondrial	COGs
XLOC028137	rfc5	NC_024328.1:10927133-10938298	replication factor C subunit 5	COGs
XLOC023210	prrt1	NC_024324.1:4005740-4015718	proline-rich transmembrane protein 1	COGs
XLOC005931	LOC103379245	NC_024311.1:15390182-15400050	histone H4	COGs
XLOC002899	ndufa11	NC_024308.1:8189153-8190858	NADH dehydrogenase [ubiquinone] 1 alpha subcomplex subunit 11	COGs
XLOC018689	LOC103389708	NC_024320.1:14635371-14666223	peripheral plasma membrane protein CASK isoform X6	COGs
XLOC002376	LOC103397474	NC_024308.1:9118142-9138584		COGs
XLOC000942	tiam2	NC_024307.1:122756-188020	T-lymphoma invasion and metastasis-inducing protein 2	COGs
XLOC013933	LOC103386173	NC_024317.1:7482738-7508440	cytochrome b-c1 complex subunit 1%2C mitochondrial	COGs
XLOC012057	LOC103384276	NC_024315.1:18200545-18202347	D-dopachrome decarboxylase-A-like	COGs
XLOC030301	LOC103399540	NW_007589864.1:124-591	RUN domain-containing protein 3B-like	COGs
XLOC007159	LOC103380476	NC_024312.1:16370607-16410346	transcription factor 12-like isoform X1	COGs
XLOC000857	ppp3ca	NC_024307.1:31298874-31407940	serine/threonine-protein phosphatase 2B catalytic subunit alpha isoform isoform X1	COGs
XLOC025880	LOC103396763,LOC103396810	NC_024326.1:13854222-13861598	dual specificity protein phosphatase CDC14A-like;	COGs
XLOC007356	LOC103379671	NC_024312.1:4222937-4226969	beta-1%2C3-galactosyltransferase 2-like	COGs
XLOC023668	cap1	NC_024324.1:2878977-2887455	adenylyl cyclase-associated protein 1	COGs
XLOC002448	inadl	NC_024308.1:11484485-11539348	inaD-like protein	COGs
XLOC001604	aadat,mfap3l	NC_024307.1:26608317-26645121	kynurenine/alpha-aminoadipate aminotransferase%2C mitochondrial;microfibrillar-associated protein 3-like;	COGs
XLOC018891	iscu	NC_024320.1:22078854-22081362	iron-sulfur cluster assembly enzyme ISCU%2C mitochondrial	COGs
XLOC013435	LOC103385556	NC_024316.1:20125026-20200127	glutamate receptor-interacting protein 2-like	COGs
XLOC005984	ss18l2	NC_024311.1:17478888-17480276	SS18-like protein 2	COGs
XLOC023819	LOC103394283	NC_024324.1:9087238-9089265	CD59 glycoprotein-like	COGs
XLOC002628	LOC103376746,hsd17b7	NC_024308.1:18503086-18513875	plasminogen activator inhibitor 1 RNA-binding protein-like isoform X1;3-keto-steroid reductase;	COGs
XLOC013024	LOC103384687	NC_024316.1:4816000-4822413	cytochrome c oxidase subunit 4 isoform 2%2C mitochondrial-like	COGs
XLOC024906	LOC103395132	NC_024325.1:8017143-8023016	neurosecretory protein VGF-like	COGs
XLOC012672	LOC103385187	NC_024316.1:14656810-14659395	tubulin alpha-1A chain	COGs
XLOC021203	cerkl	NC_024322.1:5674842-5709428	ceramide kinase-like protein	COGs
XLOC025820	LOC103396612,exoc3	NC_024326.1:11933474-11944094	dnaJ homolog subfamily B member 6-like;exocyst complex component 3;	COGs
XLOC020678	ndufa10	NC_024322.1:3972758-3979158	NADH dehydrogenase [ubiquinone] 1 alpha subcomplex subunit 10%2C mitochondrial	COGs
XLOC009626	LOC103382828	NC_024314.1:23085476-23151977		COGs
XLOC009425	LOC103382444	NC_024314.1:16042223-16143543		COGs
XLOC026271	ca8	NC_024326.1:11248209-11270473	carbonic anhydrase-related protein isoform X2	COGs
XLOC012079	fat1	NC_024315.1:18841367-18904691	LOW QUALITY PROTEIN: protocadherin Fat 1	COGs
XLOC006002	serf2	NC_024311.1:18184044-18187600	small EDRK-rich factor 2	COGs
XLOC000307	LOC103379314	NC_024307.1:11173616-11181172	visinin-like protein 1	COGs
XLOC023356	tpd52	NC_024324.1:10361098-10395455	tumor protein D52 isoform X3	COGs
XLOC009232	adap1	NC_024314.1:11402935-11419680	arf-GAP with dual PH domain-containing protein 1	COGs
XLOC011069	LOC103383452	NC_024315.1:4382943-4389131	fascin-like	COGs
XLOC000409	srsf5	NC_024307.1:15183523-15188753	serine/arginine-rich splicing factor 5	COGs
XLOC019825	uvssa	NC_024321.1:19854072-19872906	UV-stimulated scaffold protein A	COGs
XLOC002451	LOC103399820	NC_024308.1:11878583-11882505	cell wall protein DAN4-like	COGs
XLOC006756	LOC103379520	NC_024312.1:1439328-1475911	LOW QUALITY PROTEIN: transcriptional repressor CTCF-like	COGs
XLOC030368	LOC103399576	NW_007590474.1:54-572	pre-mRNA-splicing factor ISY1 homolog	COGs
XLOC009265	LOC103382167	NC_024314.1:12320931-12338194	aconitate hydratase%2C mitochondrial-like	COGs
XLOC016442	pbxip1	NC_024319.1:4465349-4476967	pre-B-cell leukemia transcription factor-interacting protein 1	COGs
XLOC008354	LOC103381310,LOC103381313	NC_024313.1:13093680-13100037	cell cycle control protein 50A-like;cytochrome c oxidase subunit 7A2%2C mitochondrial;	COGs
XLOC008926	LOC103381408	NC_024314.1:80325-80710		COGs
XLOC013076	ahcyl1	NC_024316.1:7345536-7361834	putative adenosylhomocysteinase 2 isoform X1	COGs
XLOC023295	LOC103394233	NC_024324.1:8197838-8199937	homeobox protein Hox-A2a	COGs
XLOC008559	LOC103380918,kcns3	NC_024313.1:5971315-5989143	uncharacterized protein LOC103380918 isoform X1;potassium voltage-gated channel subfamily S member 3;	COGs
XLOC025651	rem2	NC_024326.1:5565547-5589239	GTP-binding protein REM 2	COGs
XLOC022336	grin2c	NC_024323.1:470990-504085	glutamate receptor ionotropic%2C NMDA 2C	COGs
XLOC012550	alas2	NC_024316.1:9378716-9384734	5-aminolevulinate synthase%2C erythroid-specific%2C mitochondrial isoform X1	COGs
XLOC010476	cntn1	NC_024314.1:24290661-24300789	contactin-1	COGs
XLOC013431	mrps25	NC_024316.1:20031429-20033350	28S ribosomal protein S25%2C mitochondrial	COGs
XLOC008948	LOC103381476,c8h8orf59	NC_024314.1:1590787-1608884	60S ribosomal protein L19-like;uncharacterized protein C8orf59 homolog;	COGs
XLOC002690	gng5	NC_024308.1:764870-1012468	guanine nucleotide-binding protein G(I)/G(S)/G(O) subunit gamma-5	COGs
XLOC021358	slc4a10	NC_024322.1:12003101-12019984	sodium-driven chloride bicarbonate exchanger isoform X2	COGs
XLOC002668	tomm70a	NC_024308.1:65853-73595	mitochondrial import receptor subunit TOM70	COGs
XLOC022462	cant1,lgals3bp	NC_024323.1:4998421-5009950	soluble calcium-activated nucleotidase 1 isoform X1;galectin-3-binding protein;	COGs
XLOC000590	pea15	NC_024307.1:20617012-20654084	astrocytic phosphoprotein PEA-15	COGs
XLOC020264	LOC103391333	NC_024321.1:17854121-17865391		COGs
XLOC015599	LOC103386924	NC_024318.1:1156392-1172560	voltage-dependent anion-selective channel protein 2	COGs
XLOC009245	LOC103382116,cacna1g	NC_024314.1:11750119-11941925	voltage-dependent T-type calcium channel subunit alpha-1G;	COGs
XLOC021857	LOC103392716	NC_024323.1:3674443-3677408	tubulin beta-4B chain-like	COGs
XLOC023357	mrpl53	NC_024324.1:10505063-10506708	39S ribosomal protein L53%2C mitochondrial	COGs
XLOC022775	LOC103393537,LOC103393541	NC_024323.1:13853808-13886898	monocarboxylate transporter 7-like;WD repeat domain phosphoinositide-interacting protein 1-like;	COGs
XLOC024369	LOC103394976,LOC103394977	NC_024325.1:5791585-5799040	histone H3.3-like;histone H3.3;	COGs
XLOC025068	LOC103395439	NC_024325.1:13791498-13816241	LOW QUALITY PROTEIN: connector enhancer of kinase suppressor of ras 2-like	COGs
XLOC026610	LOC103396982	NC_024327.1:3921818-4160888	UPF0600 protein C5orf51 homolog	COGs
XLOC014169	pdhb	NC_024317.1:17749619-17759359	pyruvate dehydrogenase E1 component subunit beta%2C mitochondrial	COGs
XLOC021410	pou1f1	NC_024322.1:14005132-14015833	pituitary-specific positive transcription factor 1	COGs
XLOC016594	LOC103388501	NC_024319.1:10736397-10756772	FXYD domain-containing ion transport regulator 5-like	COGs
XLOC015439	LOC103387584	NC_024318.1:13109356-13114034	LOW QUALITY PROTEIN: hyaluronan-binding protein 2-like	COGs
XLOC000391	LOC103380677	NC_024307.1:14825869-14844861	guanine nucleotide-binding protein G(I)/G(S)/G(O) subunit gamma-2	COGs
XLOC028155	LOC103397889	NC_024328.1:12212966-12215917	transmembrane emp24 domain-containing protein 7-like	COGs
XLOC003913	ndufb4	NC_024309.1:5218262-5336823	NADH dehydrogenase [ubiquinone] 1 beta subcomplex subunit 4	COGs
XLOC006937	LOC103379923	NC_024312.1:6860765-6896342	kinesin-like protein KIF21A	COGs
XLOC020745	olig2	NC_024322.1:7253440-7255113	oligodendrocyte transcription factor 2	COGs
XLOC022687	LOC103393306,atp5j2	NC_024323.1:11899488-11922926	ATP synthase subunit f%2C mitochondrial;	COGs
XLOC019973	LOC103390748	NC_024321.1:7636554-7639812	ADP/ATP translocase 3	COGs
XLOC024521	LOC103395315	NC_024325.1:11631558-11643146	gap junction delta-2 protein-like	COGs
XLOC020836	LOC103392091	NC_024322.1:10588664-10610882	flocculation protein FLO11-like	COGs
XLOC002613	hapln4	NC_024308.1:18229784-18236248	hyaluronan and proteoglycan link protein 4	COGs
XLOC025482	LOC103395837	NC_024326.1:527665-566627	ephrin type-B receptor 3-like	COGs
XLOC011572	LOC103383292	NC_024315.1:1856692-1858302	uncharacterized protein CXorf40 homolog	COGs
XLOC020941	LOC103392311	NC_024322.1:15115495-15140410	protein lifeguard 3-like	COGs
XLOC020179	LOC103391163	NC_024321.1:14884321-14888623	BTB/POZ domain-containing protein KCTD12-like	COGs
XLOC020214	egr1	NC_024321.1:15681917-15737877	early growth response protein 1	COGs
XLOC006233	nptn	NC_024311.1:9888777-9951042	neuroplastin isoform X4	COGs
XLOC022157	mgp	NC_024323.1:12889549-12914029	matrix Gla protein isoform X2	COGs
XLOC025733	LOC103396390	NC_024326.1:8763742-8767692	aquaporin-1-like isoform X3	COGs
XLOC014445	bhlhe40	NC_024317.1:4256878-4261322	class E basic helix-loop-helix protein 40	COGs
XLOC006909	LOC103379867,pot1	NC_024312.1:6144751-6166333	prosaposin receptor GPR37-like;protection of telomeres protein 1;	COGs
XLOC007612	slc17a6	NC_024312.1:12129708-12140058	vesicular glutamate transporter 2 isoform X1	COGs
XLOC026113	LOC103396252	NC_024326.1:5657327-5665164	annexin A13-like	COGs
XLOC008733	LOC103381286	NC_024313.1:12826764-12829333	zinc metalloproteinase nas-14-like	COGs
XLOC003420	LOC103376829,LOC103376834	NC_024309.1:282864-324289	palmdelphin-like;uncharacterized protein LOC103376834;	COGs
XLOC029145	mgst3	NW_007585130.1:50923-66473	microsomal glutathione S-transferase 3	COGs
XLOC009335	LOC103382284	NC_024314.1:13977453-13978634	uncharacterized protein LOC103382284 isoform X1	COGs
XLOC004617	LOC103378115	NC_024310.1:11945663-11953435	kunitz-type protease inhibitor 2-like	COGs
XLOC009195	LOC103382026	NC_024314.1:10119707-10135865	liprin-alpha-3-like	COGs
XLOC026206	neurod6	NC_024326.1:9038161-9040728	neurogenic differentiation factor 6	COGs
XLOC026691	LOC103397151	NC_024327.1:9582345-9599767	rab-like protein 6	COGs
XLOC010546	mrps33	NC_024314.1:28247748-28249583	28S ribosomal protein S33%2C mitochondrial	COGs
XLOC012840	slc6a6	NC_024316.1:20090979-20122744	sodium- and chloride-dependent taurine transporter isoform X2	COGs
XLOC029132	LOC103398816	NW_007585129.1:17-8619	bromodomain adjacent to zinc finger domain protein 2B-like	COGs
XLOC029116	kctd9	NW_007585128.1:112434-119810	BTB/POZ domain-containing protein KCTD9	COGs
XLOC023717	LOC103394098	NC_024324.1:4205329-4206005	lactose-binding lectin l-2-like	COGs
XLOC011838	spock3	NC_024315.1:9686046-9699000	testican-3 isoform X2	COGs
XLOC005890	cmc2	NC_024311.1:13666570-13667738	COX assembly mitochondrial protein 2 homolog	COGs
XLOC029675	LOC103399155	NW_007585903.1:64-1065	metalloproteinase inhibitor 4-like	COGs
XLOC022613	rnd2	NC_024323.1:9831959-9859972	rho-related GTP-binding protein RhoN	COGs
XLOC027651	mccc2	NC_024328.1:12679417-12694185	methylcrotonoyl-CoA carboxylase beta chain%2C mitochondrial	COGs
XLOC001665	trpc5	NC_024307.1:28185333-28227692	short transient receptor potential channel 5	COGs
XLOC030247	LOC103399504	NW_007589403.1:92-531	dedicator of cytokinesis protein 5-like	COGs
XLOC026258	ndufv2	NC_024326.1:10787818-10822602	NADH dehydrogenase [ubiquinone] flavoprotein 2%2C mitochondrial isoform X2	COGs
XLOC014053	ddit3	NC_024317.1:12582463-12633521	DNA damage-inducible transcript 3 protein	COGs
XLOC015172	phyhipl	NC_024318.1:3787958-3808859	phytanoyl-CoA hydroxylase-interacting protein-like	COGs
XLOC022437	LOC103392742	NC_024323.1:3937547-3953143	voltage-dependent L-type calcium channel subunit beta-1-like isoform X3	COGs
XLOC011220	LOC103383814	NC_024315.1:9675369-9683020	choline transporter-like protein 1	COGs
XLOC005716	LOC103378844	NC_024311.1:7097918-7099723	ATP synthase F(0) complex subunit C3%2C mitochondrial-like isoform X1	COGs
XLOC027679	LOC103397972	NC_024328.1:13844567-13848353	cip1-interacting zinc finger protein-like	COGs
XLOC008465	sf3b6	NC_024313.1:3007803-3041719	splicing factor 3B subunit 6	COGs
XLOC022292	LOC103393687	NC_024323.1:15691651-15725497	riboflavin-binding protein-like	COGs
XLOC026325	LOC103396735	NC_024326.1:12889673-12892727	high affinity immunoglobulin epsilon receptor subunit gamma-like	COGs
XLOC022507	LOC103392893	NC_024323.1:6551476-6554460	parvalbumin beta-like	COGs
XLOC023523	LOC103393793	NC_024324.1:9368-18979	voltage-dependent calcium channel gamma-4 subunit-like	COGs
XLOC003911	pcyt1b	NC_024309.1:5134133-5143594	choline-phosphate cytidylyltransferase B isoform X1	COGs
XLOC003042	LOC103399827	NC_024308.1:12347665-12351541	calreticulin-like	COGs
XLOC003772	map3k15	NC_024309.1:15017181-15028924	mitogen-activated protein kinase kinase kinase 15	COGs
XLOC010108	cpped1	NC_024314.1:10879832-10984013	calcineurin-like phosphoesterase domain-containing protein 1 isoform X2	COGs
XLOC031126	LOC103399805	NW_007603277.1:3-288	histone H1-like	COGs
XLOC015624	LOC103386989,LOC103386990,dlg5	NC_024318.1:2334779-2395696	annexin A5-like;structural maintenance of chromosomes protein 2-like;disks large homolog 5;	COGs
XLOC026180	c1ql3	NC_024326.1:8225653-8228481	complement C1q-like protein 3	COGs
XLOC009423	celf2	NC_024314.1:15857619-16007056	CUGBP Elav-like family member 2	COGs
XLOC029406	LOC103398999	NW_007585262.1:598-3624	ubiquitin fusion degradation protein 1 homolog	COGs
XLOC027413	zbtb26	NC_024328.1:2072045-2075653	zinc finger and BTB domain-containing protein 26	COGs
XLOC013899	LOC103386121	NC_024317.1:6002027-6007893	myosin regulatory light polypeptide 9	COGs
XLOC025730	tmie	NC_024326.1:8609927-8617630	transmembrane inner ear expressed protein	COGs
XLOC021094	adam23	NC_024322.1:1651388-1673863	disintegrin and metalloproteinase domain-containing protein 23 isoform X1	COGs
XLOC006261	rs1	NC_024311.1:11337342-11342283	retinoschisin	COGs
XLOC010996	lsm6	NC_024315.1:2628648-2630796	U6 snRNA-associated Sm-like protein LSm6 isoform X1	COGs
XLOC030840	LOC103399770	NW_007596339.1:12-410	proline-rich protein 12-like	COGs
XLOC023364	LOC103394405	NC_024324.1:10643014-10837901		COGs
XLOC027670	LOC103397949	NC_024328.1:13626182-13630956		COGs
XLOC012322	LOC103384461	NC_024316.1:1185793-1188149	ADP-ribosylation factor-like protein 8A	COGs
XLOC006022	LOC103379408,LOC103379409	NC_024311.1:18720594-18736033	LOW QUALITY PROTEIN: GC-rich sequence DNA-binding factor 2-like;cathepsin B-like;	COGs
XLOC016539	chn2	NC_024319.1:8828661-8854994	beta-chimaerin	COGs
XLOC014804	LOC103386719,asic1	NC_024317.1:18196791-18343487	acid-sensing ion channel 2-like;acid-sensing ion channel 1;	COGs
XLOC018471	LOC103389223	NC_024320.1:4183864-4227543	fibronectin type III domain-containing protein 4-like isoform X2	COGs
XLOC016831	LOC103387814	NC_024319.1:23-2788	uncharacterized protein LOC103387814	COGs
XLOC024776	umodl1	NC_024325.1:2159940-2170988	uromodulin-like 1	COGs
XLOC020676	LOC103391718,LOC103391729	NC_024322.1:3439434-3611812	transcription factor Sox-1a;transcription factor Sox-1a-like;	COGs
XLOC022012	LOC103393009	NC_024323.1:8287762-8295327	arf-GAP with dual PH domain-containing protein 1-like	COGs
XLOC023347	LOC103394377	NC_024324.1:10192182-10202860	lysosomal-associated transmembrane protein 4B-like	COGs
XLOC015159	kiaa1244	NC_024318.1:3471525-3499944	brefeldin A-inhibited guanine nucleotide-exchange protein 3	COGs
XLOC026898	LOC103397124	NC_024327.1:9273490-9309092	serine/threonine-protein kinase A-Raf-like isoform X2	COGs
XLOC020251	LOC103391274	NC_024321.1:17266192-17267613	fibroblast growth factor 20-like	COGs
XLOC025975	LOC103395902	NC_024326.1:1346999-1368149	LOW QUALITY PROTEIN: neurabin-1-like	COGs
XLOC017837	LOC103389441	NC_024320.1:8214949-8298532	sorcin-like	COGs
XLOC007609	LOC103380193	NC_024312.1:12057599-12061172	transmembrane protein 178B-like	COGs
XLOC011176	LOC103383722,LOC103383723	NC_024315.1:8144858-8173334	calcium/calmodulin-dependent protein kinase type II delta 2 chain isoform X1	COGs
XLOC005299	grm5	NC_024310.1:19058669-19128167	metabotropic glutamate receptor 5	COGs
XLOC017975	LOC103389704,LOC103389705	NC_024320.1:14675580-14842440	lysine-specific demethylase 6A-like isoform X1;	COGs
XLOC001180	LOC103378575	NC_024307.1:9650362-9720747	protein quaking-A isoform X1	COGs
XLOC004418	efhd1	NC_024310.1:2590408-2597283	EF-hand domain-containing protein D1	COGs
XLOC001573	eif5a	NC_024307.1:25540486-25554812	eukaryotic translation initiation factor 5A-1	COGs
XLOC016409	sec61b	NC_024319.1:3762698-3765839	protein transport protein Sec61 subunit beta	COGs
XLOC017071	LOC103388342,LOC103388359	NC_024319.1:7264049-7313652	septin-7-like;septin-7-like;	COGs
XLOC011448	p4hb	NC_024315.1:18252574-18262785	protein disulfide-isomerase	COGs
XLOC001209	gjd2	NC_024307.1:10739830-10742583	gap junction delta-2 protein	COGs
XLOC014522	LOC103386147	NC_024317.1:6544126-6572556	calcium/calmodulin-dependent protein kinase type 1-like	COGs
XLOC008503	LOC103380812,batf	NC_024313.1:4617912-4638833	feline leukemia virus subgroup C receptor-related protein 2-like isoform X2;basic leucine zipper transcriptional factor ATF-like;	COGs
XLOC025876	epdr1	NC_024326.1:13770473-13775426	mammalian ependymin-related protein 1	COGs
XLOC011013	LOC103383380	NC_024315.1:3159991-3163772	integral membrane protein GPR137B-like	COGs
XLOC016533	LOC103388395	NC_024319.1:8578100-8579039		COGs
XLOC024583	LOC103395466	NC_024325.1:14174270-14178202	pyruvate dehydrogenase E1 component subunit alpha%2C mitochondrial-like	COGs
XLOC000987	tmem50a	NC_024307.1:2239260-2251670	transmembrane protein 50A	COGs
XLOC007261	cpne2	NC_024312.1:1011238-1032063	copine-2	COGs
XLOC017859	pgam2	NC_024320.1:9478560-9481073	phosphoglycerate mutase 2	COGs
XLOC027511	znf131	NC_024328.1:6210933-6222358	LOW QUALITY PROTEIN: zinc finger protein 131	COGs
XLOC019041	LOC103390469	NC_024320.1:28608821-28640159	major prion protein 1-like	COGs
XLOC005236	LOC103378411	NC_024310.1:16189585-16197658	hepatocyte cell adhesion molecule-like	COGs
XLOC006304	eif3m	NC_024311.1:13194724-13215165	eukaryotic translation initiation factor 3 subunit M	COGs
XLOC001373	mark3	NC_024307.1:17780871-17812857	MAP/microtubule affinity-regulating kinase 3 isoform X3	COGs
XLOC014875	LOC103386845	NC_024317.1:20451251-20463358		COGs
XLOC000500	vps29	NC_024307.1:17823364-17827722	vacuolar protein sorting-associated protein 29 isoform X1	COGs
XLOC023637	LOC103393971	NC_024324.1:2040070-2183659		COGs
XLOC001543	LOC103386630	NC_024307.1:23962102-23976834	uncharacterized protein LOC103386630 isoform X1	COGs
XLOC004994	scg2	NC_024310.1:6361685-6365372	secretogranin-2	COGs
XLOC014594	LOC103386289	NC_024317.1:10760160-10766506	F-box only protein 2-like isoform X2	COGs
XLOC008612	LOC103381064,lamp5	NC_024313.1:7883083-7890319	uncharacterized protein LOC103381064;lysosome-associated membrane glycoprotein 5;	COGs
XLOC002897	kng1	NC_024308.1:8130912-8166703	kininogen-1	COGs
XLOC009432	LOC103382489	NC_024314.1:16257169-16258043	chymotrypsin B-like	COGs
XLOC021904	LOC103392788	NC_024323.1:5548755-5552874	peripheral myelin protein 22-like	COGs
XLOC019024	rpl28	NC_024320.1:28039426-28043062	60S ribosomal protein L28	COGs
XLOC010955	LOC103383255	NC_024315.1:1226595-1256510	homeobox protein unc-4 homolog	COGs
XLOC023694	rps5	NC_024324.1:3927664-3930473	40S ribosomal protein S5	COGs
XLOC014143	fezf2	NC_024317.1:16723703-16728554	fez family zinc finger protein 2	COGs
XLOC003176	LOC103376736	NC_024308.1:18662818-18684959	cell wall protein DAN4-like	COGs
XLOC026575	LOC103396927	NC_024327.1:1994801-1999130	BAG family molecular chaperone regulator 4-like	COGs
XLOC013970	LOC103386227	NC_024317.1:8709018-8734586		COGs
XLOC013934	ucn2	NC_024317.1:7511331-7511685	urocortin-2	COGs
XLOC027952	czh8orf4	NC_024328.1:2958566-2961455	uncharacterized protein C8orf4 homolog	COGs
XLOC011885	LOC103383908	NC_024315.1:12461016-12480518	neuronal acetylcholine receptor subunit non-alpha-3-like	COGs
XLOC021743	LOC103392509	NC_024323.1:227377-246507	growth arrest-specific protein 7-like isoform X2	COGs
XLOC020624	lancl3	NC_024322.1:1917020-1922884	lanC-like protein 3	COGs
XLOC017793	ndufs1	NC_024320.1:5846449-5853345	NADH-ubiquinone oxidoreductase 75 kDa subunit%2C mitochondrial	COGs
XLOC006437	LOC103379421	NC_024311.1:18935158-18974888		COGs
XLOC017016	tuft1	NC_024319.1:4382359-4395265	tuftelin	COGs
XLOC001741	slc24a2	NC_024307.1:30872984-30907941	sodium/potassium/calcium exchanger 2	COGs
XLOC007473	LOC103379918,ppib	NC_024312.1:6816482-6836601	ADP-dependent glucokinase-like isoform X2;peptidyl-prolyl cis-trans isomerase B;	COGs
XLOC000185	LOC103376735	NC_024307.1:5993029-6013949	dihydrolipoyllysine-residue succinyltransferase component of 2-oxoglutarate dehydrogenase complex%2C mitochondrial-like	COGs
XLOC022059	LOC103393132	NC_024323.1:9900429-9904084		COGs
XLOC019444	LOC103390639	NC_024321.1:3778818-3782663	alcohol dehydrogenase class-3	COGs
XLOC013454	LOC103385612	NC_024316.1:20754602-20798669	transcriptional repressor scratch 1-like	COGs
XLOC019690	LOC103391226	NC_024321.1:15430632-15473884	gamma-aminobutyric acid receptor subunit beta-2-like	COGs
XLOC026409	basp1	NC_024326.1:15028797-15034500	brain acid soluble protein 1	COGs
XLOC021871	arhgap23	NC_024323.1:4073539-4107975	rho GTPase-activating protein 23 isoform X1	COGs
XLOC015631	LOC103386995	NC_024318.1:3066959-3133240	regulating synaptic membrane exocytosis protein 1-like isoform X5	COGs
XLOC019601	gnb2l1	NC_024321.1:11338037-11341037	guanine nucleotide-binding protein subunit beta-2-like 1	COGs
XLOC012951	LOC103384540,fkbpl	NC_024316.1:2290809-2296169	mannose-specific lectin-like isoform X1;FK506-binding protein-like;	COGs
XLOC008529	wasf1	NC_024313.1:5338046-5375950	wiskott-Aldrich syndrome protein family member 1 isoform X4	COGs
XLOC017076	nr1d2	NC_024319.1:7352653-7359305	nuclear receptor subfamily 1 group D member 2	COGs
XLOC019774	acsl4,psmd10	NC_024321.1:18652428-18685277	long-chain-fatty-acid--CoA ligase 4;26S proteasome non-ATPase regulatory subunit 10;	COGs
XLOC016957	LOC103388086	NC_024319.1:3386941-3393757	uncharacterized protein LOC103388086	COGs
XLOC018984	LOC103390346	NC_024320.1:26958135-26959508		COGs
XLOC008237	napb	NC_024313.1:8125625-8130260	beta-soluble NSF attachment protein isoform X1	COGs
XLOC027707	srp19	NC_024328.1:14482830-14485202	signal recognition particle 19 kDa protein	COGs
XLOC017770	LOC103389271	NC_024320.1:5477879-5480965		COGs
XLOC027940	LOC103397434	NC_024328.1:2221757-2226572	serine/threonine-protein phosphatase PP1-gamma catalytic subunit	COGs
XLOC013412	LOC103385487	NC_024316.1:19810186-19819402	14-3-3 protein beta/alpha-1	COGs
XLOC004435	phf12,sez6	NC_024310.1:3982903-4105301	PHD finger protein 12;seizure protein 6 homolog isoform X1;	COGs
XLOC016630	LOC103388613,eif3h	NC_024319.1:11803370-11854271	double-strand-break repair protein rad21 homolog;eukaryotic translation initiation factor 3 subunit H;	COGs
XLOC006996	LOC103380062	NC_024312.1:9734890-9743289	CD9 antigen-like isoform X1	COGs
XLOC007512	tpm1	NC_024312.1:8386820-8397554	tropomyosin alpha-1 chain isoform X4	COGs
XLOC019495	LOC103390763,sox3	NC_024321.1:7896347-7960981	transcription factor SOX-3;	COGs
XLOC009586	ucn3	NC_024314.1:21097027-21100319	urocortin-3	COGs
XLOC016286	grin2d	NC_024319.1:298031-338539	LOW QUALITY PROTEIN: glutamate receptor ionotropic%2C NMDA 2D	COGs
XLOC012780	plp2	NC_024316.1:18177776-18189692	proteolipid protein 2	COGs
XLOC014326	LOC103385770	NC_024317.1:1929015-1935131		COGs
XLOC028225	LOC103398059	NC_024328.1:14404117-14407212	uncharacterized protein LOC103398059	COGs
XLOC004491	LOC103377864	NC_024310.1:7173237-7187661	claudin-4-like	COGs
XLOC014077	LOC103386449,LOC103386458,LOC103386459	NC_024317.1:13362188-13422052	plasma membrane calcium-transporting ATPase 1-like;plasma membrane calcium-transporting ATPase 1-like;plasma membrane calcium-transporting ATPase 1-like;	COGs
XLOC017980	LOC103389699	NC_024320.1:14953045-14990240	amyloid beta A4 protein-like isoform X3	COGs
XLOC016877	dedd2	NC_024319.1:1567176-1577789	DNA-binding death effector domain-containing protein 2 isoform X3	COGs
XLOC021072	LOC103391554	NC_024322.1:930214-960126	peripheral plasma membrane protein CASK-like	COGs
XLOC026550	LOC103396868	NC_024327.1:353805-356356	UPF0454 protein C12orf49 homolog isoform X1	COGs
XLOC018071	LOC103389945	NC_024320.1:18045599-18074259	ubiquitin-conjugating enzyme E2 L3-like	COGs
XLOC008615	chgb	NC_024313.1:8079155-8082748	secretogranin-1	COGs
XLOC017706	LOC103389168	NC_024320.1:3663545-3668062	protein SET-like	COGs
XLOC023757	rplp1	NC_024324.1:5509147-5511109	60S acidic ribosomal protein P1	COGs
XLOC010355	spcs2	NC_024314.1:18546322-18548814	signal peptidase complex subunit 2	COGs
XLOC008450	LOC103380697	NC_024313.1:2308976-2311898		COGs
XLOC029772	LOC103399209	NW_007586346.1:61-1051	tetraspanin-5-like	COGs
XLOC024438	LOC103395123,pigs	NC_024325.1:8100576-8110788	serine/arginine-rich splicing factor 1;GPI transamidase component PIG-S;	COGs
XLOC010613	camk1d	NC_024314.1:29827807-29835563	LOW QUALITY PROTEIN: calcium/calmodulin-dependent protein kinase type 1D	COGs
XLOC028126	LOC103397871	NC_024328.1:10367638-10374709	transcriptional activator protein Pur-beta	COGs
XLOC014628	LOC103386363	NC_024317.1:11852770-11950107	plasma membrane calcium-transporting ATPase 2 isoform X4	COGs
XLOC028929	LOC103398612	NW_007585117.1:203153-213570	phosphoinositide-3-kinase-interacting protein 1-like	COGs
XLOC013446	cd63	NC_024316.1:20623809-20633711	CD63 antigen	COGs
XLOC025236	dlat	NC_024325.1:16988931-16994535	dihydrolipoyllysine-residue acetyltransferase component of pyruvate dehydrogenase complex%2C mitochondrial isoform X1	COGs
XLOC016290	flcn	NC_024319.1:406755-414655	folliculin isoform X1	COGs
XLOC028249	LOC103398104	NC_024328.1:14919698-14922803	5'-AMP-activated protein kinase subunit beta-1-like	COGs
XLOC004479	LOC103377827,LOC103377829,pax3	NC_024310.1:6418504-6498037	paired box protein Pax-3 isoform X1;	COGs
XLOC023388	LOC103394446,LOC103394447	NC_024324.1:11179568-11196018	protein FAM84B-like	COGs
XLOC005893	dbndd1	NC_024311.1:14290988-14312750	dysbindin domain-containing protein 1	COGs
XLOC008355	col12a1	NC_024313.1:13101218-13160080	collagen alpha-1(XII) chain	COGs
XLOC025148	lrch2	NC_024325.1:15610181-15653294	LOW QUALITY PROTEIN: leucine-rich repeat and calponin homology domain-containing protein 2	COGs
XLOC004595	calm3	NC_024310.1:11199054-11206965	calmodulin	COGs
XLOC027917	LOC103397383	NC_024328.1:1332865-1340743	insulin gene enhancer protein ISL-1 isoform X2	COGs
XLOC008703	LOC103381163,fut8	NC_024313.1:11444893-11562176	alpha-(1%2C6)-fucosyltransferase;	COGs
XLOC004411	LOC103377642,LOC103377643	NC_024310.1:2402719-2414577	fatty aldehyde dehydrogenase-like;fatty aldehyde dehydrogenase-like;	COGs
XLOC023186	clspn	NC_024324.1:2946489-2957759	claspin	COGs
XLOC016267	LOC103387819	NC_024319.1:72207-80530	adaptin ear-binding coat-associated protein 1-like isoform X1	COGs
XLOC019026	LOC103390441	NC_024320.1:28116949-28142436	potassium channel subfamily T member 2-like	COGs
XLOC027513	LOC103397676	NC_024328.1:6235127-6240628	cyclic AMP-responsive element-binding protein 3-like protein 3	COGs
XLOC005807	LOC103379012	NC_024311.1:10232586-10242023	phosphatidate phosphatase LPIN1-like	COGs
XLOC000833	LOC103389955	NC_024307.1:28988260-28991390	C-type natriuretic peptide 2-like	COGs
XLOC028059	mrps30	NC_024328.1:7825466-7831586	28S ribosomal protein S30%2C mitochondrial	COGs
XLOC015905	irf2bp2	NC_024318.1:13437417-13440087	interferon regulatory factor 2-binding protein 2	COGs
XLOC027633	LOC103397837	NC_024328.1:11397173-11437238	reticulon-4 receptor-like	COGs
XLOC025648	LOC103396213	NC_024326.1:5401449-5485880	cadherin-24-like	COGs
XLOC030830	LOC103399768	NW_007596230.1:6-414	intraflagellar transport protein 122 homolog	COGs
XLOC010231	stambpl1	NC_024314.1:14398884-14404705	AMSH-like protease	COGs
XLOC025196	arrb2	NC_024325.1:16564407-16596341	beta-arrestin-2 isoform X2	COGs
XLOC027611	LOC103397869,LOC103397882	NC_024328.1:10407871-10422592	uncharacterized protein LOC103397869 isoform X1;protein transport protein Sec24D-like;	COGs
XLOC028081	smarca2	NC_024328.1:8425515-8467886	probable global transcription activator SNF2L2	COGs
XLOC025525	LOC103395907	NC_024326.1:1606756-1634080	ephrin type-A receptor 4-like	COGs
XLOC011267	LOC103383916	NC_024315.1:12521041-12535755	very-long-chain enoyl-CoA reductase isoform X2	COGs
XLOC021901	LOC103392794	NC_024323.1:5236441-5315074	serine/threonine-protein kinase LMTK1-like	COGs
XLOC014200	LOC103386742	NC_024317.1:19195592-19210435	vesicle-associated membrane protein-associated protein B/C-like	COGs
XLOC015889	prr18,sft2d1	NC_024318.1:12855460-12870574	proline-rich protein 18;vesicle transport protein SFT2A;	COGs
XLOC022147	ndufa6	NC_024323.1:12613638-12615020	NADH dehydrogenase [ubiquinone] 1 alpha subcomplex subunit 6	COGs
XLOC003642	flt3	NC_024309.1:10099605-10108891	receptor-type tyrosine-protein kinase FLT3	COGs
XLOC011351	LOC103384081	NC_024315.1:15007553-15018379	stromal cell-derived factor 1-like isoform X1	COGs
XLOC004356	LOC103377605	NC_024310.1:526496-546419	leucine-rich repeat-containing protein 49-like	COGs
XLOC020150	LOC103391089	NC_024321.1:13144572-13163468	complexin-2 isoform X1	COGs
XLOC016657	LOC103388682	NC_024319.1:14238760-14250718	cortexin-3-like	COGs
XLOC005636	bdnf	NC_024311.1:4039924-4055391	brain-derived neurotrophic factor	COGs
XLOC014762	idh3b	NC_024317.1:16889599-16907525	isocitrate dehydrogenase [NAD] subunit beta%2C mitochondrial isoform X2	COGs
XLOC021779	cmc4	NC_024323.1:1253527-1254614	cx9C motif-containing protein 4	COGs
XLOC020291	LOC103391409	NC_024321.1:18972534-18974023	V-type proton ATPase subunit e 1-like	COGs
XLOC002209	LOC103392946	NC_024308.1:1430671-1439492	transmembrane protein 47-like	COGs
XLOC017227	LOC103388701	NC_024319.1:14555303-14593143	induced myeloid leukemia cell differentiation protein Mcl-1 homolog	COGs
XLOC022529	LOC103392954	NC_024323.1:7183225-7187557	protein Tob1-like	COGs
XLOC008396	LOC103381369,LOC103381370,LOC103381371	NC_024313.1:13789943-13802789	galectin-8-like;protein Z-dependent protease inhibitor-like;ankyrin repeat and SOCS box protein 2-like isoform X1;	COGs
XLOC027829	mtx3	NC_024328.1:20033116-20058753	metaxin-3 isoform X1	COGs
XLOC029043	bri3bp	NW_007585123.1:45495-50757	BRI3-binding protein	COGs
XLOC006406	LOC103379363	NC_024311.1:17743983-17754926	tropomyosin alpha-1 chain-like isoform X4	COGs
XLOC027496	LOC103397700	NC_024328.1:5642966-5645681	BCL2/adenovirus E1B 19 kDa protein-interacting protein 3-like	COGs
XLOC003631	LOC103377182	NC_024309.1:9861746-9867021	eukaryotic translation initiation factor 5A-1-like	COGs
XLOC007037	LOC103380158	NC_024312.1:11743986-11746277	poly(U)-specific endoribonuclease-C-like	COGs
XLOC003541	pomp	NC_024309.1:5615305-5617176	proteasome maturation protein	COGs
XLOC018309	gng10	NC_024320.1:27421398-27422527	guanine nucleotide-binding protein G(I)/G(S)/G(O) subunit gamma-10	COGs
XLOC021185	kpna3,rcbtb1,spryd7	NC_024322.1:4570407-4633405	importin subunit alpha-4 isoform X2;RCC1 and BTB domain-containing protein 1 isoform X3;SPRY domain-containing protein 7;	COGs
XLOC020844	LOC103392126	NC_024322.1:11097935-11106640	OX-2 membrane glycoprotein-like isoform X1	COGs
XLOC019762	LOC103391324	NC_024321.1:18301149-18305486	LOW QUALITY PROTEIN: non-histone chromosomal protein HMG-14A-like	COGs
XLOC003767	LOC103377467,slc39a12	NC_024309.1:14931813-14994515	LOW QUALITY PROTEIN: macrophage mannose receptor 1-like;zinc transporter ZIP12;	COGs
XLOC000983	LOC103383336	NC_024307.1:2135295-2136146	oligodendrocyte transcription factor 3-like	COGs
XLOC026624	LOC103397012	NC_024327.1:5027702-5067815	LOW QUALITY PROTEIN: iporin-like	COGs
XLOC017172	LOC103388489	NC_024319.1:10839437-10873367	casein kinase II subunit beta	COGs
XLOC005741	got2	NC_024311.1:7457540-7464520	aspartate aminotransferase%2C mitochondrial	COGs
XLOC012456	LOC103384708	NC_024316.1:5333206-5343212	tubulin alpha-1C chain-like isoform X1	COGs
XLOC023352	stmn2	NC_024324.1:10293563-10303803	stathmin-2	COGs
XLOC018920	rgs3	NC_024320.1:24069049-24206953	regulator of G-protein signaling 3 isoform X6	COGs
XLOC010254	mrpl27	NC_024314.1:15004364-15009889	39S ribosomal protein L27%2C mitochondrial	COGs
XLOC003624	psme2	NC_024309.1:9694157-9697087	proteasome activator complex subunit 2	COGs
XLOC025217	LOC103395765	NC_024325.1:16841180-16844148	early growth response protein 1-like	COGs
XLOC003506	LOC103376940	NC_024309.1:4054669-4056962	homeobox protein Hox-A10-like	COGs
XLOC024984	dpysl3	NC_024325.1:11112095-11137147	dihydropyrimidinase-related protein 3 isoform X1	COGs
XLOC015275	LOC103387247	NC_024318.1:6708418-6726836	uncharacterized protein LOC103387247	COGs
XLOC025046	LOC103395392	NC_024325.1:13340838-13375490	cell surface glycoprotein MUC18-like	COGs
XLOC021301	gpm6b	NC_024322.1:9978921-10025722	neuronal membrane glycoprotein M6-b isoform X2	COGs
XLOC023624	rpl11	NC_024324.1:1818140-1821397	60S ribosomal protein L11	COGs
XLOC007727	LOC103380402	NC_024312.1:16183774-16242338	LOW QUALITY PROTEIN: ankyrin repeat and BTB/POZ domain-containing protein BTBD11-B-like	COGs
XLOC004126	maf1	NC_024309.1:15000864-15006341	repressor of RNA polymerase III transcription MAF1 homolog	COGs
XLOC030792	LOC103399754	NW_007595659.1:13-283		COGs
XLOC022444	LOC103392759	NC_024323.1:4238369-4250446	G protein-activated inward rectifier potassium channel 1-like	COGs
XLOC021476	LOC103392395	NC_024322.1:16281189-16285248	growth/differentiation factor 8-like	COGs
XLOC009926	ank3	NC_024314.1:4431187-4519821	ankyrin-3 isoform X3	COGs
XLOC011917	LOC103383985	NC_024315.1:13275781-13277480	essential MCU regulator%2C mitochondrial-like	COGs
XLOC020771	katnal1,tspan7	NC_024322.1:8329743-8348556	katanin p60 ATPase-containing subunit A-like 1;tetraspanin-7;	COGs
XLOC026980	LOC103397282	NC_024327.1:15904310-15910108	calmodulin-regulated spectrin-associated protein 1-B-like	COGs
XLOC015512	fgf8	NC_024318.1:16434057-16439099	fibroblast growth factor 8 isoform X1	COGs
XLOC029849	LOC103399258	NW_007586708.1:127-869	MORC family CW-type zinc finger protein 2-like	COGs
XLOC023740	LOC103394139	NC_024324.1:5120695-5140806	serine/threonine-protein phosphatase 6 regulatory ankyrin repeat subunit A-like isoform X2	COGs
XLOC027367	LOC103397342	NC_024328.1:544455-551885	LOW QUALITY PROTEIN: phytanoyl-CoA hydroxylase-interacting protein-like	COGs
XLOC004124	LOC103377466	NC_024309.1:14931813-14994515		COGs
XLOC006422	LOC103379385	NC_024311.1:18373823-18380335	proline-serine-threonine phosphatase-interacting protein 1-like isoform X1	COGs
XLOC002713	LOC103393534	NC_024308.1:1481696-1542418	sulfhydryl oxidase 1-like	COGs
XLOC011999	LOC103384142	NC_024315.1:15918847-15923382		COGs
XLOC016824	bcam	NC_024319.1:21741416-21787989	basal cell adhesion molecule isoform X1	COGs
XLOC009599	tspan11	NC_024314.1:21516453-21602889	tetraspanin-11 isoform X1	COGs
XLOC014635	alas1	NC_024317.1:12105068-12110191	5-aminolevulinate synthase%2C nonspecific%2C mitochondrial isoform X2	COGs
XLOC023225	mrpl36	NC_024324.1:4285333-4286350	39S ribosomal protein L36%2C mitochondrial	COGs
XLOC007175	LOC103380447	NC_024312.1:16702492-16718409	lipoma HMGIC fusion partner-like 3 protein	COGs
XLOC008602	pak7	NC_024313.1:7554948-7602144	serine/threonine-protein kinase PAK 7	COGs
XLOC023532	LOC103393780,LOC103393815	NC_024324.1:118820-146192	tyrosine-protein kinase STYK1-like;chloride channel protein-like;	COGs
XLOC026646	LOC103397064	NC_024327.1:6713307-6732430	zinc finger RNA-binding protein-like isoform X2	COGs
XLOC000757	LOC103388242	NC_024307.1:27087580-27089193		COGs
XLOC001284	nkx2-1	NC_024307.1:14255334-14257663	homeobox protein Nkx-2.1	COGs
XLOC011924	LOC103384021	NC_024315.1:13537485-13562109		COGs
XLOC028107	pradc1	NC_024328.1:9384662-9390167	protease-associated domain-containing protein 1	COGs
XLOC005222	LOC103378357,clip3	NC_024310.1:15437411-15447231	CAP-Gly domain-containing linker protein 3 isoform X2;	COGs
XLOC003774	cnksr2	NC_024309.1:15029765-15048085	connector enhancer of kinase suppressor of ras 2	COGs
XLOC027909	fxn	NC_024328.1:974294-976779	frataxin%2C mitochondrial	COGs
XLOC014010	LOC103386308	NC_024317.1:11112820-11154425	FERM domain-containing protein 4B-like isoform X3	COGs
XLOC007533	bicd1	NC_024312.1:9122453-9143719	protein bicaudal D homolog 1 isoform X1	COGs
XLOC025716	cables1	NC_024326.1:8111972-8129712	CDK5 and ABL1 enzyme substrate 1 isoform X2	COGs
XLOC029108	stx2	NW_007585127.1:105966-109476	syntaxin-2 isoform X2	COGs
XLOC000612	frem1	NC_024307.1:21556845-21596703	FRAS1-related extracellular matrix protein 1	COGs
XLOC005666	sdhaf2	NC_024311.1:5217830-5294396	succinate dehydrogenase assembly factor 2%2C mitochondrial	COGs
XLOC027528	LOC103397648	NC_024328.1:7059592-7071667	osteoclast-stimulating factor 1	COGs
XLOC011022	LOC103383402,polr3f	NC_024315.1:3274801-3300608	spectrin beta chain%2C non-erythrocytic 1-like;DNA-directed RNA polymerase III subunit RPC6;	COGs
XLOC020010	stx5	NC_024321.1:8779159-8785023	syntaxin-5 isoform X1	COGs
XLOC007166	LOC103380458	NC_024312.1:16585515-16608506	secretory carrier-associated membrane protein 5	COGs
XLOC004058	otos	NC_024309.1:11702532-11704443	otospiralin	COGs
XLOC006319	maf	NC_024311.1:13849223-13943137	transcription factor Maf	COGs
XLOC018679	en1	NC_024320.1:13240759-13250766	LOW QUALITY PROTEIN: homeobox protein engrailed-1	COGs
XLOC023958	LOC103394531	NC_024324.1:12361179-12363658	protein S100-A1-like isoform X1	COGs
XLOC023597	LOC103393887	NC_024324.1:1143481-1164919	uncharacterized protein LOC103393887	COGs
XLOC017047	LOC103388309	NC_024319.1:5776658-5789343	B-cell receptor CD22-like	COGs
XLOC018411	LOC103389099	NC_024320.1:2356338-2392251		COGs
XLOC022079	rabep2	NC_024323.1:10573740-10593880	rab GTPase-binding effector protein 2	COGs
XLOC021431	pdxk	NC_024322.1:14944317-14951073	pyridoxal kinase	COGs
XLOC013276	tshz2	NC_024316.1:14850202-14853958	teashirt homolog 2	COGs
XLOC005618	pcnp	NC_024311.1:3301456-3314752	PEST proteolytic signal-containing nuclear protein isoform X1	COGs
XLOC019791	gria1	NC_024321.1:19286830-19332062	glutamate receptor 1 isoform X5	COGs
XLOC015204	LOC103387107	NC_024318.1:4934801-4937522	galectin-related protein-like	COGs
XLOC023655	LOC103393944	NC_024324.1:2466692-2479012	serine/threonine-protein kinase Sgk1-like	COGs
XLOC016528	LOC103388388	NC_024319.1:8367016-8370879		COGs
XLOC018446	LOC103389178	NC_024320.1:3580262-3597306	LOW QUALITY PROTEIN: phosphatidylinositol 4-phosphate 5-kinase-like protein 1	COGs
XLOC028140	tesc	NC_024328.1:11175124-11183620	calcineurin B homologous protein 3	COGs
XLOC023248	ccdc132	NC_024324.1:5201507-5263888	coiled-coil domain-containing protein 132 isoform X1	COGs
XLOC021750	eif3d	NC_024323.1:352618-360454	eukaryotic translation initiation factor 3 subunit D isoform X1	COGs
XLOC014533	cda	NC_024317.1:6838297-6854236	cytidine deaminase	COGs
XLOC021419	serp2	NC_024322.1:14703840-14707423	stress-associated endoplasmic reticulum protein 2	COGs
XLOC023497	LOC103394653	NC_024324.1:14153552-14158922		COGs
XLOC013275	gdi1	NC_024316.1:14814374-14823386	rab GDP dissociation inhibitor alpha	COGs
XLOC021987	tufm	NC_024323.1:7579530-7583448	elongation factor Tu%2C mitochondrial	COGs
XLOC016664	LOC103388694	NC_024319.1:14705580-14754308	semaphorin-7A-like	COGs
XLOC026979	LOC103397278	NC_024327.1:15688792-15712575	guanine nucleotide-binding protein G(q) subunit alpha-like	COGs
XLOC029765	LOC103399206	NW_007586319.1:309-1079		COGs
XLOC017212	nipal2	NC_024319.1:12788528-12807764	NIPA-like protein 2	COGs
XLOC028952	LOC103398643	NW_007585118.1:334179-341695	cellular retinoic acid-binding protein 1	COGs
XLOC007304	LOC103379586,capza2	NC_024312.1:2366637-2386784	F-actin-capping protein subunit alpha-2;	COGs
XLOC016666	LOC103388692	NC_024319.1:14773438-14776793	protein S100-A1-like	COGs
XLOC014738	slc2a1	NC_024317.1:16237038-16252640	solute carrier family 2%2C facilitated glucose transporter member 1 isoform X1	COGs
XLOC023241	dlx6	NC_024324.1:4936558-4951141	homeobox protein DLX-6	COGs
XLOC018142	rpl7a	NC_024320.1:20920273-20922370	60S ribosomal protein L7a	COGs
XLOC003972	LOC103377145	NC_024309.1:8966748-8970151	uncharacterized protein LOC103377145	COGs
XLOC023140	LOC103393898	NC_024324.1:1761545-1792528		COGs
XLOC026786	LOC103396919	NC_024327.1:1809536-1821296	splicing factor 3A subunit 1-like	COGs
XLOC005894	LOC103379184	NC_024311.1:14356791-14430943	fibulin-7-like	COGs
XLOC030965	LOC103399789	NW_007598474.1:8-354		COGs
XLOC009505	arf5	NC_024314.1:18501385-18504396	ADP-ribosylation factor 5	COGs
XLOC002906	phb2	NC_024308.1:8276096-8281872	prohibitin-2	COGs
XLOC019415	LOC103390596	NC_024321.1:2412827-2424097	sideroflexin-5-like isoform X1	COGs
XLOC018942	LOC103390272	NC_024320.1:25194499-25195692		COGs
XLOC027781	naa35	NC_024328.1:16719776-16734621	N-alpha-acetyltransferase 35%2C NatC auxiliary subunit	COGs
XLOC004587	unc119	NC_024310.1:10968812-10984009	protein unc-119 homolog A	COGs
XLOC024918	btg4	NC_024325.1:8247634-8250367	protein BTG4	COGs
XLOC028820	LOC103398517	NW_007585113.1:466967-485535		COGs
XLOC018035	auh,nfil3	NC_024320.1:16624879-16635027	methylglutaconyl-CoA hydratase%2C mitochondrial;nuclear factor interleukin-3-regulated protein;	COGs
XLOC030382	LOC103399582	NW_007590608.1:92-562	ral guanine nucleotide dissociation stimulator-like 1	COGs
XLOC023431	LOC103394525	NC_024324.1:12448721-12521419	ephrin-A3-like	COGs
XLOC009919	LOC103381647	NC_024314.1:3941552-4004512	receptor-type tyrosine-protein phosphatase epsilon-like isoform X1	COGs
XLOC025490	LOC103395864	NC_024326.1:812836-817718	lisH domain-containing protein C1711.05-like	COGs
XLOC009766	LOC103383137	NC_024314.1:29581442-29596457	LOW QUALITY PROTEIN: receptor-type tyrosine-protein phosphatase zeta-like	COGs
XLOC024733	prdx5	NC_024325.1:8722-11974	peroxiredoxin-5%2C mitochondrial	COGs
XLOC024855	LOC103394999	NC_024325.1:6025044-6029845		COGs
XLOC000646	rin1	NC_024307.1:23382081-23394276	ras and Rab interactor 1	COGs
XLOC030326	LOC103399553	NW_007590085.1:72-483	bifunctional apoptosis regulator-like	COGs
XLOC027724	LOC103398031	NC_024328.1:14686042-14687774	U6 snRNA-associated Sm-like protein LSm1	COGs
XLOC002636	pfas	NC_024308.1:18712283-18728961	phosphoribosylformylglycinamidine synthase	COGs
XLOC010973	dpy30,srd5a2	NC_024315.1:1776220-1782592	protein dpy-30 homolog;3-oxo-5-alpha-steroid 4-dehydrogenase 2;	COGs
XLOC025873	LOC103396675	NC_024326.1:13479604-13691618	E3 ubiquitin-protein ligase RNF220-like isoform X2	COGs
XLOC004499	eml2	NC_024310.1:7303503-7318214	echinoderm microtubule-associated protein-like 2	COGs
XLOC023936	LOC103394502,LOC103394506	NC_024324.1:11827334-11906625	glycoprotein-N-acetylgalactosamine 3-beta-galactosyltransferase 1-like isoform X1;collagen alpha-1(XXVIII) chain-like;	COGs
XLOC025640	LOC103396183,LOC103396185,fggy	NC_024326.1:5145961-5188704	dynamin-3-like;presqualene diphosphate phosphatase-like;FGGY carbohydrate kinase domain-containing protein;	COGs
XLOC014833	LOC103386761	NC_024317.1:19524173-19529286	CD276 antigen-like	COGs
XLOC009887	LOC103381571	NC_024314.1:3053101-3058991	cytochrome c oxidase assembly factor 3 homolog%2C mitochondrial	COGs
XLOC028191	LOC103397947	NC_024328.1:13605589-13622107	dynamin-1-like isoform X3	COGs
XLOC027361	gatc	NC_024328.1:431565-434673	glutamyl-tRNA(Gln) amidotransferase subunit C%2C mitochondrial	COGs
XLOC015563	LOC103386869	NC_024318.1:399166-405911	elongation factor 1-alpha%2C somatic form	COGs
XLOC014789	LOC103386691	NC_024317.1:17969729-17971546	proline-rich protein 13-like	COGs
XLOC010466	LOC103382858	NC_024314.1:23529511-23785983	metabotropic glutamate receptor 8-like	COGs
XLOC014318	cadps	NC_024317.1:1740905-1824053	calcium-dependent secretion activator 1 isoform X4	COGs
XLOC022724	LOC103393368	NC_024323.1:12615097-12616562	essential MCU regulator%2C mitochondrial-like	COGs
XLOC009451	LOC103382514	NC_024314.1:16830648-16833608	histone H4-like	COGs
XLOC030228	LOC103399491	NW_007589198.1:45-649	fibroblast growth factor receptor 1-A-like	COGs
XLOC027853	syn1	NC_024328.1:21352903-21362019	synapsin-1	COGs
XLOC026772	LOC103396881	NC_024327.1:654799-655461		COGs
XLOC023351	gmnn	NC_024324.1:10226739-10234479	geminin	COGs
XLOC002449	dnajc19	NC_024308.1:11836749-11838900	mitochondrial import inner membrane translocase subunit TIM14	COGs
XLOC016552	ptp4a3	NC_024319.1:9340762-9347012	protein tyrosine phosphatase type IVA 3	COGs
XLOC014399	LOC103385920	NC_024317.1:3314781-3340172	probable G-protein coupled receptor 22	COGs
XLOC008772	LOC103381392,LOC103381393,LOC103381394	NC_024313.1:13672864-13690283	tumor necrosis factor alpha-induced protein 2-like;centrosomal protein of 170 kDa protein B-like;centrosomal protein of 170 kDa-like;	COGs
XLOC030533	LOC103399653	NW_007592175.1:3-507		COGs
XLOC023433	LOC103394520,LOC103394522	NC_024324.1:12582937-12612700	protein S100-A1-like	COGs
XLOC005946	lmo1	NC_024311.1:15848018-15872180	rhombotin-1	COGs
XLOC009183	aldoa	NC_024314.1:9739879-9744999	fructose-bisphosphate aldolase A	COGs
XLOC028761	c1qtnf4	NW_007585112.1:105129-120650	complement C1q tumor necrosis factor-related protein 4	COGs
XLOC005883	pax6	NC_024311.1:13254943-13342055	paired box protein Pax-6 isoform X2	COGs
XLOC025152	spag7	NC_024325.1:15754039-15766231	sperm-associated antigen 7	COGs
XLOC003743	LOC103377409	NC_024309.1:13474964-13481644	poly(U)-binding-splicing factor PUF60-like isoform X5	COGs
XLOC015458	LOC103387632	NC_024318.1:13915637-13921535	neuronal PAS domain-containing protein 4-like	COGs
XLOC017197	ankib1	NC_024319.1:12131517-12161001	ankyrin repeat and IBR domain-containing protein 1	COGs
XLOC029425	LOC103399006	NW_007585278.1:199-1598	protein unc-119 homolog B-like	COGs
XLOC007663	LOC103380291	NC_024312.1:13288289-13331228	potassium voltage-gated channel subfamily D member 2-like isoform X1	COGs
XLOC027731	sf3a1	NC_024328.1:14798501-14804629	splicing factor 3A subunit 1	COGs
XLOC020274	sh3bgrl	NC_024321.1:18291304-18301101	SH3 domain-binding glutamic acid-rich-like protein	COGs
XLOC026801	LOC103396952	NC_024327.1:2546150-2560676	mitochondrial-processing peptidase subunit alpha-like	COGs
XLOC017181	pnisr	NC_024319.1:11255569-11261728	arginine/serine-rich protein PNISR isoform X2	COGs
XLOC008104	arhgap18	NC_024313.1:3744797-3760929	rho GTPase-activating protein 18 isoform X2	COGs
XLOC006294	LOC103379123	NC_024311.1:12734755-12853672	CUB and sushi domain-containing protein 1-like	COGs
XLOC027443	LOC103397394	NC_024328.1:3199968-3204178	39S ribosomal protein L1%2C mitochondrial-like	COGs
XLOC016500	mal2	NC_024319.1:6266276-6271350	protein MAL2	COGs
XLOC029196	LOC103398862	NW_007585135.1:8619-9240		COGs
XLOC004057	myeov2	NC_024309.1:11699016-11702374	myeloma-overexpressed gene 2 protein	COGs
XLOC001342	c1h5orf63,mipol1	NC_024307.1:16675957-16694387	glutaredoxin-like protein C5orf63 homolog isoform X1;mirror-image polydactyly gene 1 protein isoform X1;	COGs
XLOC012973	lamtor5	NC_024316.1:3109474-3117299	ragulator complex protein LAMTOR5	COGs
XLOC015608	LOC103386946	NC_024318.1:1752815-1757692	core histone macro-H2A.2	COGs
XLOC018739	tbx19	NC_024320.1:16147180-16152571	T-box transcription factor TBX19	COGs
XLOC027960	smarcb1	NC_024328.1:3128538-3134279	SWI/SNF-related matrix-associated actin-dependent regulator of chromatin subfamily B member 1	COGs
XLOC014577	cytl1	NC_024317.1:9414837-9447102	cytokine-like protein 1	COGs
XLOC025904	LOC103396821	NC_024326.1:14821388-14839349	SLAM family member 7-like	COGs
XLOC017077	LOC103388354	NC_024319.1:7366345-7378418	ubiquitin-conjugating enzyme E2 E1	COGs
XLOC026789	LOC103396925	NC_024327.1:1870023-1906560	adipocyte enhancer-binding protein 1-like	COGs
XLOC018654	LOC103389645	NC_024320.1:12590099-12594822	nuclear receptor subfamily 5 group A member 2-like	COGs
XLOC023945	mrpl24	NC_024324.1:12154727-12157069	39S ribosomal protein L24%2C mitochondrial	COGs
XLOC026419	LOC103396864,LOC103396865	NC_024326.1:15180550-15210676	protein SMG7-like;protein SMG7-like;	COGs
XLOC027392	LOC103397483	NC_024328.1:1501920-1519985	LOW QUALITY PROTEIN: zinc finger RNA-binding protein-like	COGs
XLOC010253	LOC103382192	NC_024314.1:14999306-15003545	ras-related protein Rab-37-like	COGs
XLOC016505	slc6a3	NC_024319.1:6913608-6926085	sodium-dependent dopamine transporter	COGs
XLOC014268	LOC103385632	NC_024317.1:219088-244009	synapsin-2-like	COGs
XLOC025603	LOC103396139	NC_024326.1:4209002-4269775		COGs
XLOC003860	cntnap2	NC_024309.1:2242176-2480467	contactin-associated protein-like 2 isoform X1	COGs
XLOC028329	kansl3	NC_024328.1:19154168-19167944	KAT8 regulatory NSL complex subunit 3 isoform X2	COGs
XLOC008113	nkain2	NC_024313.1:3996340-4069581	sodium/potassium-transporting ATPase subunit beta-1-interacting protein 2 isoform X2	COGs
XLOC008282	rab10	NC_024313.1:10626994-10636508	ras-related protein Rab-10	COGs
XLOC011445	LOC103384282	NC_024315.1:18214133-18227682	glycine receptor subunit beta-like	COGs
XLOC020240	LOC103391292	NC_024321.1:16961956-16968107	CXXC-type zinc finger protein 5-like	COGs
XLOC014606	rpn2	NC_024317.1:11251118-11260073	LOW QUALITY PROTEIN: dolichyl-diphosphooligosaccharide--protein glycosyltransferase subunit 2	COGs
XLOC026627	LOC103397021	NC_024327.1:5258825-5334694		COGs
XLOC023434	LOC103394519	NC_024324.1:12614478-12617451	ictacalcin-like	COGs
XLOC003780	dpp6	NC_024309.1:15179436-15232097	dipeptidyl aminopeptidase-like protein 6	COGs
XLOC028735	bola3	NW_007585110.1:417886-419213	bolA-like protein 3	COGs
XLOC009821	adrb1	NC_024314.1:1186103-1188213	beta-1 adrenergic receptor	COGs
XLOC015789	echs1	NC_024318.1:9423774-9428147	enoyl-CoA hydratase%2C mitochondrial	COGs
XLOC021780	cdc37	NC_024323.1:1255311-1261826	hsp90 co-chaperone Cdc37	COGs
XLOC024879	LOC103395051	NC_024325.1:6835899-6840121	heat shock cognate 71 kDa protein	COGs
XLOC023915	LOC103394463	NC_024324.1:11490823-11500310	uncharacterized protein LOC103394463	COGs
XLOC013903	eif4b	NC_024317.1:6236187-6247032	eukaryotic translation initiation factor 4B	COGs
XLOC009326	LOC103382300	NC_024314.1:13698943-13834611	LOW QUALITY PROTEIN: glutamate receptor ionotropic%2C delta-1-like	COGs
XLOC003615	spata13	NC_024309.1:9214360-9230767	spermatogenesis-associated protein 13 isoform X1	COGs
XLOC028749	myo9a	NW_007585111.1:277493-349758	unconventional myosin-IXa	COGs
XLOC027881	LOC103397319	NC_024328.1:339870-354871	LOW QUALITY PROTEIN: ARF GTPase-activating protein GIT2-like	COGs
XLOC011975	tusc3	NC_024315.1:15388867-15421993	tumor suppressor candidate 3	COGs
XLOC027574	czh22orf39,ufd1l	NC_024328.1:9115331-9121028	UPF0545 protein C22orf39 homolog;ubiquitin fusion degradation protein 1 homolog;	COGs
XLOC015405	nkx6-2	NC_024318.1:11932803-11959337	homeobox protein Nkx-6.2	COGs
XLOC026913	LOC103397161	NC_024327.1:10024259-10112958	membrane-associated phosphatidylinositol transfer protein 2-like	COGs
XLOC012696	pfdn4	NC_024316.1:15232760-15235662	prefoldin subunit 4	COGs
XLOC026835	LOC103397018	NC_024327.1:5244242-5249794	LOW QUALITY PROTEIN: transmembrane protein 127-like	COGs
XLOC004141	rbm33	NC_024309.1:15569018-15593380	RNA-binding protein 33	COGs
XLOC028782	ndufs3	NW_007585112.1:121306-124655	LOW QUALITY PROTEIN: NADH dehydrogenase [ubiquinone] iron-sulfur protein 3%2C mitochondrial	COGs
XLOC006014	LOC103379383	NC_024311.1:18368989-18373367	tetraspanin-3-like	COGs
XLOC009160	ddit4	NC_024314.1:8879005-9268226	DNA damage-inducible transcript 4 protein	COGs
XLOC022061	phospho1,znf652	NC_024323.1:9916851-9941635	phosphoethanolamine/phosphocholine phosphatase isoform X1;zinc finger protein 652;	COGs
XLOC003781	LOC103377543	NC_024309.1:15239068-15386679	MAM and LDL-receptor class A domain-containing protein 1-like isoform X2	COGs
XLOC020249	mmgt1	NC_024321.1:17235015-17236562	membrane magnesium transporter 1	COGs
XLOC000144	LOC103391661	NC_024307.1:4439168-4442283	myoglobin-like	COGs
XLOC026392	LOC103396802,LOC103396821	NC_024326.1:14821388-14839349	ATP-sensitive inward rectifier potassium channel 10-like;SLAM family member 7-like;	COGs
XLOC022393	LOC103392643	NC_024323.1:2613406-2681834	noelin-2-like isoform X2	COGs
XLOC009278	LOC103382382	NC_024314.1:12777292-12796852	RNA-binding protein with serine-rich domain 1-like isoform X1	COGs
XLOC014701	LOC103386524,LOC103386525	NC_024317.1:14518302-14536829	14-3-3 protein beta/alpha-1-like	COGs
XLOC008762	batf3	NC_024313.1:13452900-13454513	basic leucine zipper transcriptional factor ATF-like 3	COGs
XLOC022121	LOC103393286	NC_024323.1:12168675-12171477	cyclic AMP-dependent transcription factor ATF-4-like	COGs
XLOC017369	wif1	NC_024319.1:21470373-21473352	wnt inhibitory factor 1	COGs
XLOC011353	add3	NC_024315.1:15056504-15114998	gamma-adducin isoform X1	COGs
XLOC016863	LOC103387897	NC_024319.1:1056518-1140216	myb-like protein Q	COGs
XLOC023442	LOC103394577	NC_024324.1:12790779-12800531	ceramide synthase 2-like isoform X1	COGs
XLOC002983	rtca	NC_024308.1:10641490-10646486	RNA 3'-terminal phosphate cyclase	COGs
XLOC021758	LOC103392529,tmem104,tsen54	NC_024323.1:430192-460234	5-hydroxytryptamine receptor 3A-like;transmembrane protein 104;tRNA-splicing endonuclease subunit Sen54 isoform X2;	COGs
XLOC012408	LOC103384623	NC_024316.1:3468431-3509497	sodium channel protein type 8 subunit alpha-like	COGs
XLOC024683	LOC103395761	NC_024325.1:16757684-16758650	putative olfactory receptor GPCRLTM7	COGs
XLOC007693	LOC103380390	NC_024312.1:14731190-14735225		COGs
XLOC012081	LOC103384339	NC_024315.1:19287181-19289678	keratin%2C type I cytoskeletal 13-like	COGs
XLOC021453	LOC103392345	NC_024322.1:15636137-15648755	actin-related protein 3	COGs
XLOC010347	atp6v1f	NC_024314.1:18487464-18488804	V-type proton ATPase subunit F	COGs
XLOC019893	LOC103390591	NC_024321.1:2396053-2411247		COGs
XLOC028285	czh9orf64	NC_024328.1:16366305-16373286	UPF0553 protein C9orf64 homolog	COGs
XLOC026811	LOC103396977	NC_024327.1:3424310-3435415	LOW QUALITY PROTEIN: zinc finger protein 131-like	COGs
XLOC012292	LOC103384385	NC_024316.1:305841-317307	synaptophysin-like	COGs
XLOC004009	wasf3	NC_024309.1:10151015-10172116	wiskott-Aldrich syndrome protein family member 3	COGs
XLOC024326	aspa	NC_024325.1:3745311-3753278	aspartoacylase	COGs
XLOC011285	LOC103383955	NC_024315.1:12834553-12840952	ethanolamine-phosphate cytidylyltransferase-like	COGs
XLOC012446	LOC103384690	NC_024316.1:4830389-4860053	protein FAM110A-like	COGs
XLOC029775	LOC103399212	NW_007586353.1:41-1038	60S ribosomal protein L4-like	COGs
XLOC011101	smox	NC_024315.1:5349276-5385319	spermine oxidase isoform X1	COGs
XLOC002884	LOC103396346	NC_024308.1:7857319-7859529	uncharacterized protein DKFZp762I1415-like	COGs
XLOC007231	LOC103379435,LOC103379436,LOC103379438,LOC103379439	NC_024312.1:54740-110449		COGs
XLOC015270	LOC103387237	NC_024318.1:6503650-6531641	testican-2-like isoform X1	COGs
XLOC021045	LOC103391503	NC_024322.1:341473-342310		COGs
XLOC006042	nob1	NC_024311.1:304813-310523	RNA-binding protein NOB1 isoform X1	COGs
XLOC022652	LOC103393198	NC_024323.1:10709220-10808224	platelet endothelial cell adhesion molecule-like	COGs
XLOC002843	dazap1	NC_024308.1:6487936-6513959	DAZ-associated protein 1	COGs
XLOC016520	tppp	NC_024319.1:8235801-8248607	tubulin polymerization-promoting protein isoform X1	COGs
XLOC011265	LOC103383913	NC_024315.1:12496885-12513720	transmembrane emp24 domain-containing protein 1-like	COGs
XLOC014405	gpx1	NC_024317.1:3545152-3547399	LOW QUALITY PROTEIN: glutathione peroxidase 1	COGs
XLOC028874	LOC103398564	NW_007585115.1:158433-175289	COBW domain-containing protein 2-like isoform X4	COGs
XLOC021266	LOC103391967	NC_024322.1:8647225-8670058	radixin	COGs
XLOC004412	LOC103377641	NC_024310.1:2417628-2418455	zona pellucida sperm-binding protein 3-like	COGs
XLOC029253	LOC103398906	NW_007585148.1:14599-21477		COGs
XLOC015884	micu1	NC_024318.1:12676294-12704481	calcium uptake protein 1%2C mitochondrial isoform X4	COGs
XLOC027530	hsd17b4	NC_024328.1:7183166-7209943	peroxisomal multifunctional enzyme type 2	COGs
XLOC022872	LOC103393643	NC_024323.1:16329630-16349267	synaptotagmin-2-like	COGs
XLOC004529	hnrnpl	NC_024310.1:8051082-8060286	heterogeneous nuclear ribonucleoprotein L	COGs
XLOC014414	prkcd	NC_024317.1:3720044-3734767	protein kinase C delta type	COGs
XLOC025214	LOC103395656,med31	NC_024325.1:16806918-16814540	capZ-interacting protein-like isoform X2;mediator of RNA polymerase II transcription subunit 31;	COGs
XLOC004799	cux1	NC_024310.1:17030301-17094848	protein CASP isoform X3	COGs
XLOC014246	polr2j	NC_024317.1:20183643-20200277	DNA-directed RNA polymerase II subunit RPB11-a	COGs
XLOC003847	map4	NC_024309.1:1838395-1895972	microtubule-associated protein 4 isoform X4	COGs
XLOC028349	rab3c	NC_024328.1:20501757-20517948	ras-related protein Rab-3C	COGs
XLOC016840	tmem238	NC_024319.1:146681-152644	transmembrane protein 238	COGs
XLOC009987	LOC103381774	NC_024314.1:5962708-5974865	metalloproteinase inhibitor 2-like	COGs
XLOC018481	LOC103389244	NC_024320.1:4575638-4652226	prospero homeobox protein 1-like	COGs
XLOC016316	LOC103388033	NC_024319.1:1190857-1202870	early activation antigen CD69-like	COGs
XLOC002386	fryl	NC_024308.1:9633195-9689770	protein furry homolog-like	COGs
XLOC023400	mrps18b	NC_024324.1:11622370-11635841	28S ribosomal protein S18b%2C mitochondrial isoform X1	COGs
XLOC014369	sdhb	NC_024317.1:2643808-2646650	succinate dehydrogenase [ubiquinone] iron-sulfur subunit%2C mitochondrial	COGs
XLOC012490	fam131c	NC_024316.1:7120579-7134975	protein FAM131C	COGs
XLOC000892	ndufs2	NC_024307.1:32758875-32764721	NADH dehydrogenase [ubiquinone] iron-sulfur protein 2%2C mitochondrial	COGs
XLOC021186	LOC103391778	NC_024322.1:4570407-4633405		COGs
XLOC023124	plekho1	NC_024324.1:833759-848324	LOW QUALITY PROTEIN: pleckstrin homology domain-containing family O member 1	COGs
XLOC012754	LOC103385344	NC_024316.1:17269084-17323433	neurofascin-like	COGs
XLOC023359	fam8a1	NC_024324.1:10520186-10522246	protein FAM8A1	COGs
XLOC025981	LOC103395913,LOC103395914	NC_024326.1:1645675-1661886	phosphatidylinositol 4-phosphate 5-kinase type-1 gamma-like isoform X2;LOW QUALITY PROTEIN: phospholipid hydroperoxide glutathione peroxidase%2C mitochondrial-like;	COGs
XLOC009154	LOC103381923	NC_024314.1:8879005-9268226	probable histone deacetylase 1-B isoform X1	COGs
XLOC000893	fcer1g	NC_024307.1:32764896-32772699	high affinity immunoglobulin epsilon receptor subunit gamma isoform X1	COGs
XLOC007378	LOC103379701	NC_024312.1:4511486-4522812	fatty acyl-CoA reductase 1-like isoform X2	COGs
XLOC019599	LOC103391020	NC_024321.1:11195202-11201665	dual specificity protein kinase CLK4-like isoform X1	COGs
XLOC003789	LOC103377525,dlgap1	NC_024309.1:15684519-15744701	LOW QUALITY PROTEIN: disks large-associated protein 1;	COGs
XLOC020845	LOC103392117,LOC103392118	NC_024322.1:11199123-11206370	poliovirus receptor-related protein 4-like isoform X2;	COGs
XLOC024839	LOC103394953	NC_024325.1:4691872-4722833	cyclin-I-like	COGs
XLOC025013	LOC103395305	NC_024325.1:11745835-11760104		COGs
XLOC023754	ndufv1	NC_024324.1:5455562-5459409	NADH dehydrogenase [ubiquinone] flavoprotein 1%2C mitochondrial	COGs
XLOC018839	c9	NC_024320.1:19278045-19281482	complement component C9	COGs
XLOC018324	LOC103390419,LOC103390420	NC_024320.1:27749962-27768542	guanine nucleotide-binding protein subunit alpha-14-like isoform X1;protein prune homolog 2-like isoform X1;	COGs
XLOC015412	LOC103387510,LOC103387511	NC_024318.1:12268644-12298837	inactive ubiquitin carboxyl-terminal hydrolase 54-like;prolyl-tRNA synthetase associated domain-containing protein 1-like;	COGs
XLOC000631	LOC103385749,tbc1d14	NC_024307.1:22651917-22687452	eotaxin-like;TBC1 domain family member 14 isoform X1;	COGs
XLOC003628	eif2s3	NC_024309.1:9789672-9803296	eukaryotic translation initiation factor 2 subunit 3	COGs
XLOC017063	nrsn1	NC_024319.1:6946815-6954551	neurensin-1	COGs
XLOC024530	f11r	NC_024325.1:11761259-11766161	junctional adhesion molecule A	COGs
XLOC005733	LOC103378875	NC_024311.1:7389150-7392397	gamma-aminobutyric acid receptor-associated protein-like 2	COGs
XLOC001425	paip2b	NC_024307.1:19860907-19893298	polyadenylate-binding protein-interacting protein 2B isoform X1	COGs
XLOC025667	c20h21orf2	NC_024326.1:5944646-5947460	protein C21orf2	COGs
XLOC026566	LOC103396901	NC_024327.1:1442394-1466343	geranylgeranyl transferase type-1 subunit beta-like	COGs
XLOC020317	LOC103391448,setd7	NC_024321.1:19776257-19800873	uncharacterized protein LOC103391448;histone-lysine N-methyltransferase SETD7;	COGs
XLOC027486	set	NC_024328.1:5119773-5133702	protein SET	COGs
XLOC004748	LOC103378364	NC_024310.1:15509161-15535498	LOW QUALITY PROTEIN: CD166 antigen homolog A-like	COGs
XLOC016293	leng8	NC_024319.1:430998-442292	leukocyte receptor cluster member 8	COGs
XLOC023965	LOC103394567	NC_024324.1:12673346-12675239	40S ribosomal protein S27	COGs
XLOC028098	mrpl40	NC_024328.1:9121087-9122820	39S ribosomal protein L40%2C mitochondrial	COGs
XLOC017693	LOC103389156	NC_024320.1:3362940-3367247	transcription factor jun-D-like	COGs
XLOC023552	LOC103393807,ints3	NC_024324.1:379856-410908	C2 calcium-dependent domain-containing protein 4C-like;integrator complex subunit 3;	COGs
XLOC012561	tprg1l	NC_024316.1:9913076-9919248	tumor protein p63-regulated gene 1-like protein	COGs
XLOC002637	hook1	NC_024308.1:18731780-18742942	protein Hook homolog 1 isoform X1	COGs
XLOC014377	bysl,ccnd3,tmcc2	NC_024317.1:2811303-2850347	bystin isoform X1;G1/S-specific cyclin-D3;transmembrane and coiled-coil domains protein 2;	COGs
XLOC016889	LOC103388029	NC_024319.1:1733629-1747916	putative uncharacterized protein DDB_G0290521	COGs
XLOC017035	kiaa0907	NC_024319.1:5341833-5348174	UPF0469 protein KIAA0907 homolog	COGs
XLOC002760	hnrnpm	NC_024308.1:2792517-2799393	heterogeneous nuclear ribonucleoprotein M isoform X2	COGs
XLOC028094	cldn5	NC_024328.1:9056258-9057951	claudin-5	COGs
XLOC006357	LOC103379235,LOC103379236	NC_024311.1:15039726-15046655	LOW QUALITY PROTEIN: lactoylglutathione lyase-like;lactoylglutathione lyase-like;	COGs
XLOC025713	znf521	NC_024326.1:7939179-8037359	zinc finger protein 521	COGs
XLOC025994	LOC103395949,LOC103395952	NC_024326.1:2145470-2159320	cold-inducible RNA-binding protein A-like isoform X2;cold-inducible RNA-binding protein A-like isoform X2;	COGs
XLOC025642	LOC103396189,LOC103396194,c20h1orf168,c8b	NC_024326.1:5235148-5299231	disabled homolog 1-like isoform X1;lipid phosphate phosphohydrolase 3-like;uncharacterized protein C1orf168 homolog isoform X1;complement component C8 beta chain;	COGs
XLOC018197	lhx3	NC_024320.1:23622617-23632821	LIM/homeobox protein Lhx3 isoform X1	COGs
XLOC001317	galnt16	NC_024307.1:15894710-15926761	polypeptide N-acetylgalactosaminyltransferase 16 isoform X1	COGs
XLOC011614	LOC103383378	NC_024315.1:3118457-3139413	apoptosis-stimulating of p53 protein 2-like isoform X2	COGs
XLOC016359	sh3d21	NC_024319.1:2996515-3013900	SH3 domain-containing protein 21	COGs
XLOC017826	arpc3	NC_024320.1:7446212-7449016	actin-related protein 2/3 complex subunit 3	COGs
XLOC013847	slc4a8	NC_024317.1:4223046-4247908	electroneutral sodium bicarbonate exchanger 1	COGs
XLOC024828	LOC103394933	NC_024325.1:4332933-4344443		COGs
XLOC024563	tm4sf5	NC_024325.1:13588443-13598494	transmembrane 4 L6 family member 5	COGs
XLOC014069	LOC103386434	NC_024317.1:13208950-13211156	uncharacterized protein LOC103386434	COGs
XLOC018464	LOC103389211	NC_024320.1:4015905-4035757	neural proliferation differentiation and control protein 1-like isoform X2	COGs
XLOC000832	eno3	NC_024307.1:28980854-28986178	beta-enolase	COGs
XLOC024253	LOC103394751	NC_024325.1:534909-539437	claudin-7-B-like	COGs
XLOC026622	LOC103397008	NC_024327.1:4914773-4941528	histone-lysine N-methyltransferase NSD3-like isoform X1	COGs
XLOC025963	mrpl34	NC_024326.1:837193-839036	39S ribosomal protein L34%2C mitochondrial isoform X2	COGs
XLOC013365	lsm14b	NC_024316.1:18447696-18452240	protein LSM14 homolog B	COGs
XLOC022649	LOC103393202	NC_024323.1:10694127-10697022	THO complex subunit 4-like	COGs
XLOC028286	hnrnpk	NC_024328.1:16399284-16416747	heterogeneous nuclear ribonucleoprotein K isoform X2	COGs
XLOC024658	LOC103395620	NC_024325.1:16564407-16596341	transcription initiation factor TFIID subunit 9-like isoform X1	COGs
XLOC020687	trim13	NC_024322.1:4570407-4633405	E3 ubiquitin-protein ligase TRIM13 isoform X1	COGs
XLOC000132	khdrbs1	NC_024307.1:4158514-4163495	KH domain-containing%2C RNA-binding%2C signal transduction-associated protein 1	COGs
XLOC007453	LOC103379871	NC_024312.1:6179691-6198513	hyaluronidase-4-like	COGs
XLOC002915	LOC103396953	NC_024308.1:8497371-8507412	excitatory amino acid transporter 1-like isoform X2	COGs
XLOC006430	LOC103379411	NC_024311.1:18742435-18750915	XK-related protein 5-like	COGs
XLOC028304	ddhd2	NC_024328.1:17668245-17680376	phospholipase DDHD2 isoform X2	COGs
XLOC026600	LOC103396962	NC_024327.1:3120697-3128737	osteoclast-stimulating factor 1-like	COGs
XLOC023329	LOC103394307	NC_024324.1:9342385-9345075		COGs
XLOC016785	cspg5	NC_024319.1:20338843-20380518	chondroitin sulfate proteoglycan 5 isoform X1	COGs
XLOC023670	psmb2	NC_024324.1:2922618-2930829	proteasome subunit beta type-2	COGs
XLOC001173	dlk1	NC_024307.1:9366293-9389189	protein delta homolog 1	COGs
XLOC026945	LOC103397208	NC_024327.1:12083000-12085571	uncharacterized protein LOC103397208	COGs
XLOC020596	lcp1	NC_024322.1:397822-405395	plastin-2	COGs
XLOC014086	alpl	NC_024317.1:13595325-13610053	alkaline phosphatase%2C tissue-nonspecific isozyme	COGs
XLOC002334	LOC103396614	NC_024308.1:8011621-8015676	protein PXR1-like	COGs
XLOC025083	LOC103395438,LOC103395443,LOC103395444	NC_024325.1:13951824-14007660	glutamate receptor 3-like isoform X2	COGs
XLOC007777	LOC103380521	NC_024312.1:18047221-18053738		COGs
XLOC028025	c7	NC_024328.1:6105524-6111730	complement component C7	COGs
XLOC013310	syt6	NC_024316.1:16352134-16411676	synaptotagmin-6	COGs
XLOC001146	LOC103377894	NC_024307.1:8135463-8140576		COGs
XLOC004853	stard10	NC_024310.1:19296790-19314396	PCTP-like protein	COGs
XLOC023791	rims3	NC_024324.1:7927947-7964187	LOW QUALITY PROTEIN: regulating synaptic membrane exocytosis protein 3	COGs
XLOC022873	LOC103393642	NC_024323.1:16349960-16351408	ferritin%2C middle subunit	COGs
XLOC022218	LOC103393504	NC_024323.1:13725550-13728901	protein phosphatase Slingshot-like	COGs
XLOC024397	LOC103395034	NC_024325.1:6397041-6406105	vasodilator-stimulated phosphoprotein-like	COGs
XLOC023871	LOC103394369,LOC103394373,nfyc,rprd1a	NC_024324.1:10114774-10159787	uncharacterized protein LOC103394369;uncharacterized protein LOC103394373 isoform X2;nuclear transcription factor Y subunit gamma isoform X3;regulation of nuclear pre-mRNA domain-containing protein 1A isoform X2;	COGs
XLOC000910	LOC103391697	NC_024307.1:33782543-33822656	reticulon-1-like	COGs
XLOC017092	ptdss1	NC_024319.1:8139102-8147568	phosphatidylserine synthase 1	COGs
XLOC009470	c8h12orf56	NC_024314.1:17322889-17341588	uncharacterized protein C12orf56 homolog	COGs
XLOC004066	abi1	NC_024309.1:11975960-12015718	abl interactor 1 isoform X3	COGs
XLOC027383	mamdc2	NC_024328.1:1072956-1092255	MAM domain-containing protein 2 isoform X1	COGs
XLOC022577	tom1l2	NC_024323.1:8935227-8950055	TOM1-like protein 2 isoform X3	COGs
XLOC003475	c8g	NC_024309.1:2236347-2238947	complement component C8 gamma chain	COGs
XLOC014181	smarcd1	NC_024317.1:18180491-18194081	SWI/SNF-related matrix-associated actin-dependent regulator of chromatin subfamily D member 1	COGs
XLOC015777	avpi1	NC_024318.1:8488358-8491539	arginine vasopressin-induced protein 1	COGs
XLOC029095	fnbp4	NW_007585126.1:98902-110226	formin-binding protein 4 isoform X2	COGs
XLOC018633	vpreb3	NC_024320.1:11426478-11427721	pre-B lymphocyte protein 3	COGs
XLOC001083	npc2	NC_024307.1:5541792-5544349	epididymal secretory protein E1	COGs
XLOC028780	atp6v0d1	NW_007585112.1:52355-57131	V-type proton ATPase subunit d 1	COGs
XLOC014830	map1lc3a	NC_024317.1:19478429-19482302	microtubule-associated proteins 1A/1B light chain 3A	COGs
XLOC027354	LOC103397312	NC_024328.1:172751-186324	ubiquitin-protein ligase E3B-like isoform X1	COGs
XLOC023436	LOC103394517	NC_024324.1:12632120-12632959		COGs
XLOC013443	LOC103385578	NC_024316.1:20484865-20492191	LOW QUALITY PROTEIN: poly(rC)-binding protein 2-like	COGs
XLOC013420	LOC103385501	NC_024316.1:19902873-19903501		COGs
XLOC026856	LOC103397058	NC_024327.1:6451147-6475900	AP-3 complex subunit mu-2-like	COGs
XLOC009013	tceb2	NC_024314.1:3586055-3595039	transcription elongation factor B polypeptide 2	COGs
XLOC001202	ppp1cb	NC_024307.1:10350403-10366979	serine/threonine-protein phosphatase PP1-beta catalytic subunit	COGs
XLOC027741	rnf10	NC_024328.1:14970822-14977717	RING finger protein 10	COGs
XLOC026375	LOC103396813,LOC103396814	NC_024326.1:14133792-14330524	kin of IRRE-like protein 1;LOW QUALITY PROTEIN: cell adhesion molecule 3-like;	COGs
XLOC026573	LOC103396922	NC_024327.1:1821521-1850528	rapamycin-insensitive companion of mTOR-like	COGs
XLOC014110	LOC103386565	NC_024317.1:15125924-15143845	F-actin-capping protein subunit alpha-1-like	COGs
XLOC011777	fam114a1	NC_024315.1:7860714-7884124	protein NOXP20 isoform X2	COGs
XLOC022728	hebp1	NC_024323.1:12644029-12649001	heme-binding protein 1	COGs
XLOC013902	LOC103386112	NC_024317.1:6231591-6235100	keratin%2C type I cytoskeletal 18-like isoform X1	COGs
XLOC026628	LOC103397027	NC_024327.1:5493423-5518557	tetraspanin-15-like	COGs
XLOC007165	LOC103380461,LOC103380497	NC_024312.1:16567890-16578341	insulin-like growth factor-binding protein 7;CTD small phosphatase-like protein 2-A;	COGs
XLOC021047	sucla2	NC_024322.1:357395-365943	succinyl-CoA ligase [ADP-forming] subunit beta%2C mitochondrial	COGs
XLOC017296	LOC103388825	NC_024319.1:17701926-17706927	membrane-spanning 4-domains subfamily A member 8-like	COGs
XLOC008079	ost4	NC_024313.1:2182588-2192236	dolichyl-diphosphooligosaccharide--protein glycosyltransferase subunit 4	COGs
XLOC020004	LOC103390849	NC_024321.1:8676500-8690124	sestrin-3-like isoform X1	COGs
XLOC026828	LOC103397007	NC_024327.1:4914773-4941528		COGs
XLOC005064	bckdha	NC_024310.1:9532110-9535850	2-oxoisovalerate dehydrogenase subunit alpha%2C mitochondrial	COGs
XLOC023741	LOC103394140	NC_024324.1:5141429-5144161	granulins-like	COGs
XLOC017753	LOC103389293	NC_024320.1:5119969-5142343	gelsolin-like	COGs
XLOC016323	flot1	NC_024319.1:1767925-1773856	flotillin-1	COGs
XLOC023631	LOC103393919	NC_024324.1:1882003-1882998		COGs
XLOC025101	LOC103395476,LOC103395478	NC_024325.1:14199211-14210794	V-type proton ATPase catalytic subunit A-like;palmitoyltransferase ZDHHC23-like;	COGs
XLOC027571	sept5	NC_024328.1:9082858-9100957		COGs
XLOC010591	slc38a2	NC_024314.1:29260137-29277659	sodium-coupled neutral amino acid transporter 2 isoform X1	COGs
XLOC022238	LOC103393546	NC_024323.1:14011141-14042324	potassium voltage-gated channel subfamily C member 3-like	COGs
XLOC008120	LOC103380778	NC_024313.1:4187600-4190257	serine protease 23-like	COGs
XLOC015309	pgam1	NC_024318.1:8497210-8500703	phosphoglycerate mutase 1	COGs
XLOC002244	ncl	NC_024308.1:3091173-3102236	nucleolin	COGs
XLOC014186	LOC103386714,pxmp4	NC_024317.1:18393972-18403278	protein-glutamine gamma-glutamyltransferase 5-like;peroxisomal membrane protein 4;	COGs
XLOC025952	LOC103395883	NC_024326.1:569841-572538	gamma-interferon-inducible lysosomal thiol reductase-like	COGs
XLOC008119	LOC103380775	NC_024313.1:4134647-4135146		COGs
XLOC027524	mrps27	NC_024328.1:6924173-6934902	28S ribosomal protein S27%2C mitochondrial	COGs
XLOC000275	LOC103378180,LOC103378292	NC_024307.1:9139741-9142945	ATPase inhibitor B%2C mitochondrial-like;ATPase inhibitor B%2C mitochondrial-like;	COGs
XLOC023486	LOC103394672	NC_024324.1:13937445-13952483	maturin-like	COGs
XLOC014054	arhgap9	NC_024317.1:12582463-12633521	rho GTPase-activating protein 9	COGs
XLOC022701	LOC103393287	NC_024323.1:12152781-12167971	cathepsin D-like	COGs
XLOC000044	LOC103387595	NC_024307.1:387245-390611	insulinoma-associated protein 1b-like	COGs
XLOC030213	LOC103399481	NW_007589084.1:124-706		COGs
XLOC021458	inhbb	NC_024322.1:15760971-15769200	inhibin beta B chain	COGs
XLOC023217	slc30a8	NC_024324.1:4081651-4087215	zinc transporter 8	COGs
XLOC006423	LOC103379386	NC_024311.1:18454765-18461976	insulin gene enhancer protein isl-2a	COGs
XLOC022742	psmd3	NC_024323.1:13088744-13098326	26S proteasome non-ATPase regulatory subunit 3	COGs
XLOC002393	LOC103397941,c2h1orf112	NC_024308.1:9896659-9917861	14 kDa phosphohistidine phosphatase-like;uncharacterized protein C1orf112 homolog;	COGs
XLOC011328	LOC103383995	NC_024315.1:14171095-14206405		COGs
XLOC011850	LOC103383840	NC_024315.1:10324786-10325445		COGs
XLOC014671	LOC103386436	NC_024317.1:13225191-13231385	transmembrane protein 263-like	COGs
XLOC010298	rpl18a	NC_024314.1:16626960-16629761	60S ribosomal protein L18a	COGs
XLOC006424	LOC103379395	NC_024311.1:18468822-18471135	transmembrane protein C15orf27-like	COGs
XLOC005016	sbds	NC_024310.1:7189976-7191686	ribosome maturation protein SBDS	COGs
XLOC026616	LOC103396995	NC_024327.1:4234946-4251744	LOW QUALITY PROTEIN: probable tumor suppressor protein MN1	COGs
XLOC028677	LOC103398386	NW_007585109.1:734619-736078	uncharacterized protein LOC103398386 isoform X1	COGs
XLOC010939	pvalb	NC_024315.1:893297-918373	parvalbumin alpha	COGs
XLOC016379	LOC103388076	NC_024319.1:3323060-3324069	protein S100-A1-like	COGs
XLOC001642	sat2	NC_024307.1:27298463-27301961	diamine acetyltransferase 2	COGs
XLOC025584	LOC103396036	NC_024326.1:3501034-3515016	protein phosphatase 1L isoform X1	COGs
XLOC007491	rps27l	NC_024312.1:7557535-7560108	40S ribosomal protein S27-like	COGs
XLOC018008	LOC103389787	NC_024320.1:16016252-16018810	uncharacterized protein C1orf115 homolog	COGs
XLOC010187	bhlha15	NC_024314.1:13144493-13157607	class A basic helix-loop-helix protein 15	COGs
XLOC012388	ssr4	NC_024316.1:2893665-2896836	translocon-associated protein subunit delta	COGs
XLOC030258	LOC103399511	NW_007589523.1:163-636		COGs
XLOC016537	tax1bp1	NC_024319.1:8735399-8748093	LOW QUALITY PROTEIN: tax1-binding protein 1	COGs
XLOC026777	LOC103396891	NC_024327.1:1013351-1014940	transcriptional activator protein Pur-beta-like	COGs
XLOC026204	LOC103396405	NC_024326.1:8962727-8991742	pituitary adenylate cyclase-activating polypeptide type I receptor-like isoform X2	COGs
XLOC025156	LOC103395581	NC_024325.1:15895412-15955215	disks large homolog 4-like	COGs
XLOC021065	pde1a	NC_024322.1:837454-865391	calcium/calmodulin-dependent 3'%2C5'-cyclic nucleotide phosphodiesterase 1A	COGs
XLOC001167	stac	NC_024307.1:9052039-9081463	SH3 and cysteine-rich domain-containing protein isoform X2	COGs
XLOC017198	eomes	NC_024319.1:12162719-12168550	eomesodermin homolog	COGs
XLOC009768	LOC103383123	NC_024314.1:29612746-29634332	anoctamin-2-like	COGs
XLOC002567	ankrd29	NC_024308.1:16822264-16827829	ankyrin repeat domain-containing protein 29	COGs
XLOC025632	LOC103396175	NC_024326.1:4687995-4691753	uncharacterized protein LOC103396175	COGs
XLOC001090	acyp1	NC_024307.1:5654766-5682919	acylphosphatase-1 isoform X2	COGs
XLOC005303	lamtor1	NC_024310.1:19192055-19200997	LOW QUALITY PROTEIN: ragulator complex protein LAMTOR1	COGs
XLOC027705	LOC103398007,ppp2cb	NC_024328.1:14450678-14459844	uncharacterized protein LOC103398007;serine/threonine-protein phosphatase 2A catalytic subunit beta isoform;	COGs
XLOC010032	etv4	NC_024314.1:7736062-7764167	ETS translocation variant 4	COGs
XLOC003070	LOC103399889,LOC103399890	NC_024308.1:14063211-14080630	LOW QUALITY PROTEIN: 1-phosphatidylinositol 4%2C5-bisphosphate phosphodiesterase gamma-1-like;	COGs
XLOC006979	LOC103380026	NC_024312.1:8485000-8486486	C2 calcium-dependent domain-containing protein 4C-like	COGs
XLOC025093	LOC103395473,LOC103395474	NC_024325.1:14101455-14112954	carbonic anhydrase 4-like;fatty aldehyde dehydrogenase-like;	COGs
XLOC025095	LOC103395461,LOC103395462	NC_024325.1:14133580-14152741	choline-phosphate cytidylyltransferase B-like isoform X2;tumor suppressor candidate 5 homolog;	COGs
XLOC014403	LOC103385914	NC_024317.1:3494354-3519103	sodium-coupled neutral amino acid transporter 3-like isoform X2	COGs
XLOC013813	LOC103385906	NC_024317.1:3197047-3205973	metabotropic glutamate receptor 2-like	COGs
XLOC013130	LOC103384926	NC_024316.1:9347773-9359824	large neutral amino acids transporter small subunit 1-like isoform X2	COGs
XLOC018033	syk	NC_024320.1:16576902-16593815	tyrosine-protein kinase SYK isoform X1	COGs
XLOC028744	LOC103398432,LOC103398433,csnk1g1	NW_007585111.1:32590-63219	40S ribosomal protein S17-likecasein kinase I isoform gamma-1 isoform X2;	COGs
XLOC022875	LOC103393639	NC_024323.1:16359319-16373598	protachykinin-like isoform X2	COGs
XLOC028035	LOC103397664	NC_024328.1:6881694-6889428	leucine zipper putative tumor suppressor 3	COGs
XLOC025926	rgs18	NC_024326.1:52968-58032	regulator of G-protein signaling 18	COGs
XLOC023702	prrt1	NC_024324.1:4005740-4015718	proline-rich transmembrane protein 1	COGs
XLOC012378	LOC103384570	NC_024316.1:2684280-2715445	SLIT-ROBO Rho GTPase-activating protein 3-like	COGs
XLOC026023	LOC103396002	NC_024326.1:2882786-2886052	dehydrogenase/reductase SDR family member 12-like isoform X1	COGs
XLOC022348	hsd17b14	NC_024323.1:914053-921754	17-beta-hydroxysteroid dehydrogenase 14	COGs
XLOC017328	pabpc1,ywhaz	NC_024319.1:19312190-19325338	polyadenylate-binding protein 1;14-3-3 protein zeta/delta;	COGs
XLOC011313	LOC103384013	NC_024315.1:13824643-13829614	zona pellucida sperm-binding protein 3-like	COGs
XLOC024717	LOC103395712	NC_024325.1:17223185-17228857	LOW QUALITY PROTEIN: probable palmitoyltransferase ZDHHC20	COGs
XLOC009163	cdhr1,ghitm,rgr	NC_024314.1:8879005-9268226	cadherin-related family member 1;growth hormone-inducible transmembrane protein;RPE-retinal G protein-coupled receptor;	COGs
XLOC012040	scoc	NC_024315.1:17216068-17233880	short coiled-coil protein isoform X1	COGs
XLOC023996	LOC103394641,LOC103394644,LOC103394645	NC_024324.1:13636135-13671149	eukaryotic translation initiation factor 3 subunit I isoform X1;eukaryotic translation initiation factor 3 subunit I-like;	COGs
XLOC015701	lyrm7	NC_024318.1:5411522-5414381	complex III assembly factor LYRM7	COGs
XLOC023609	LOC103393889	NC_024324.1:1259589-1531004	POU domain%2C class 2%2C transcription factor 2-like	COGs
XLOC002846	LOC103395909	NC_024308.1:6529285-6536842	CTD small phosphatase-like protein 3	COGs
XLOC025836	LOC103396649,atg10	NC_024326.1:12298811-12310456	6-phosphofructokinase type C-like;ubiquitin-like-conjugating enzyme ATG10;	COGs
XLOC022033	LOC103393074	NC_024323.1:9036673-9041009		COGs
XLOC026681	LOC103397125	NC_024327.1:9273490-9309092		COGs
XLOC027814	czh9orf78	NC_024328.1:19219614-19222005	uncharacterized protein C9orf78 homolog	COGs
XLOC015217	hint1	NC_024318.1:5411522-5414381	histidine triad nucleotide-binding protein 1	COGs
XLOC026219	LOC103396448	NC_024326.1:9459022-9485076	RNA-binding Raly-like protein isoform X1	COGs
XLOC025041	LOC103395398	NC_024325.1:13282019-13310599		COGs
XLOC000985	ldlrap1	NC_024307.1:2193048-2225403	low density lipoprotein receptor adapter protein 1	COGs
XLOC016764	seh1l	NC_024319.1:19517369-19523766	nucleoporin SEH1 isoform X1	COGs
XLOC008130	fez2	NC_024313.1:4392357-4403117	fasciculation and elongation protein zeta-2 isoform X1	COGs
XLOC026551	LOC103396875	NC_024327.1:375490-489654	kinase suppressor of Ras 2-like	COGs
XLOC007271	rltpr	NC_024312.1:1411110-1438863	leucine-rich repeat-containing protein 16C	COGs
XLOC012829	trh	NC_024316.1:19770683-19803056	thyrotropin releasing hormone	COGs
XLOC025988	btbd2	NC_024326.1:1937532-1971446	BTB/POZ domain-containing protein 2	COGs
XLOC012985	def6	NC_024316.1:3368557-3377325	differentially expressed in FDCP 6 homolog	COGs
XLOC026590	LOC103396948	NC_024327.1:2454275-2484291	LOW QUALITY PROTEIN: cyclin-G-associated kinase-like	COGs
XLOC024796	LOC103394890,LOC103394897	NC_024325.1:3411802-3450986	uncharacterized protein LOC103394890;sodium/calcium exchanger 1-like;	COGs
XLOC001141	nipal3,rcan3	NC_024307.1:7864061-7954119	NIPA-like protein 3;calcipressin-3 isoform X1;	COGs
XLOC021032	ndufv3,pknox1	NC_024322.1:23640-86567	NADH dehydrogenase [ubiquinone] flavoprotein 3%2C mitochondrial isoform X2;homeobox protein PKNOX1 isoform X1;	COGs
XLOC003674	slc35g2	NC_024309.1:10874263-10877218	solute carrier family 35 member G2	COGs
XLOC003700	LOC103377341	NC_024309.1:11649788-11657915	transferrin receptor protein 1-like	COGs
XLOC028138	czh12orf49	NC_024328.1:11133590-11175082	UPF0454 protein C12orf49 homolog	COGs
XLOC008386	LOC103381393	NC_024313.1:13672864-13690283	centrosomal protein of 170 kDa protein B-like	COGs
XLOC014862	LOC103386820	NC_024317.1:20147961-20159968	potassium voltage-gated channel subfamily KQT member 2-like	COGs
XLOC030211	LOC103399479	NW_007589075.1:6-710		COGs
XLOC009042	LOC103381669	NC_024314.1:4701977-4705480	cytochrome P450 26A1	COGs
XLOC029960	LOC103399329	NW_007587414.1:329-747	ankyrin repeat and sterile alpha motif domain-containing protein 1B-like	COGs
XLOC025242	LOC103395689	NC_024325.1:17050467-17054020	mitochondrial import receptor subunit TOM40B-like	COGs
XLOC013817	LOC103385915	NC_024317.1:3528879-3533166	ER membrane protein complex subunit 3	COGs
XLOC011494	LOC103383177	NC_024315.1:103094-120528	hexokinase-1-like	COGs
XLOC005956	LOC103379297	NC_024311.1:16293300-16302380	prepronociceptin-like	COGs
XLOC011512	wdr83os	NC_024315.1:536979-547220	protein Asterix	COGs
XLOC009573	ndufb2	NC_024314.1:19834545-19858706	NADH dehydrogenase [ubiquinone] 1 beta subcomplex subunit 2%2C mitochondrial	COGs
XLOC018413	slc20a1	NC_024320.1:2447488-2469693	sodium-dependent phosphate transporter 1	COGs
XLOC000895	LOC103391237	NC_024307.1:32792192-32797828	ubiquitin thioesterase OTUB1-like	COGs
XLOC001377	LOC103383028	NC_024307.1:17864264-17911659	protein LBH-like	COGs
XLOC026308	LOC103396641	NC_024326.1:12211174-12214434	carbonic anhydrase-like	COGs
XLOC005868	LOC103379121	NC_024311.1:12670673-12699480	ribosomal protein S6 kinase alpha-2-like isoform X1	COGs
XLOC025766	LOC103396470	NC_024326.1:9750073-9753836	calreticulin-like	COGs
XLOC000474	atg14,tbpl2,timm9	NC_024307.1:16630867-16640083	beclin 1-associated autophagy-related key regulator;TATA box-binding protein-like protein 2;mitochondrial import inner membrane translocase subunit Tim9;	COGs
XLOC026286	LOC103396607	NC_024326.1:11799877-11810640	NEDD8-like	COGs
XLOC004060	arhgap21	NC_024309.1:11708974-11771866	rho GTPase-activating protein 21 isoform X3	COGs
XLOC027575	acaa2	NC_024328.1:9123407-9128884	3-ketoacyl-CoA thiolase%2C mitochondrial	COGs
XLOC014255	LOC103386841	NC_024317.1:20363040-20371477		COGs
XLOC022035	LOC103393103	NC_024323.1:9041772-9059863	LOW QUALITY PROTEIN: rho GTPase-activating protein 17-like	COGs
XLOC004518	prr24	NC_024310.1:7788940-7792522	proline-rich protein 24	COGs
XLOC022714	pmm1	NC_024323.1:12355242-12381852	phosphomannomutase 1	COGs
XLOC005304	anapc15	NC_024310.1:19211467-19213968	anaphase-promoting complex subunit 15	COGs
XLOC027385	LOC103397377	NC_024328.1:1171948-1187052	ubiquitin-conjugating enzyme E2 L3	COGs
XLOC027507	rgs7bp	NC_024328.1:6096264-6102782	regulator of G-protein signaling 7-binding protein	COGs
XLOC009349	jakmip3	NC_024314.1:14347153-14355124	janus kinase and microtubule-interacting protein 3 isoform X2	COGs
XLOC005298	ctsc	NC_024310.1:19034394-19043702	dipeptidyl peptidase 1	COGs
XLOC009753	slc38a2	NC_024314.1:29260137-29277659	sodium-coupled neutral amino acid transporter 2 isoform X1	COGs
XLOC027441	LOC103397396	NC_024328.1:3165767-3170312	LOW QUALITY PROTEIN: transmembrane protein 127-like	COGs
XLOC002747	dio1	NC_024308.1:2378219-2460544	LOW QUALITY PROTEIN: type I iodothyronine deiodinase	COGs
XLOC026203	LOC103396400	NC_024326.1:8953887-8960873	elongation factor 1-delta-like isoform X3	COGs
XLOC022151	grin2b	NC_024323.1:12654245-12742256	glutamate receptor ionotropic%2C NMDA 2B	COGs
XLOC007064	hps5	NC_024312.1:12276880-12295112	Hermansky-Pudlak syndrome 5 protein isoform X1	COGs
XLOC018203	edf1	NC_024320.1:23788440-23792451	endothelial differentiation-related factor 1	COGs
XLOC030124	LOC103399426	NW_007588468.1:7-758	uncharacterized protein LOC103399426	COGs
XLOC013780	LOC103385834	NC_024317.1:2536725-2545386	transforming protein RhoA	COGs
XLOC003900	stau2	NC_024309.1:4363065-4450295	LOW QUALITY PROTEIN: double-stranded RNA-binding protein Staufen homolog 2	COGs
XLOC006012	sec11a	NC_024311.1:18361584-18365745	signal peptidase complex catalytic subunit SEC11A	COGs
XLOC030643	LOC103399697	NW_007593363.1:54-504	aurora kinase A-B-like	COGs
XLOC019513	LOC103390797	NC_024321.1:8476949-8481726	PCTP-like protein	COGs
XLOC011204	LOC103383782	NC_024315.1:9265198-9273706	probable ATP-dependent RNA helicase DDX5	COGs
XLOC002658	hdlbp	NC_024308.1:19553648-19565858	vigilin	COGs
XLOC013043	LOC103384714,ikbkg	NC_024316.1:5307900-5321753	selenide%2C water dikinase 2-like;NF-kappa-B essential modulator isoform X4;	COGs
XLOC016320	abhd16a	NC_024319.1:1701508-1722658	abhydrolase domain-containing protein 16A	COGs
XLOC010015	LOC103381896	NC_024314.1:7033727-7053608	nuclear distribution protein nudE-like 1-B	COGs
XLOC003522	neto1,timm21	NC_024309.1:4815564-4881933	neuropilin and tolloid-like protein 1 isoform X1;mitochondrial import inner membrane translocase subunit Tim21;	COGs
XLOC028960	LOC103398646	NW_007585119.1:288317-291490		COGs
XLOC014693	cntn2	NC_024317.1:13979560-13999994	contactin-2	COGs
XLOC004578	apbb1	NC_024310.1:10557244-10565801	amyloid beta A4 precursor protein-binding family B member 1 isoform X1	COGs
XLOC009541	LOC103382665	NC_024314.1:19161225-19174544	decorin-like	COGs
XLOC008567	pdia6	NC_024313.1:6083955-6088787	protein disulfide-isomerase A6	COGs
XLOC019716	synpo	NC_024321.1:16141176-16186996	synaptopodin isoform X1	COGs
XLOC001270	LOC103380097	NC_024307.1:13525923-13540282	activin receptor type-1-like	COGs
XLOC007062	kcnc1	NC_024312.1:12232679-12255235	potassium voltage-gated channel subfamily C member 1 isoform X2	COGs
XLOC009571	lhfpl3	NC_024314.1:19762638-19802900	lipoma HMGIC fusion partner-like 3 protein	COGs
XLOC000639	LOC103385950	NC_024307.1:23127563-23172115	uncharacterized protein LOC103385950 isoform X1	COGs
XLOC013784	szrd1	NC_024317.1:2608168-2611929	SUZ domain-containing protein 1	COGs
XLOC017341	nod1	NC_024319.1:20083284-20107536	nucleotide-binding oligomerization domain-containing protein 1 isoform X1	COGs
XLOC012615	LOC103385081	NC_024316.1:12586470-12588313	tachykinin-3-like	COGs
XLOC017796	LOC103389328	NC_024320.1:5883213-5888788	zinc finger MYM-type protein 1-like	COGs
XLOC007630	LOC103380233	NC_024312.1:12416977-12418021		COGs
XLOC002864	tmem38a	NC_024308.1:6805589-6812334	trimeric intracellular cation channel type A	COGs
XLOC012874	LOC103385599	NC_024316.1:20943416-20966987	uncharacterized protein C20orf112 homolog	COGs
XLOC025469	prdx1	NC_024326.1:311797-315883	peroxiredoxin-1 isoform X1	COGs
XLOC010081	LOC103381978	NC_024314.1:9716284-9737652	integrin alpha-M-like	COGs
XLOC025002	LOC103395326	NC_024325.1:11559901-11572084	ras-related GTP-binding protein A	COGs
XLOC017643	sardh	NC_024320.1:1450579-1481772	LOW QUALITY PROTEIN: sarcosine dehydrogenase%2C mitochondrial	COGs
XLOC009036	LOC103381661	NC_024314.1:4609175-4623853	V-type proton ATPase 116 kDa subunit a isoform 1-like isoform X1	COGs
XLOC018613	LOC103389572,LOC103389575	NC_024320.1:10424873-10454578	dynein light chain Tctex-type 3-like;carboxy-terminal domain RNA polymerase II polypeptide A small phosphatase 1-like;	COGs
XLOC013392	ncoa6,plcg1	NC_024316.1:19263269-19294233	LOW QUALITY PROTEIN: nuclear receptor coactivator 6;1-phosphatidylinositol 4%2C5-bisphosphate phosphodiesterase gamma-1;	COGs
XLOC024758	LOC103394766	NC_024325.1:1229319-1232492	interferon regulatory factor 1-like	COGs
XLOC028232	sh2d3c	NC_024328.1:14633470-14664266	SH2 domain-containing protein 3C isoform X2	COGs
XLOC008777	LOC103381361	NC_024313.1:13726950-13740726	kinase D-interacting substrate of 220 kDa-like	COGs
XLOC003192	LOC103376805	NC_024308.1:19110002-19110961		COGs
XLOC029195	LOC103398861	NW_007585135.1:6548-7510		COGs
XLOC003912	arx	NC_024309.1:5143736-5201242	homeobox protein ARX	COGs
XLOC008260	adgb,grm1,rab32,stxbp5	NC_024313.1:9258378-9399367	androglobin isoform X1;metabotropic glutamate receptor 1 isoform X1;ras-related protein Rab-32 isoform X1;syntaxin-binding protein 5 isoform X1;	COGs
XLOC020698	itgbl1	NC_024322.1:5247260-5274401	integrin beta-like protein 1	COGs
XLOC005011	hnrnpul1	NC_024310.1:7134954-7145214	LOW QUALITY PROTEIN: heterogeneous nuclear ribonucleoprotein U-like protein 1	COGs
XLOC009617	LOC103382807	NC_024314.1:22804399-22811894	putative cation exchanger C521.04c isoform X1	COGs
XLOC025517	LOC103395911	NC_024326.1:1471274-1573930	ephrin type-A receptor 3-like	COGs
XLOC010932	LOC103383201	NC_024315.1:692019-697242	aspartate aminotransferase%2C cytoplasmic-like	COGs
XLOC005740	LOC103378906	NC_024311.1:7447975-7456305	calretinin-like	COGs
XLOC002446	nfia	NC_024308.1:11349852-11459555	nuclear factor 1 A-type	COGs
XLOC004403	cntd2	NC_024310.1:2264911-2268905	cyclin N-terminal domain-containing protein 2 isoform X1	COGs
XLOC004622	gbas	NC_024310.1:12163227-12168365	protein NipSnap homolog 2	COGs
XLOC022263	LOC103393595	NC_024323.1:14802826-14810069	MAGUK p55 subfamily member 2-like	COGs
XLOC003887	pdcd6	NC_024309.1:4021137-4034420	programmed cell death protein 6 isoform X2	COGs
XLOC006375	copb1	NC_024311.1:15968776-16006943	coatomer subunit beta	COGs
XLOC024382	nsrp1	NC_024325.1:6015456-6024802	nuclear speckle splicing regulatory protein 1	COGs
XLOC030346	LOC103399564	NW_007590278.1:61-580	KN motif and ankyrin repeat domain-containing protein 2-like	COGs
XLOC028115	LOC103397734	NC_024328.1:9786668-9794259	LOW QUALITY PROTEIN: probable isoprenylcysteine alpha-carbonyl methylesterase ICMEL2	COGs
XLOC019450	fat4	NC_024321.1:4517054-4812849	protocadherin Fat 4	COGs
XLOC015211	six2	NC_024318.1:5193441-5204371	homeobox protein SIX2	COGs
XLOC022620	stat3	NC_024323.1:10109441-10122125	signal transducer and activator of transcription 3 isoform X2	COGs
XLOC014800	shisa4	NC_024317.1:18161715-18169247	protein shisa-4	COGs
XLOC022862	LOC103393657	NC_024323.1:16087733-16098855	lipid phosphate phosphatase-related protein type 5-like isoform X1	COGs
XLOC008944	LOC103381464	NC_024314.1:1466896-1472898	peptidyl-prolyl cis-trans isomerase FKBP10-like	COGs
XLOC012892	bcap31	NC_024316.1:512327-522057	B-cell receptor-associated protein 31	COGs
XLOC014274	LOC103385687	NC_024317.1:414188-414905		COGs
XLOC012651	LOC103385158,LOC103385159	NC_024316.1:14134746-14149960	tumor protein D54-like;tumor protein D54-like isoform X1;	COGs
XLOC021386	ppig	NC_024322.1:13414120-13419104	peptidyl-prolyl cis-trans isomerase G	COGs
XLOC007568	LOC103380116	NC_024312.1:10748252-10830078	contactin-1a-like	COGs
XLOC020135	atox1	NC_024321.1:12161727-12163152	copper transport protein ATOX1	COGs
XLOC010907	ptp4a1	NC_024315.1:162572-167042	protein tyrosine phosphatase type IVA 1	COGs
XLOC002900	mrpl55	NC_024308.1:8191301-8200557	39S ribosomal protein L55%2C mitochondrial	COGs
XLOC019817	LOC103391481	NC_024321.1:19705142-19739000	mitogen-activated protein kinase kinase kinase kinase 4-like	COGs
XLOC014554	LOC103386159	NC_024317.1:7619601-7622698	actin-related protein 2/3 complex subunit 4-like	COGs
XLOC009862	comtd1	NC_024314.1:2188833-2197425	catechol O-methyltransferase domain-containing protein 1 isoform X1	COGs
XLOC007243	pla2g15	NC_024312.1:516398-524312	group XV phospholipase A2	COGs
XLOC007121	plxnb2	NC_024312.1:14148959-14268480	plexin-B2	COGs
XLOC018251	zbtb7c	NC_024320.1:25495084-25521336	zinc finger and BTB domain-containing protein 7C	COGs
XLOC029353	LOC103398965	NW_007585212.1:331-1081	formin-binding protein 1-like	COGs
XLOC009190	LOC103382023	NC_024314.1:9971059-9997592	myosin-binding protein C%2C fast-type-like	COGs
XLOC017220	eif3e	NC_024319.1:13745201-13769346	eukaryotic translation initiation factor 3 subunit E	COGs
XLOC016867	LOC103388005,LOC103388032	NC_024319.1:1207001-1233283	solute carrier family 2%2C facilitated glucose transporter member 1-like;LOW QUALITY PROTEIN: ephrin type-B receptor 5-like;	COGs
XLOC015238	hectd2	NC_024318.1:5729836-5750038	LOW QUALITY PROTEIN: probable E3 ubiquitin-protein ligase HECTD2	COGs
XLOC026560	LOC103396886	NC_024327.1:943764-954591	LOW QUALITY PROTEIN: STAM-binding protein-like A	COGs
XLOC027934	LOC103397454	NC_024328.1:2018826-2027009	nucleolysin TIA-1 isoform p40-like	COGs
XLOC008317	slc24a4	NC_024313.1:12397861-12429696	sodium/potassium/calcium exchanger 4	COGs
XLOC021900	LOC103392796	NC_024323.1:5224122-5229018	Ig lambda chain V-I region BL2-like	COGs
XLOC020138	fat2	NC_024321.1:12215199-12281931	protocadherin Fat 2 isoform X2	COGs
XLOC007669	tspan3	NC_024312.1:13507646-13520409	tetraspanin-3	COGs
XLOC011010	LOC103383374,LOC103383379	NC_024315.1:3118457-3139413	zinc-binding protein A33-like;GTP-binding protein 2-like;	COGs
XLOC002266	arrdc2	NC_024308.1:4619610-4630687	arrestin domain-containing protein 2 isoform X2	COGs
XLOC015104	b3gat2	NC_024318.1:1017449-1048349	galactosylgalactosylxylosylprotein 3-beta-glucuronosyltransferase 2	COGs
XLOC025744	atp6v1h	NC_024326.1:9138791-9154444	V-type proton ATPase subunit H isoform X1	COGs
XLOC004376	LOC103377633	NC_024310.1:1492701-1545334	CXADR-like membrane protein	COGs
XLOC017293	rbm8a	NC_024319.1:17526098-17528951	RNA-binding protein 8A isoform X2	COGs
XLOC027393	LOC103397480	NC_024328.1:1525589-1537773	LOW QUALITY PROTEIN: endophilin-B2-like	COGs
XLOC004390	sacs	NC_024310.1:1733814-1746895	sacsin	COGs
XLOC008672	LOC103381118	NC_024313.1:10575526-10598525	dystrobrevin beta-like isoform X3	COGs
XLOC017217	LOC103388660,LOC103388661	NC_024319.1:13565993-13668920	plectin-like isoform X11;	COGs
XLOC007239	LOC103379461	NC_024312.1:456199-464269	anoctamin-10-like isoform X2	COGs
XLOC010141	h3f3b	NC_024314.1:11380717-11382938	histone H3.3	COGs
XLOC015362	agpat5,tmem14a	NC_024318.1:10274669-10288981	1-acyl-sn-glycerol-3-phosphate acyltransferase epsilon;transmembrane protein 14A;	COGs
XLOC020284	LOC103391375	NC_024321.1:18652428-18685277	cysteine-rich and transmembrane domain-containing protein 1-like	COGs
XLOC012639	LOC103385108	NC_024316.1:13550351-13555659	protein lifeguard 2-like	COGs
XLOC026827	LOC103397006	NC_024327.1:4887611-4897953	LETM1 domain-containing protein LETM2%2C mitochondrial-like	COGs
XLOC025104	il2rg,snx12	NC_024325.1:14254810-14279661	cytokine receptor common subunit gamma;sorting nexin-12 isoform X1;	COGs
XLOC013289	LOC103385288	NC_024316.1:15370215-15400301	inactive dipeptidyl peptidase 10-like	COGs
XLOC001722	elavl2	NC_024307.1:29121161-29153923	ELAV-like protein 2	COGs
XLOC018724	iqcb1	NC_024320.1:15959727-15992218	IQ calmodulin-binding motif-containing protein 1	COGs
XLOC016404	LOC103388117	NC_024319.1:3722255-3726149	acidic leucine-rich nuclear phosphoprotein 32 family member E-like	COGs
XLOC020915	LOC103392265	NC_024322.1:14322099-14333561		COGs
XLOC018763	reep5	NC_024320.1:16646745-16652941	receptor expression-enhancing protein 5	COGs
XLOC017902	myl1	NC_024320.1:11161009-11164427	LOW QUALITY PROTEIN: myosin light chain 1/3%2C skeletal muscle isoform	COGs
XLOC026056	kif1a	NC_024326.1:3889985-3911047	kinesin-like protein KIF1A isoform X7	COGs
XLOC011625	LOC103383414	NC_024315.1:3350040-3353745	cyclic AMP-dependent transcription factor ATF-4-like	COGs
XLOC016452	LOC103388217	NC_024319.1:4752180-4753343	protein S100-G-like	COGs
XLOC013789	LOC103385860	NC_024317.1:2660042-2700640	uncharacterized protein LOC103385860	COGs
XLOC030102	LOC103399410	NW_007588319.1:17-635	protein kinase C delta type-like	COGs
XLOC011369	fgf20	NC_024315.1:15656800-15662732	fibroblast growth factor 20	COGs
XLOC022208	LOC103393522	NC_024323.1:13568861-13609954	septin-9-like	COGs
XLOC028251	czh12orf43	NC_024328.1:14962453-14963930	uncharacterized protein C12orf43 homolog	COGs
XLOC019840	LOC103390514	NC_024321.1:93575-103537	histidine--tRNA ligase%2C cytoplasmic isoform X2	COGs
XLOC023983	LOC103394609	NC_024324.1:13360271-13368037	catenin beta-1-like	COGs
XLOC019781	ppp2r2b	NC_024321.1:18978625-19002481	serine/threonine-protein phosphatase 2A 55 kDa regulatory subunit B beta isoform isoform X1	COGs
XLOC026029	LOC103396026	NC_024326.1:3057259-3203039	ephrin type-B receptor 1-B isoform X2	COGs
XLOC027610	LOC103397872	NC_024328.1:10367638-10374709	histone H2A.V isoform X1	COGs
XLOC010277	LOC103382487	NC_024314.1:16208878-16226341	protein-methionine sulfoxide oxidase mical3a-like	COGs
XLOC027450	rsrc2	NC_024328.1:3793158-3799323	arginine/serine-rich coiled-coil protein 2	COGs
XLOC013039	LOC103384719	NC_024316.1:5230281-5274482	plasma membrane calcium-transporting ATPase 3-like isoform X2	COGs
XLOC018865	surf1	NC_024320.1:20923225-20925912	surfeit locus protein 1 isoform X1	COGs
XLOC028007	snrnp200	NC_024328.1:5138588-5153826	U5 small nuclear ribonucleoprotein 200 kDa helicase isoform X2	COGs
XLOC013091	LOC103384870	NC_024316.1:7857784-7865818	transforming protein RhoA-like	COGs
XLOC008429	sesn1	NC_024313.1:1299402-1371145	sestrin-1 isoform X1	COGs
XLOC026934	LOC103397203	NC_024327.1:11690072-11694693	homer protein homolog 1-like	COGs
XLOC002412	LOC103398401	NC_024308.1:10526918-10532054	aldehyde dehydrogenase family 9 member A1	COGs
XLOC005267	ppm1l	NC_024310.1:17394727-17428907	protein phosphatase 1L	COGs
XLOC017684	LOC103389110	NC_024320.1:2891046-2936361	NAD(P) transhydrogenase%2C mitochondrial-like	COGs
XLOC018370	LOC103389020	NC_024320.1:7271-109368	uncharacterized protein LOC103389020	COGs
XLOC013410	tmcc1	NC_024316.1:19770683-19803056	transmembrane and coiled-coil domains protein 1 isoform X1	COGs
XLOC004497	caln1	NC_024310.1:7225765-7265817	calcium-binding protein 8	COGs
XLOC028974	LOC103398660	NW_007585120.1:58265-141378	LOW QUALITY PROTEIN: ankyrin-1-like	COGs
XLOC019878	tspan6	NC_024321.1:1385485-1398822	tetraspanin-6 isoform X2	COGs
XLOC026156	ube2v2	NC_024326.1:6820897-6825670	ubiquitin-conjugating enzyme E2 variant 2	COGs
XLOC010540	ldhb	NC_024314.1:27983963-27990491	LOW QUALITY PROTEIN: L-lactate dehydrogenase B chain	COGs
XLOC000439	LOC103381628,erh	NC_024307.1:15825519-15842569	glioma tumor suppressor candidate region gene 1 protein-like;enhancer of rudimentary homolog;	COGs
XLOC028356	grid2	NC_024328.1:20791877-21046342	glutamate receptor ionotropic%2C delta-2	COGs
XLOC017867	LOC103389535	NC_024320.1:9862572-9885347	neuronal membrane glycoprotein M6-b-like	COGs
XLOC014643	LOC103386382	NC_024317.1:12332487-12359063	poly(rC)-binding protein 2-like isoform X4	COGs
XLOC019483	LOC103390733	NC_024321.1:7465501-7473278	sodium/potassium/calcium exchanger 3-like	COGs
XLOC029344	LOC103398958	NW_007585206.1:10648-11565		COGs
XLOC030432	LOC103399606	NW_007591088.1:38-513		COGs
XLOC006327	def8	NC_024311.1:14290988-14312750	differentially expressed in FDCP 8 homolog isoform X2	COGs
XLOC014397	LOC103385910	NC_024317.1:3285943-3291916	inositol hexakisphosphate kinase 2-like	COGs
XLOC027691	LOC103397987	NC_024328.1:14075066-14080580	TELO2-interacting protein 2-like isoform X1	COGs
XLOC017754	barhl1	NC_024320.1:5179195-5189191	barH-like 1 homeobox protein	COGs
XLOC025599	itm2c	NC_024326.1:4076100-4083278	integral membrane protein 2C	COGs
XLOC003146	pcsk9	NC_024308.1:17347791-17356928	proprotein convertase subtilisin/kexin type 9	COGs
XLOC026842	LOC103397033	NC_024327.1:5695513-5731755	citron Rho-interacting kinase-like	COGs
XLOC027866	plbd2	NC_024328.1:18418-24276	putative phospholipase B-like 2 isoform X2	COGs
[truncated: 21,325 more rows]

## Sheet: Sheet1
locus ID	Gene symbol	location	product	Gene Types	Growth/Reproduction Associated DEGs
XLOC000016	ATP6,ATP8	NC_012825.1:8990-9828		DEGs
XLOC014803	smarcd1	NC_024317.1:18180491-18194081	SWI/SNF-related matrix-associated actin-dependent regulator of chromatin subfamily D member 1	DEGs
XLOC002387	LOC103397691	NC_024308.1:9692250-9715029	yjeF N-terminal domain-containing protein 3-like	DEGs
XLOC000014	COX2	NC_012825.1:8223-8914		DEGs
XLOC000017	COX3	NC_012825.1:9828-10613		DEGs
XLOC002793	uba52	NC_024308.1:4615483-4617403	ubiquitin-60S ribosomal protein L40	DEGs
XLOC000018	ND3	NC_012825.1:10613-11034		DEGs
XLOC000020	ND4,ND4L	NC_012825.1:11104-12766		DEGs
XLOC011341	rps15a	NC_024315.1:14709164-14712370	40S ribosomal protein S15a	DEGs
XLOC008345	LOC103381247	NC_024313.1:12912950-12913921		DEGs
XLOC003953	LOC103377085	NC_024309.1:7704088-7704915		DEGs
XLOC023757	rplp1	NC_024324.1:5509147-5511109	60S acidic ribosomal protein P1	DEGs
XLOC026129	rpl37a	NC_024326.1:5943022-5944613	60S ribosomal protein L37a	DEGs
XLOC014781	rps23	NC_024317.1:17692426-17694107	40S ribosomal protein S23	DEGs
XLOC000012	COX1	NC_012825.1:6528-8073		DEGs
XLOC004388	rps25	NC_024310.1:1704398-1717483	40S ribosomal protein S25	DEGs
XLOC020292	LOC103391408	NC_024321.1:18975223-18977727	60S ribosomal protein L26	DEGs
XLOC022350	rpl27	NC_024323.1:937127-941615	60S ribosomal protein L27	DEGs
XLOC029024	rps12	NW_007585122.1:152827-195028	40S ribosomal protein S12	DEGs
XLOC003184	LOC103376792	NC_024308.1:18958925-18959310	peptidyl-prolyl cis-trans isomerase	DEGs
XLOC026820	LOC103396994	NC_024327.1:4331938-4341945		DEGs
XLOC025465	LOC103395804	NC_024326.1:163284-176966		DEGs
XLOC023965	LOC103394567	NC_024324.1:12673346-12675239	40S ribosomal protein S27	DEGs
XLOC012817	rpl32	NC_024316.1:19522432-19525174	60S ribosomal protein L32	DEGs
XLOC000025	CYTB	NC_012825.1:15426-16563		DEGs
XLOC030685	LOC103399713	NW_007594059.1:95-453	WD repeat domain phosphoinositide-interacting protein 1-like	DEGs
XLOC019860	rpl39	NC_024321.1:1123488-1125770	60S ribosomal protein L39	DEGs
XLOC026719	LOC103397205,LOC103397220	NC_024327.1:11849242-11914160	ras-related protein Rab-3C-like;cAMP-specific 3'%2C5'-cyclic phosphodiesterase 4D-like;	DEGs
XLOC003571	rps20	NC_024309.1:7145095-7146372	40S ribosomal protein S20	DEGs
XLOC015617	tspan14	NC_024318.1:1871892-1880048	tetraspanin-14 isoform X3	DEGs
XLOC030246	LOC103399503	NW_007589399.1:18-548	C-Myc-binding protein-like	DEGs
XLOC010203	LOC103382313	NC_024314.1:13619272-13620443	hemoglobin subunit alpha-like	DEGs
XLOC014772	rpl22	NC_024317.1:17516349-17518771	60S ribosomal protein L22	DEGs
XLOC023874	rpl30	NC_024324.1:10204647-10206797	60S ribosomal protein L30	DEGs
XLOC028247	LOC103398108	NC_024328.1:14913911-14915456	LOW QUALITY PROTEIN: cytochrome c oxidase subunit 6A1%2C mitochondrial	DEGs
XLOC014717	LOC103386546	NC_024317.1:15478547-15480627	60S acidic ribosomal protein P2-like	DEGs
XLOC001002	LOC103385454	NC_024307.1:2899244-2901902	interferon alpha-inducible protein 27-like protein 2 isoform X1	DEGs
XLOC020109	LOC103391007,cd74	NC_024321.1:10735241-10744028	kinesin-like protein KIF13B;HLA class II histocompatibility antigen gamma chain;	DEGs
XLOC008459	calm1	NC_024313.1:2737912-2747437	calmodulin	DEGs
XLOC011280	LOC103383945	NC_024315.1:12777035-12783863	tubulin beta-4B chain-like	DEGs
XLOC020812	LOC103392030,LOC103392044	NC_024322.1:9952710-9959507	toll-like receptor 8;	DEGs
XLOC018598	tmsb4x	NC_024320.1:9926678-9929499	thymosin beta-4	DEGs
XLOC017871	s100b	NC_024320.1:10056288-10058735	protein S100-B isoform X1	DEGs
XLOC006775	mt1x	NC_024312.1:2004161-2005307	metallothionein-1X	DEGs
XLOC017377	LOC103389012	NC_024319.1:21821453-21823297	apolipoprotein Eb-like	DEGs
XLOC000499	ckb	NC_024307.1:17773957-17779097	creatine kinase B-type	DEGs
XLOC025139	LOC103395547	NC_024325.1:15420664-15431296	ependymin-1-like isoform X1	DEGs
XLOC028038	LOC103397660	NC_024328.1:6909083-6911147	isotocin-neurophysin IT 1-like	DEGs
XLOC008328	fabp7,smpdl3a	NC_024313.1:12611285-12643399	fatty acid-binding protein%2C brain;acid sphingomyelinase-like phosphodiesterase 3a;	DEGs
XLOC028268	LOC103398126	NC_024328.1:15700436-15704485	saxitoxin and tetrodotoxin-binding protein 2-like	DEGs
XLOC017278	LOC103388795	NC_024319.1:17011182-17063250	myelin basic protein-like isoform X4	DEGs
XLOC023157	LOC103393965	NC_024324.1:2318819-2330612	myelin basic protein-like isoform X1	DEGs
XLOC018749	LOC103389817	NC_024320.1:16282348-16285586	CD59 glycoprotein-like	DEGs
XLOC005209	LOC103378379	NC_024310.1:15131571-15136412	somatostatin-1-like	DEGs
XLOC025080	LOC103395435	NC_024325.1:13910103-13918042	myelin proteolipid protein-like isoform X2	DEGs
XLOC008411	LOC103380616	NC_024313.1:345416-370713	LOW QUALITY PROTEIN: centromere-associated protein E-like	DEGs
XLOC025195	LOC103395618	NC_024325.1:16542881-16547820	nuclear pore complex protein Nup98-Nup96-like	DEGs
XLOC028033	LOC103397666	NC_024328.1:6870113-6871987	vasotocin-neurophysin VT 1-like	DEGs
XLOC016891	tubb	NC_024319.1:1760558-1767642	tubulin beta chain	DEGs
XLOC020069	c15h11orf31	NC_024321.1:9791396-9792291	LOW QUALITY PROTEIN: selenoprotein H	DEGs
XLOC009318	LOC103382312	NC_024314.1:13622385-13623278	hemoglobin subunit beta-1-like	DEGs
XLOC001601	LOC103387892	NC_024307.1:26508521-26510287		DEGs
XLOC000831	pfn1	NC_024307.1:28976899-28979642	profilin-1	DEGs
XLOC019719	LOC103391255,sncb	NC_024321.1:16443856-16580137	beta-synuclein;	DEGs
XLOC008213	rps29	NC_024313.1:7243800-7244848	40S ribosomal protein S29	DEGs
XLOC013270	LOC103385219	NC_024316.1:14650994-14653587	tubulin alpha-1C chain-like	DEGs
XLOC024437	aldoc	NC_024325.1:8091885-8100210	fructose-bisphosphate aldolase C	DEGs
XLOC020304	LOC103391393	NC_024321.1:19221803-19241274	thymosin beta-12-like	DEGs
XLOC013095	LOC103384861	NC_024316.1:7918514-7920821	60S ribosomal protein L22	DEGs
XLOC000837	LOC103390006	NC_024307.1:29044155-29046070	HLA class II histocompatibility antigen%2C DP alpha 1 chain-like	DEGs
XLOC028813	snap25	NW_007585113.1:327408-338919	synaptosomal-associated protein 25	DEGs
XLOC030784	LOC103399752	NW_007595595.1:172-277	transcription initiation factor IIA subunit 2	DEGs
XLOC026379	mpz	NC_024326.1:14406878-14423329	myelin protein P0	DEGs
XLOC025858	rps8	NC_024326.1:13103548-13106109	40S ribosomal protein S8	DEGs
XLOC007383	LOC103379709	NC_024312.1:4564299-4567266	40S ribosomal protein S17	DEGs
XLOC019835	LOC103391426	NC_024321.1:20038735-20058535		DEGs
XLOC016490	gapdhs	NC_024319.1:5848172-5856789	glyceraldehyde-3-phosphate dehydrogenase%2C testis-specific	DEGs
XLOC015414	LOC103387550	NC_024318.1:12345684-12347604	cystatin-like	DEGs
XLOC003551	LOC103377036	NC_024309.1:6294410-6296207	transcription factor 7-like	DEGs
XLOC029588	rpl18	NW_007585569.1:957-1559	60S ribosomal protein L18	DEGs
XLOC022690	actb	NC_024323.1:11978792-11994183	actin%2C cytoplasmic 1 isoform X1	DEGs
XLOC024025	LOC103394709	NC_024324.1:14828598-14831507	stathmin-like	DEGs
XLOC030805	LOC103399760	NW_007595832.1:6-434	tubulin alpha-1C chain-like	DEGs
XLOC012062	hmgb2	NC_024315.1:18460817-18463777	high mobility group protein B2	DEGs
XLOC000010	ND2	NC_012825.1:5096-6140		DEGs
XLOC018660	ppia	NC_024320.1:12693612-12697819	peptidyl-prolyl cis-trans isomerase A	DEGs
XLOC005928	LOC103379253	NC_024311.1:15389495-15389733	histone H4-like	DEGs
XLOC015593	LOC103386906	NC_024318.1:905521-908493	uncharacterized protein LOC103386906	DEGs
XLOC004070	LOC103377360	NC_024309.1:12077167-12088501	carbonic anhydrase 1-like	DEGs
XLOC004008	gtf3a,rpl21	NC_024309.1:10133088-10142481	transcription factor IIIA;60S ribosomal protein L21;	DEGs
XLOC024488	hmgb1	NC_024325.1:10531989-10535666	high mobility group protein B1	DEGs
XLOC023546	LOC103393758,LOC103393811	NC_024324.1:298312-303391	dentin sialophosphoprotein-like;	DEGs
XLOC003192	LOC103376805	NC_024308.1:19110002-19110961		DEGs
XLOC025960	rps28	NC_024326.1:706236-708435	40S ribosomal protein S28	DEGs
XLOC017660	lyz	NC_024320.1:2250666-2251720	lysozyme C	DEGs
XLOC008601	fau,prpf39	NC_024313.1:7513933-7531310	ubiquitin-like protein fubi and ribosomal protein S30;pre-mRNA-processing factor 39;	DEGs
XLOC008089	vsnl1	NC_024313.1:3007803-3041719	visinin-like protein 1	DEGs
XLOC017028	LOC103388254	NC_024319.1:4909456-4913330	40S ribosomal protein S27-like	DEGs
XLOC023858	fabp3	NC_024324.1:9806909-9820118	fatty acid-binding protein%2C heart	DEGs
XLOC019965	LOC103390735	NC_024321.1:7476720-7483725	cofilin-2-like	DEGs
XLOC006171	LOC103378861	NC_024311.1:7298698-7301231	MORN repeat-containing protein 3-like	DEGs
XLOC016572	LOC103388544	NC_024319.1:9942230-9944580	stathmin-like	DEGs
XLOC013459	LOC103385601	NC_024316.1:20886222-20901897	proteasomal ubiquitin receptor ADRM1-like	DEGs
XLOC006839	mdk	NC_024312.1:4441302-4459872	midkine	DEGs	Growth-Associated DEGs
XLOC000586	pcp4l1	NC_024307.1:20469784-20560155	Purkinje cell protein 4-like protein 1	DEGs
XLOC001348	LOC103382429	NC_024307.1:16776589-16817594	neurofilament light polypeptide-like	DEGs
XLOC024465	LOC103395178	NC_024325.1:9110920-9119323	14-3-3 protein gamma-1	DEGs
XLOC026687	LOC103397138	NC_024327.1:9470801-9473008	dynein light chain 2%2C cytoplasmic-like	DEGs
XLOC002617	LOC103376761	NC_024308.1:18327134-18333988		DEGs
XLOC006893	LOC103379836,rpl27a	NC_024312.1:5722377-5732407	A-kinase-interacting protein 1-like;60S ribosomal protein L27a;	DEGs
XLOC026902	LOC103397139	NC_024327.1:9474444-9478465	60S ribosomal protein L6-like	DEGs
XLOC026098	glul	NC_024326.1:4713368-4717759	glutamine synthetase	DEGs
XLOC023932	LOC103394486	NC_024324.1:11766915-11773915	cholecystokinin-like isoform X1	DEGs
XLOC001582	LOC103387509	NC_024307.1:25856045-25858341	fatty acid-binding protein%2C intestinal-like	DEGs
XLOC016797	LOC103388963	NC_024319.1:20782280-20785041	LOW QUALITY PROTEIN: 40S ribosomal protein S19-like	DEGs
XLOC029573	LOC103399087	NW_007585540.1:521-867	replication protein A 14 kDa subunit-like	DEGs
XLOC031126	LOC103399805	NW_007603277.1:3-288	histone H1-like	DEGs
XLOC005196	apoa1	NC_024310.1:14695053-14696956	apolipoprotein A-I	DEGs
XLOC001120	rtn1	NC_024307.1:6745136-6767371	reticulon-1 isoform X1	DEGs
XLOC024034	rpl14	NC_024324.1:15054184-15057458	60S ribosomal protein L14	DEGs
XLOC007651	myrf,tmem258	NC_024312.1:12936871-12959077	myelin regulatory factor isoform X3;transmembrane protein 258;	DEGs
XLOC000290	LOC103378409	NC_024307.1:10173643-10179847	pituitary tumor-transforming gene 1 protein-interacting protein-like	DEGs
XLOC024439	LOC103395122	NC_024325.1:8112203-8114274	dynein light chain 2%2C cytoplasmic-like	DEGs
XLOC000763	ccnb1ip1	NC_024307.1:27161724-27186211	E3 ubiquitin-protein ligase CCNB1IP1	DEGs	Reproduction-Associated DEGs
XLOC010585	csrp2	NC_024314.1:29136972-29144002	cysteine and glycine-rich protein 2	DEGs
XLOC009396	LOC103382188	NC_024314.1:15103340-15106217	nucleoside diphosphate kinase-like isoform X1	DEGs
XLOC021426	LOC103392296	NC_024322.1:14854632-14860625	translationally-controlled tumor protein homolog	DEGs
XLOC029467	LOC103399026	NW_007585324.1:68-420	actin-1	DEGs
XLOC010315	cd9	NC_024314.1:17312358-17321378	CD9 antigen isoform X1	DEGs
XLOC023626	LOC103393908,LOC103393909	NC_024324.1:1835531-1848018	elongation factor 1-alpha;elongation factor 1-alpha;	DEGs
XLOC004993	LOC103377820	NC_024310.1:6350942-6357169	dehydrogenase/reductase SDR family member 12-like	DEGs
XLOC000439	LOC103381628,erh	NC_024307.1:15825519-15842569	glioma tumor suppressor candidate region gene 1 protein-like;enhancer of rudimentary homolog;	DEGs
XLOC026661	LOC103397102	NC_024327.1:7800859-8099040	nipped-B-like protein A	DEGs
XLOC002964	LOC103398252	NC_024308.1:10161403-10163554	cyclin-dependent kinases regulatory subunit 1-like	DEGs
XLOC015574	calm2	NC_024318.1:652130-656215	calmodulin	DEGs
XLOC000006	ND1	NC_012825.1:2846-3815	NADH dehydrogenase subunit 1	DEGs
XLOC025483	LOC103395836	NC_024326.1:567595-568010		DEGs
XLOC022276	rpl23	NC_024323.1:15042803-15045803	60S ribosomal protein L23	DEGs
XLOC020293	LOC103391404,adam19	NC_024321.1:19007846-19025965	tubulin alpha-1C chain-like;LOW QUALITY PROTEIN: disintegrin and metalloproteinase domain-containing protein 19;	DEGs
XLOC029104	LOC103398799	NW_007585127.1:142447-163994	LOW QUALITY PROTEIN: E1A-binding protein p400-like	DEGs
XLOC010258	LOC103382177,LOC103382386	NC_024314.1:15195094-15210903	radial spoke head 1 homolog;radial spoke head 1 homolog;	DEGs
XLOC013046	LOC103384706,LOC103384707	NC_024316.1:5333206-5343212	zinc finger protein 229-like;axonemal dynein light intermediate polypeptide 1-like;	DEGs
XLOC009072	LOC103381742	NC_024314.1:5454560-5471166	cytochrome c oxidase subunit 6B1	DEGs
XLOC026183	LOC103396358,LOC103396359	NC_024326.1:8252332-8259356	guanine nucleotide-binding protein G(I)/G(S)/G(O) subunit gamma-5-like;afadin- and alpha-actinin-binding protein-like;	DEGs
XLOC012886	LOC103384382	NC_024316.1:293854-304879	uncharacterized protein LOC103384382	DEGs
XLOC002905	ptma	NC_024308.1:8260345-8268650	prothymosin alpha	DEGs
XLOC027576	LOC103397769	NC_024328.1:9129577-9133409	60S ribosomal protein L6-like	DEGs
XLOC010540	ldhb	NC_024314.1:27983963-27990491	LOW QUALITY PROTEIN: L-lactate dehydrogenase B chain	DEGs
[truncated: 23,175 more rows]
